# Supplementary material for: Pyramiding of scald resistance genes in four spring barley MAGIC populations
Source: Theor Appl Genet. 2021 Aug 4;134(12):3829–43. doi: 10.1007/s00122-021-03930-y (PMC8580920; doi:10.1007/s00122-021-03930-y)
Supplement: Supplementary file 3 — Supplementary material 3 (XLSX 4,598 kb) [file 122_2021_3930_MOESM3_ESM.xlsx]

## Sheet: Outline
Online Resource 3	Output from GAPIT analyses
Title	Pyramiding of scald resistance genes in four spring barley MAGIC populations
Journal	Theoretical and applied genetics
Authors	Juho Hautsalo, Fluturë Novakazi, Marja Jalli, Magnus Göransson, Outi Manninen, Mika Isolahti, Lars Reitan, Stein Bergersen, Lene Krusell, Charlotte Damsgård Robertsen, Jihad Orabi, Jens Due Jensen, Ahmed Jahoor, Therése Bengtsson and the PPP Barley consortium
Affiliation and e-mail address of the corresponding author	Department of Plant Breeding, Swedish University of Agricultural Sciences, P.O. Box 101, 23053 Alnarp, Sweden, therese.bengtsson@slu.se
Principal components	BIC table demonstrating the impact of covariates for different models
Model_comparison	Model comparison of four single locus models
Bonferroni thresholds	Bonferroni threshold values for data in different Magic populations
Significant association number	Table showing the number of associations above Bonferroni threshold per model
Chosen models and their results from GAPIT: (All models include Kinship (van Raden))
1	Blink for MAGIC 1 and 2
2	FarmCPU+K for MAGIC 3
3	Blink for MAGIC 4
4	MLMM+K fo MAGIC 1 to 4

## Sheet: Bonferroni thresholds
Bonferroni values used as significance threshold in GWAS for respective MAGIC population
Panel	P.value	LOD
MAGIC 1&2	1.18e-05	4.92812
MAGIC 3	3.09e-05	4.51004
MAGIC 4	2.5e-05	4.60206
MAGIC 1 to 4	1.02e-05	4.9914
significant Marker Trait Associations (MTA) are highlighted in the following sheets

## Sheet: 1
SNP	Chromosome	Position	P.value	LOD	maf	nobs	Rsquare.of.Model.without.SNP	Rsquare.of.Model.with.SNP	FDR_Adjusted_P-values	effect
JHI_Hv50k_2016_186622	3H	519522630	6e-14	13.2	0.156716	134	NA	NA	8.56e-10	NA
JHI_Hv50k_2016_183433	3H	491084467	6.83e-14	13.2	0.5	134	NA	NA	8.56e-10	NA
JHI_Hv50k_2016_226785	4H	1346098	6.19e-13	12.2	0.343284	134	NA	NA	5.17e-09	NA
JHI_Hv50k_2016_436076	7H	787436	6.25e-11	10.2	0.0895522	134	NA	NA	3.92e-07	NA
JHI_Hv50k_2016_350540	5H	638245248	5.56e-09	8.25	0.481343	134	NA	NA	2.79e-05	NA
SCRI_RS_168665	3H	499413118	8.96e-09	8.05	0.283582	134	NA	NA	3.75e-05	NA
JHI_Hv50k_2016_29000	1H	404905055	2.75e-06	5.56	0.246269	134	NA	NA	0.00985325	NA
JHI_Hv50k_2016_186389	3H	516631826	1.2e-05	4.92	0.440299	134	NA	NA	0.037579	NA
JHI_Hv50k_2016_116665	2H	696677975	4.38e-05	4.36	0.171642	134	NA	NA	0.122116	NA
JHI_Hv50k_2016_370683	6H	6147226	0.00181577	2.74	0.149254	134	NA	NA	0.999539	NA
JHI_Hv50k_2016_370701	6H	6148938	0.00181577	2.74	0.149254	134	NA	NA	0.999539	NA
JHI_Hv50k_2016_129773	2H	727484042	0.00206889	2.68	0.425373	134	NA	NA	0.999539	NA
BOPA1_2588_229	3H	294750664	0.00278975	2.55	0.298507	134	NA	NA	0.999539	NA
BOPA1_5020_145	3H	331630913	0.00278975	2.55	0.298507	134	NA	NA	0.999539	NA
JHI_Hv50k_2016_172871	3H	286996051	0.00278975	2.55	0.298507	134	NA	NA	0.999539	NA
JHI_Hv50k_2016_173253	3H	296731726	0.00278975	2.55	0.298507	134	NA	NA	0.999539	NA
JHI_Hv50k_2016_173367	3H	299447374	0.00278975	2.55	0.298507	134	NA	NA	0.999539	NA
JHI_Hv50k_2016_173670	3H	309693066	0.00278975	2.55	0.298507	134	NA	NA	0.999539	NA
JHI_Hv50k_2016_173843	3H	317354391	0.00278975	2.55	0.298507	134	NA	NA	0.999539	NA
JHI_Hv50k_2016_173971	3H	319542282	0.00278975	2.55	0.298507	134	NA	NA	0.999539	NA
JHI_Hv50k_2016_174046	3H	322161749	0.00278975	2.55	0.298507	134	NA	NA	0.999539	NA
JHI_Hv50k_2016_174114	3H	324438192	0.00278975	2.55	0.298507	134	NA	NA	0.999539	NA
JHI_Hv50k_2016_174295	3H	326718050	0.00278975	2.55	0.298507	134	NA	NA	0.999539	NA
JHI_Hv50k_2016_174303	3H	327139589	0.00278975	2.55	0.298507	134	NA	NA	0.999539	NA
JHI_Hv50k_2016_174425	3H	330288834	0.00278975	2.55	0.298507	134	NA	NA	0.999539	NA
JHI_Hv50k_2016_174695	3H	336501185	0.00278975	2.55	0.298507	134	NA	NA	0.999539	NA
JHI_Hv50k_2016_174710	3H	336952498	0.00278975	2.55	0.298507	134	NA	NA	0.999539	NA
JHI_Hv50k_2016_174736	3H	337035225	0.00278975	2.55	0.298507	134	NA	NA	0.999539	NA
JHI_Hv50k_2016_174770	3H	339514911	0.00278975	2.55	0.298507	134	NA	NA	0.999539	NA
JHI_Hv50k_2016_175032	3H	346272386	0.00278975	2.55	0.298507	134	NA	NA	0.999539	NA
JHI_Hv50k_2016_175090	3H	350511777	0.00278975	2.55	0.298507	134	NA	NA	0.999539	NA
SCRI_RS_126246	3H	302789689	0.00278975	2.55	0.298507	134	NA	NA	0.999539	NA
SCRI_RS_160464	3H	286351416	0.00278975	2.55	0.298507	134	NA	NA	0.999539	NA
SCRI_RS_212864	3H	322726042	0.00278975	2.55	0.298507	134	NA	NA	0.999539	NA
SCRI_RS_239403	3H	334264323	0.00278975	2.55	0.298507	134	NA	NA	0.999539	NA
BOPA1_ABC04826_1_1_174	3H	226364211	0.00349922	2.46	0.238806	134	NA	NA	0.999539	NA
JHI_Hv50k_2016_169806	3H	222788319	0.00349922	2.46	0.238806	134	NA	NA	0.999539	NA
JHI_Hv50k_2016_169849	3H	223385987	0.00349922	2.46	0.238806	134	NA	NA	0.999539	NA
JHI_Hv50k_2016_428157	6H	572697516	0.00535631	2.27	0.0597015	134	NA	NA	0.999539	NA
JHI_Hv50k_2016_380996	6H	30002339	0.00591566	2.23	0.0522388	134	NA	NA	0.999539	NA
JHI_Hv50k_2016_377259	6H	16479902	0.00592247	2.23	0.164179	134	NA	NA	0.999539	NA
JHI_Hv50k_2016_377268	6H	16481017	0.00592247	2.23	0.164179	134	NA	NA	0.999539	NA
JHI_Hv50k_2016_463378	7H	52395617	0.00619745	2.21	0.313433	134	NA	NA	0.999539	NA
JHI_Hv50k_2016_463391	7H	52405458	0.00619745	2.21	0.313433	134	NA	NA	0.999539	NA
JHI_Hv50k_2016_463406	7H	52450538	0.00619745	2.21	0.313433	134	NA	NA	0.999539	NA
JHI_Hv50k_2016_463438	7H	52559807	0.00619745	2.21	0.313433	134	NA	NA	0.999539	NA
JHI_Hv50k_2016_463495	7H	52803271	0.00619745	2.21	0.313433	134	NA	NA	0.999539	NA
JHI_Hv50k_2016_463563	7H	53032252	0.00619745	2.21	0.313433	134	NA	NA	0.999539	NA
JHI_Hv50k_2016_462907	7H	50928537	0.00623184	2.21	0.313433	134	NA	NA	0.999539	NA
JHI_Hv50k_2016_462937	7H	50932926	0.00623184	2.21	0.313433	134	NA	NA	0.999539	NA
JHI_Hv50k_2016_463006	7H	51042794	0.00623184	2.21	0.313433	134	NA	NA	0.999539	NA
JHI_Hv50k_2016_463008	7H	51042824	0.00623184	2.21	0.313433	134	NA	NA	0.999539	NA
JHI_Hv50k_2016_463009	7H	51042893	0.00623184	2.21	0.313433	134	NA	NA	0.999539	NA
JHI_Hv50k_2016_463010	7H	51042984	0.00623184	2.21	0.313433	134	NA	NA	0.999539	NA
JHI_Hv50k_2016_463011	7H	51043011	0.00623184	2.21	0.313433	134	NA	NA	0.999539	NA
JHI_Hv50k_2016_463087	7H	51059176	0.00623184	2.21	0.313433	134	NA	NA	0.999539	NA
JHI_Hv50k_2016_463111	7H	51179511	0.00623184	2.21	0.313433	134	NA	NA	0.999539	NA
JHI_Hv50k_2016_463112	7H	51179584	0.00623184	2.21	0.313433	134	NA	NA	0.999539	NA
SCRI_RS_187827	7H	50187617	0.00623184	2.21	0.313433	134	NA	NA	0.999539	NA
BOPA1_3433_1087	6H	564917812	0.00723809	2.14	0.208955	134	NA	NA	0.999539	NA
JHI_Hv50k_2016_424981	6H	564375718	0.00723809	2.14	0.208955	134	NA	NA	0.999539	NA
JHI_Hv50k_2016_425023	6H	564703668	0.00723809	2.14	0.208955	134	NA	NA	0.999539	NA
JHI_Hv50k_2016_425135	6H	564925746	0.00723809	2.14	0.208955	134	NA	NA	0.999539	NA
JHI_Hv50k_2016_425142	6H	564926024	0.00723809	2.14	0.208955	134	NA	NA	0.999539	NA
JHI_Hv50k_2016_425369	6H	565062211	0.00723809	2.14	0.208955	134	NA	NA	0.999539	NA
JHI_Hv50k_2016_425388	6H	565064571	0.00723809	2.14	0.208955	134	NA	NA	0.999539	NA
JHI_Hv50k_2016_422114	6H	556680001	0.00753313	2.12	0.0671642	134	NA	NA	0.999539	NA
BOPA2_12_30734	6H	563108828	0.00765308	2.12	0.0522388	134	NA	NA	0.999539	NA
JHI_Hv50k_2016_424247	6H	562779342	0.00765308	2.12	0.0522388	134	NA	NA	0.999539	NA
JHI_Hv50k_2016_424281	6H	562812551	0.00765308	2.12	0.0522388	134	NA	NA	0.999539	NA
JHI_Hv50k_2016_424282	6H	562812671	0.00765308	2.12	0.0522388	134	NA	NA	0.999539	NA
JHI_Hv50k_2016_424286	6H	562812780	0.00765308	2.12	0.0522388	134	NA	NA	0.999539	NA
JHI_Hv50k_2016_424294	6H	562813492	0.00765308	2.12	0.0522388	134	NA	NA	0.999539	NA
JHI_Hv50k_2016_424303	6H	562814928	0.00765308	2.12	0.0522388	134	NA	NA	0.999539	NA
JHI_Hv50k_2016_424307	6H	562815874	0.00765308	2.12	0.0522388	134	NA	NA	0.999539	NA
JHI_Hv50k_2016_424321	6H	562817846	0.00765308	2.12	0.0522388	134	NA	NA	0.999539	NA
JHI_Hv50k_2016_424350	6H	562862014	0.00765308	2.12	0.0522388	134	NA	NA	0.999539	NA
JHI_Hv50k_2016_424367	6H	562864810	0.00765308	2.12	0.0522388	134	NA	NA	0.999539	NA
JHI_Hv50k_2016_424445	6H	563076558	0.00765308	2.12	0.0522388	134	NA	NA	0.999539	NA
JHI_Hv50k_2016_424464	6H	563086719	0.00765308	2.12	0.0522388	134	NA	NA	0.999539	NA
JHI_Hv50k_2016_424466	6H	563086865	0.00765308	2.12	0.0522388	134	NA	NA	0.999539	NA
JHI_Hv50k_2016_424472	6H	563088902	0.00765308	2.12	0.0522388	134	NA	NA	0.999539	NA
JHI_Hv50k_2016_424485	6H	563104662	0.00765308	2.12	0.0522388	134	NA	NA	0.999539	NA
JHI_Hv50k_2016_424550	6H	563282001	0.00765308	2.12	0.0522388	134	NA	NA	0.999539	NA
JHI_Hv50k_2016_424551	6H	563283378	0.00765308	2.12	0.0522388	134	NA	NA	0.999539	NA
JHI_Hv50k_2016_424552	6H	563283663	0.00765308	2.12	0.0522388	134	NA	NA	0.999539	NA
JHI_Hv50k_2016_424554	6H	563361673	0.00765308	2.12	0.0522388	134	NA	NA	0.999539	NA
JHI_Hv50k_2016_424556	6H	563362126	0.00765308	2.12	0.0522388	134	NA	NA	0.999539	NA
JHI_Hv50k_2016_424564	6H	563366815	0.00765308	2.12	0.0522388	134	NA	NA	0.999539	NA
JHI_Hv50k_2016_424571	6H	563368443	0.00765308	2.12	0.0522388	134	NA	NA	0.999539	NA
JHI_Hv50k_2016_424572	6H	563369079	0.00765308	2.12	0.0522388	134	NA	NA	0.999539	NA
JHI_Hv50k_2016_424597	6H	563541597	0.00765308	2.12	0.0522388	134	NA	NA	0.999539	NA
JHI_Hv50k_2016_424598	6H	563541695	0.00765308	2.12	0.0522388	134	NA	NA	0.999539	NA
JHI_Hv50k_2016_424602	6H	563542546	0.00765308	2.12	0.0522388	134	NA	NA	0.999539	NA
JHI_Hv50k_2016_424617	6H	563561183	0.00765308	2.12	0.0522388	134	NA	NA	0.999539	NA
JHI_Hv50k_2016_424630	6H	563562045	0.00765308	2.12	0.0522388	134	NA	NA	0.999539	NA
JHI_Hv50k_2016_424816	6H	563948039	0.00765308	2.12	0.0522388	134	NA	NA	0.999539	NA
JHI_Hv50k_2016_424831	6H	563984758	0.00765308	2.12	0.0522388	134	NA	NA	0.999539	NA
JHI_Hv50k_2016_424834	6H	563984926	0.00765308	2.12	0.0522388	134	NA	NA	0.999539	NA
SCRI_RS_204188	6H	562816318	0.00765308	2.12	0.0522388	134	NA	NA	0.999539	NA
SCRI_RS_236953	6H	562817932	0.00765308	2.12	0.0522388	134	NA	NA	0.999539	NA
SCRI_RS_140972	2H	680389013	0.00823631	2.08	0.447761	134	NA	NA	0.999539	NA
BOPA1_1630_1150	3H	238600464	0.00869063	2.06	0.246269	134	NA	NA	0.999539	NA
BOPA1_5657_1187	3H	259755368	0.00869063	2.06	0.246269	134	NA	NA	0.999539	NA
BOPA1_ConsensusGBS0471_1	3H	267704766	0.00869063	2.06	0.246269	134	NA	NA	0.999539	NA
JHI_Hv50k_2016_169714	3H	221032221	0.00869063	2.06	0.246269	134	NA	NA	0.999539	NA
JHI_Hv50k_2016_169725	3H	221289056	0.00869063	2.06	0.246269	134	NA	NA	0.999539	NA
JHI_Hv50k_2016_169765	3H	222172643	0.00869063	2.06	0.246269	134	NA	NA	0.999539	NA
JHI_Hv50k_2016_169814	3H	222919653	0.00869063	2.06	0.246269	134	NA	NA	0.999539	NA
JHI_Hv50k_2016_169931	3H	226361142	0.00869063	2.06	0.246269	134	NA	NA	0.999539	NA
JHI_Hv50k_2016_169972	3H	227283137	0.00869063	2.06	0.246269	134	NA	NA	0.999539	NA
JHI_Hv50k_2016_170026	3H	229605579	0.00869063	2.06	0.246269	134	NA	NA	0.999539	NA
JHI_Hv50k_2016_170073	3H	230478327	0.00869063	2.06	0.246269	134	NA	NA	0.999539	NA
JHI_Hv50k_2016_170274	3H	233879554	0.00869063	2.06	0.246269	134	NA	NA	0.999539	NA
JHI_Hv50k_2016_170290	3H	233991777	0.00869063	2.06	0.246269	134	NA	NA	0.999539	NA
JHI_Hv50k_2016_170344	3H	235272241	0.00869063	2.06	0.246269	134	NA	NA	0.999539	NA
JHI_Hv50k_2016_170400	3H	236673909	0.00869063	2.06	0.246269	134	NA	NA	0.999539	NA
JHI_Hv50k_2016_170450	3H	237233733	0.00869063	2.06	0.246269	134	NA	NA	0.999539	NA
JHI_Hv50k_2016_170502	3H	238600422	0.00869063	2.06	0.246269	134	NA	NA	0.999539	NA
JHI_Hv50k_2016_170564	3H	239988682	0.00869063	2.06	0.246269	134	NA	NA	0.999539	NA
JHI_Hv50k_2016_171314	3H	254457646	0.00869063	2.06	0.246269	134	NA	NA	0.999539	NA
JHI_Hv50k_2016_171391	3H	256211149	0.00869063	2.06	0.246269	134	NA	NA	0.999539	NA
JHI_Hv50k_2016_171392	3H	256211729	0.00869063	2.06	0.246269	134	NA	NA	0.999539	NA
JHI_Hv50k_2016_171408	3H	256279629	0.00869063	2.06	0.246269	134	NA	NA	0.999539	NA
JHI_Hv50k_2016_171627	3H	259755368	0.00869063	2.06	0.246269	134	NA	NA	0.999539	NA
JHI_Hv50k_2016_171745	3H	261024890	0.00869063	2.06	0.246269	134	NA	NA	0.999539	NA
JHI_Hv50k_2016_171953	3H	267704766	0.00869063	2.06	0.246269	134	NA	NA	0.999539	NA
JHI_Hv50k_2016_172011	3H	268931599	0.00869063	2.06	0.246269	134	NA	NA	0.999539	NA
JHI_Hv50k_2016_172018	3H	268947839	0.00869063	2.06	0.246269	134	NA	NA	0.999539	NA
JHI_Hv50k_2016_172026	3H	269274382	0.00869063	2.06	0.246269	134	NA	NA	0.999539	NA
JHI_Hv50k_2016_172074	3H	269939562	0.00869063	2.06	0.246269	134	NA	NA	0.999539	NA
JHI_Hv50k_2016_172142	3H	271545534	0.00869063	2.06	0.246269	134	NA	NA	0.999539	NA
JHI_Hv50k_2016_172160	3H	271766127	0.00869063	2.06	0.246269	134	NA	NA	0.999539	NA
JHI_Hv50k_2016_172482	3H	280336027	0.00869063	2.06	0.246269	134	NA	NA	0.999539	NA
JHI_Hv50k_2016_172492	3H	280500506	0.00869063	2.06	0.246269	134	NA	NA	0.999539	NA
JHI_Hv50k_2016_172493	3H	280726966	0.00869063	2.06	0.246269	134	NA	NA	0.999539	NA
JHI_Hv50k_2016_172598	3H	282645533	0.00869063	2.06	0.246269	134	NA	NA	0.999539	NA
JHI_Hv50k_2016_172676	3H	284718751	0.00869063	2.06	0.246269	134	NA	NA	0.999539	NA
JHI_Hv50k_2016_9956	1H	9237505	0.00875166	2.06	0.119403	134	NA	NA	0.999539	NA
JHI_Hv50k_2016_424828	6H	563984609	0.00901012	2.05	0.328358	134	NA	NA	0.999539	NA
JHI_Hv50k_2016_64720	2H	11397230	0.00913668	2.04	0.455224	134	NA	NA	0.999539	NA
SCRI_RS_114969	2H	741603108	0.00963675	2.02	0.343284	134	NA	NA	0.999539	NA
JHI_Hv50k_2016_464138	7H	54996333	0.0101392	1.99	0.268657	134	NA	NA	0.999539	NA
SCRI_RS_206768	5H	662196075	0.0106819	1.97	0.126866	134	NA	NA	0.999539	NA
JHI_Hv50k_2016_115450	2H	693343180	0.0108142	1.97	0.186567	134	NA	NA	0.999539	NA
JHI_Hv50k_2016_115749	2H	694121257	0.0115782	1.94	0.19403	134	NA	NA	0.999539	NA
JHI_Hv50k_2016_512429	7H	641867552	0.0116278	1.93	0.253731	134	NA	NA	0.999539	NA
JHI_Hv50k_2016_512437	7H	641870189	0.0116278	1.93	0.253731	134	NA	NA	0.999539	NA
BOPA1_5448_298	6H	34020723	0.0117303	1.93	0.126866	134	NA	NA	0.999539	NA
JHI_Hv50k_2016_382518	6H	34021329	0.0117303	1.93	0.126866	134	NA	NA	0.999539	NA
JHI_Hv50k_2016_382520	6H	34021527	0.0117303	1.93	0.126866	134	NA	NA	0.999539	NA
JHI_Hv50k_2016_505504	7H	628202737	0.0120244	1.92	0.216418	134	NA	NA	0.999539	NA
JHI_Hv50k_2016_505506	7H	628202841	0.0120244	1.92	0.216418	134	NA	NA	0.999539	NA
JHI_Hv50k_2016_505525	7H	628204138	0.0120244	1.92	0.216418	134	NA	NA	0.999539	NA
JHI_Hv50k_2016_424841	6H	563994904	0.0120551	1.92	0.313433	134	NA	NA	0.999539	NA
JHI_Hv50k_2016_465824	7H	62460279	0.0121389	1.92	0.313433	134	NA	NA	0.999539	NA
SCRI_RS_194316	4H	96478941	0.0123162	1.91	0.223881	134	NA	NA	0.999539	NA
JHI_Hv50k_2016_159041	3H	23193374	0.012826	1.89	0.402985	134	NA	NA	0.999539	NA
JHI_Hv50k_2016_159245	3H	23632456	0.012826	1.89	0.402985	134	NA	NA	0.999539	NA
JHI_Hv50k_2016_375478	6H	14504693	0.0129317	1.89	0.425373	134	NA	NA	0.999539	NA
JHI_Hv50k_2016_373110	6H	10924478	0.0129657	1.89	0.104478	134	NA	NA	0.999539	NA
JHI_Hv50k_2016_373184	6H	11173136	0.0129657	1.89	0.104478	134	NA	NA	0.999539	NA
JHI_Hv50k_2016_179849	3H	432948585	0.0134415	1.87	0.246269	134	NA	NA	0.999539	NA
JHI_Hv50k_2016_180623	3H	444738369	0.0134415	1.87	0.246269	134	NA	NA	0.999539	NA
SCRI_RS_190876	3H	432099320	0.0134415	1.87	0.246269	134	NA	NA	0.999539	NA
JHI_Hv50k_2016_423779	6H	561583542	0.0137507	1.86	0.283582	134	NA	NA	0.999539	NA
JHI_Hv50k_2016_10336	1H	10239199	0.0139403	1.86	0.149254	134	NA	NA	0.999539	NA
SCRI_RS_148733	1H	10236703	0.0139403	1.86	0.149254	134	NA	NA	0.999539	NA
JHI_Hv50k_2016_380678	6H	28873777	0.0144245	1.84	0.0597015	134	NA	NA	0.999539	NA
JHI_Hv50k_2016_425768	6H	565685726	0.0147649	1.83	0.179104	134	NA	NA	0.999539	NA
JHI_Hv50k_2016_425769	6H	565685736	0.0147649	1.83	0.179104	134	NA	NA	0.999539	NA
JHI_Hv50k_2016_425785	6H	565686436	0.0147649	1.83	0.179104	134	NA	NA	0.999539	NA
JHI_Hv50k_2016_425871	6H	565733142	0.0147649	1.83	0.179104	134	NA	NA	0.999539	NA
SCRI_RS_149269	6H	565732558	0.0147649	1.83	0.179104	134	NA	NA	0.999539	NA
SCRI_RS_182275	6H	565354818	0.0147649	1.83	0.179104	134	NA	NA	0.999539	NA
BOPA1_1861_2382	5H	214882696	0.014843	1.83	0.0522388	134	NA	NA	0.999539	NA
BOPA1_2168_111	5H	219454877	0.014843	1.83	0.0522388	134	NA	NA	0.999539	NA
BOPA1_2225_2611	5H	199522599	0.014843	1.83	0.0522388	134	NA	NA	0.999539	NA
BOPA1_2529_2364	5H	205923549	0.014843	1.83	0.0522388	134	NA	NA	0.999539	NA
BOPA1_3326_1954	5H	265028358	0.014843	1.83	0.0522388	134	NA	NA	0.999539	NA
BOPA1_3498_761	5H	41821490	0.014843	1.83	0.0522388	134	NA	NA	0.999539	NA
BOPA1_4199_1530	5H	226630663	0.014843	1.83	0.0522388	134	NA	NA	0.999539	NA
BOPA1_6035_654	5H	221906943	0.014843	1.83	0.0522388	134	NA	NA	0.999539	NA
BOPA1_6571_649	5H	195772324	0.014843	1.83	0.0522388	134	NA	NA	0.999539	NA
BOPA1_7559_350	5H	231082339	0.014843	1.83	0.0522388	134	NA	NA	0.999539	NA
BOPA1_ConsensusGBS0286_1	5H	253948096	0.014843	1.83	0.0522388	134	NA	NA	0.999539	NA
BOPA2_12_10264	5H	371035166	0.014843	1.83	0.0522388	134	NA	NA	0.999539	NA
BOPA2_12_30337	5H	131280684	0.014843	1.83	0.0522388	134	NA	NA	0.999539	NA
BOPA2_12_30709	5H	177314029	0.014843	1.83	0.0522388	134	NA	NA	0.999539	NA
BOPA2_12_30768	5H	183291260	0.014843	1.83	0.0522388	134	NA	NA	0.999539	NA
BOPA2_12_30792	5H	196627790	0.014843	1.83	0.0522388	134	NA	NA	0.999539	NA
JHI_Hv50k_2016_289325	5H	41802174	0.014843	1.83	0.0522388	134	NA	NA	0.999539	NA
JHI_Hv50k_2016_289354	5H	42013711	0.014843	1.83	0.0522388	134	NA	NA	0.999539	NA
JHI_Hv50k_2016_289631	5H	44203983	0.014843	1.83	0.0522388	134	NA	NA	0.999539	NA
JHI_Hv50k_2016_289637	5H	44204769	0.014843	1.83	0.0522388	134	NA	NA	0.999539	NA
JHI_Hv50k_2016_290174	5H	47908556	0.014843	1.83	0.0522388	134	NA	NA	0.999539	NA
JHI_Hv50k_2016_290202	5H	48068590	0.014843	1.83	0.0522388	134	NA	NA	0.999539	NA
SCRI_RS_12495	5H	42696577	0.014843	1.83	0.0522388	134	NA	NA	0.999539	NA
SCRI_RS_159069	5H	42747013	0.014843	1.83	0.0522388	134	NA	NA	0.999539	NA
SCRI_RS_197817	5H	44082992	0.014843	1.83	0.0522388	134	NA	NA	0.999539	NA
SCRI_RS_197942	5H	44601535	0.014843	1.83	0.0522388	134	NA	NA	0.999539	NA
SCRI_RS_98248	5H	47175374	0.014843	1.83	0.0522388	134	NA	NA	0.999539	NA
JHI_Hv50k_2016_424022	6H	561831936	0.0151704	1.82	0.335821	134	NA	NA	0.999539	NA
JHI_Hv50k_2016_424025	6H	561832544	0.0151704	1.82	0.335821	134	NA	NA	0.999539	NA
JHI_Hv50k_2016_114555	2H	690695852	0.0151997	1.82	0.19403	134	NA	NA	0.999539	NA
JHI_Hv50k_2016_114556	2H	690696046	0.0151997	1.82	0.19403	134	NA	NA	0.999539	NA
JHI_Hv50k_2016_114559	2H	690696206	0.0151997	1.82	0.19403	134	NA	NA	0.999539	NA
JHI_Hv50k_2016_114596	2H	690700309	0.0151997	1.82	0.19403	134	NA	NA	0.999539	NA
JHI_Hv50k_2016_114606	2H	690777651	0.0151997	1.82	0.19403	134	NA	NA	0.999539	NA
JHI_Hv50k_2016_114607	2H	690777691	0.0151997	1.82	0.19403	134	NA	NA	0.999539	NA
JHI_Hv50k_2016_114620	2H	690974068	0.0151997	1.82	0.19403	134	NA	NA	0.999539	NA
JHI_Hv50k_2016_114716	2H	691313295	0.0151997	1.82	0.19403	134	NA	NA	0.999539	NA
JHI_Hv50k_2016_115439	2H	693328015	0.0151997	1.82	0.19403	134	NA	NA	0.999539	NA
JHI_Hv50k_2016_115468	2H	693351714	0.0151997	1.82	0.19403	134	NA	NA	0.999539	NA
BOPA1_ABC05926_1_1_51	5H	363393417	0.0157159	1.8	0.350746	134	NA	NA	0.999539	NA
JHI_Hv50k_2016_299558	5H	363428899	0.0157159	1.8	0.350746	134	NA	NA	0.999539	NA
BOPA1_ConsensusGBS0356_1	7H	49445658	0.0157386	1.8	0.246269	134	NA	NA	0.999539	NA
JHI_Hv50k_2016_461806	7H	49400565	0.0157386	1.8	0.246269	134	NA	NA	0.999539	NA
JHI_Hv50k_2016_461809	7H	49401250	0.0157386	1.8	0.246269	134	NA	NA	0.999539	NA
JHI_Hv50k_2016_462050	7H	49807806	0.0157386	1.8	0.246269	134	NA	NA	0.999539	NA
JHI_Hv50k_2016_462058	7H	49809386	0.0157386	1.8	0.246269	134	NA	NA	0.999539	NA
JHI_Hv50k_2016_462086	7H	49813066	0.0157386	1.8	0.246269	134	NA	NA	0.999539	NA
JHI_Hv50k_2016_65256	2H	12242092	0.0161005	1.79	0.208955	134	NA	NA	0.999539	NA
SCRI_RS_141753	2H	12236846	0.0161005	1.79	0.208955	134	NA	NA	0.999539	NA
SCRI_RS_136136	6H	304047885	0.0170393	1.77	0.141791	134	NA	NA	0.999539	NA
JHI_Hv50k_2016_461533	7H	48186308	0.0171311	1.77	0.246269	134	NA	NA	0.999539	NA
JHI_Hv50k_2016_461558	7H	48202336	0.0171311	1.77	0.246269	134	NA	NA	0.999539	NA
JHI_Hv50k_2016_461631	7H	48404099	0.0171311	1.77	0.246269	134	NA	NA	0.999539	NA
JHI_Hv50k_2016_461642	7H	48517499	0.0171311	1.77	0.246269	134	NA	NA	0.999539	NA
JHI_Hv50k_2016_461663	7H	48614959	0.0171311	1.77	0.246269	134	NA	NA	0.999539	NA
JHI_Hv50k_2016_375081	6H	14070575	0.0173077	1.76	0.477612	134	NA	NA	0.999539	NA
SCRI_RS_106920	6H	14070590	0.0173077	1.76	0.477612	134	NA	NA	0.999539	NA
BOPA2_12_30010	6H	14071509	0.0174155	1.76	0.0970149	134	NA	NA	0.999539	NA
JHI_Hv50k_2016_373329	6H	11513148	0.0174155	1.76	0.0970149	134	NA	NA	0.999539	NA
JHI_Hv50k_2016_373331	6H	11513309	0.0174155	1.76	0.0970149	134	NA	NA	0.999539	NA
JHI_Hv50k_2016_376706	6H	16253268	0.0174155	1.76	0.0970149	134	NA	NA	0.999539	NA
JHI_Hv50k_2016_376712	6H	16255216	0.0174155	1.76	0.0970149	134	NA	NA	0.999539	NA
JHI_Hv50k_2016_130949	2H	729841762	0.0174603	1.76	0.298507	134	NA	NA	0.999539	NA
JHI_Hv50k_2016_159306	3H	23645270	0.0179832	1.75	0.373134	134	NA	NA	0.999539	NA
JHI_Hv50k_2016_363725	5H	662258319	0.0180633	1.74	0.130597	134	NA	NA	0.999539	NA
JHI_Hv50k_2016_363726	5H	662258442	0.0180633	1.74	0.130597	134	NA	NA	0.999539	NA
JHI_Hv50k_2016_239157	4H	89401763	0.0188585	1.72	0.238806	134	NA	NA	0.999539	NA
SCRI_RS_188822	4H	89401763	0.0188585	1.72	0.238806	134	NA	NA	0.999539	NA
JHI_Hv50k_2016_10363	1H	10246449	0.019084	1.72	0.291045	134	NA	NA	0.999539	NA
JHI_Hv50k_2016_111834	2H	681291758	0.0191937	1.72	0.126866	134	NA	NA	0.999539	NA
JHI_Hv50k_2016_111870	2H	681469109	0.0191937	1.72	0.126866	134	NA	NA	0.999539	NA
BOPA1_ABC04214_1_2_360	3H	219956193	0.0197064	1.71	0.343284	134	NA	NA	0.999539	NA
JHI_Hv50k_2016_168594	3H	198163084	0.0197064	1.71	0.343284	134	NA	NA	0.999539	NA
JHI_Hv50k_2016_168734	3H	200158328	0.0197064	1.71	0.343284	134	NA	NA	0.999539	NA
JHI_Hv50k_2016_169589	3H	217761755	0.0197064	1.71	0.343284	134	NA	NA	0.999539	NA
JHI_Hv50k_2016_375273	6H	14329065	0.01972	1.71	0.328358	134	NA	NA	0.999539	NA
JHI_Hv50k_2016_64844	2H	11719663	0.0199349	1.7	0.216418	134	NA	NA	0.999539	NA
JHI_Hv50k_2016_410355	6H	493226659	0.0199687	1.7	0.432836	134	NA	NA	0.999539	NA
JHI_Hv50k_2016_410356	6H	493227073	0.0199687	1.7	0.432836	134	NA	NA	0.999539	NA
JHI_Hv50k_2016_424690	6H	563840581	0.0208505	1.68	0.298507	134	NA	NA	0.999539	NA
JHI_Hv50k_2016_424733	6H	563843465	0.0208505	1.68	0.298507	134	NA	NA	0.999539	NA
JHI_Hv50k_2016_425532	6H	565493299	0.0208505	1.68	0.298507	134	NA	NA	0.999539	NA
JHI_Hv50k_2016_425767	6H	565685642	0.0208505	1.68	0.298507	134	NA	NA	0.999539	NA
JHI_Hv50k_2016_237425	4H	65200730	0.0217025	1.66	0.201493	134	NA	NA	0.999539	NA
JHI_Hv50k_2016_238870	4H	84632924	0.0217025	1.66	0.201493	134	NA	NA	0.999539	NA
JHI_Hv50k_2016_239481	4H	94947576	0.0217025	1.66	0.201493	134	NA	NA	0.999539	NA
JHI_Hv50k_2016_504313	7H	626027709	0.0218745	1.66	0.179104	134	NA	NA	0.999539	NA
JHI_Hv50k_2016_4156	1H	3845877	0.0221539	1.65	0.492537	134	NA	NA	0.999539	NA
JHI_Hv50k_2016_4173	1H	3847831	0.0221539	1.65	0.492537	134	NA	NA	0.999539	NA
JHI_Hv50k_2016_512180	7H	641763185	0.0222912	1.65	0.335821	134	NA	NA	0.999539	NA
JHI_Hv50k_2016_504084	7H	625796122	0.0223055	1.65	0.268657	134	NA	NA	0.999539	NA
JHI_Hv50k_2016_128581	2H	725532941	0.0223408	1.65	0.477612	134	NA	NA	0.999539	NA
SCRI_RS_6458	2H	724986423	0.0223408	1.65	0.477612	134	NA	NA	0.999539	NA
BOPA1_6489_465	5H	663400890	0.0224771	1.65	0.11194	134	NA	NA	0.999539	NA
JHI_Hv50k_2016_364306	5H	663400296	0.0224771	1.65	0.11194	134	NA	NA	0.999539	NA
JHI_Hv50k_2016_127664	2H	723121178	0.0228761	1.64	0.470149	134	NA	NA	0.999539	NA
SCRI_RS_221763	2H	684500197	0.0228867	1.64	0.261194	134	NA	NA	0.999539	NA
JHI_Hv50k_2016_188934	3H	538660470	0.0242695	1.61	0.246269	134	NA	NA	0.999539	NA
JHI_Hv50k_2016_189426	3H	540876807	0.0242695	1.61	0.246269	134	NA	NA	0.999539	NA
JHI_Hv50k_2016_235814	4H	50109850	0.0248521	1.6	0.313433	134	NA	NA	0.999539	NA
JHI_Hv50k_2016_144763	2H	760725754	0.0250631	1.6	0.238806	134	NA	NA	0.999539	NA
JHI_Hv50k_2016_145573	2H	761327771	0.0250631	1.6	0.238806	134	NA	NA	0.999539	NA
JHI_Hv50k_2016_114069	2H	688488744	0.0250934	1.6	0.462687	134	NA	NA	0.999539	NA
JHI_Hv50k_2016_114070	2H	688488844	0.0250934	1.6	0.462687	134	NA	NA	0.999539	NA
JHI_Hv50k_2016_114071	2H	688488871	0.0250934	1.6	0.462687	134	NA	NA	0.999539	NA
JHI_Hv50k_2016_294055	5H	118567668	0.0251989	1.6	0.0522388	134	NA	NA	0.999539	NA
JHI_Hv50k_2016_158661	3H	22513728	0.0256967	1.59	0.320896	134	NA	NA	0.999539	NA
JHI_Hv50k_2016_374148	6H	12755493	0.0259682	1.59	0.246269	134	NA	NA	0.999539	NA
JHI_Hv50k_2016_111435	2H	679546821	0.0261307	1.58	0.134328	134	NA	NA	0.999539	NA
JHI_Hv50k_2016_111458	2H	679548450	0.0261307	1.58	0.134328	134	NA	NA	0.999539	NA
JHI_Hv50k_2016_111459	2H	679548532	0.0261307	1.58	0.134328	134	NA	NA	0.999539	NA
JHI_Hv50k_2016_157304	3H	17968462	0.0264659	1.58	0.455224	134	NA	NA	0.999539	NA
JHI_Hv50k_2016_111314	2H	679384668	0.0267021	1.57	0.0970149	134	NA	NA	0.999539	NA
JHI_Hv50k_2016_135102	2H	741037594	0.0267568	1.57	0.350746	134	NA	NA	0.999539	NA
JHI_Hv50k_2016_115499	2H	693684385	0.0267975	1.57	0.216418	134	NA	NA	0.999539	NA
JHI_Hv50k_2016_137112	2H	744898157	0.0269921	1.57	0.440299	134	NA	NA	0.999539	NA
JHI_Hv50k_2016_137114	2H	744898355	0.0269921	1.57	0.440299	134	NA	NA	0.999539	NA
JHI_Hv50k_2016_137115	2H	744898426	0.0269921	1.57	0.440299	134	NA	NA	0.999539	NA
JHI_Hv50k_2016_137117	2H	744898525	0.0269921	1.57	0.440299	134	NA	NA	0.999539	NA
BOPA1_ABC05369_1_3_231	4H	459813388	0.0272115	1.57	0.38806	134	NA	NA	0.999539	NA
JHI_Hv50k_2016_244188	4H	459699832	0.0272115	1.57	0.38806	134	NA	NA	0.999539	NA
SCRI_RS_182603	1H	15065044	0.0274481	1.56	0.197761	134	NA	NA	0.999539	NA
BOPA1_4275_1288	7H	19656144	0.0276576	1.56	0.358209	134	NA	NA	0.999539	NA
JHI_Hv50k_2016_452435	7H	19654792	0.0276576	1.56	0.358209	134	NA	NA	0.999539	NA
JHI_Hv50k_2016_452461	7H	19656334	0.0276576	1.56	0.358209	134	NA	NA	0.999539	NA
JHI_Hv50k_2016_145128	2H	761107500	0.0278954	1.55	0.171642	134	NA	NA	0.999539	NA
JHI_Hv50k_2016_145592	2H	761328848	0.0278954	1.55	0.171642	134	NA	NA	0.999539	NA
JHI_Hv50k_2016_132483	2H	734126714	0.0280899	1.55	0.335821	134	NA	NA	0.999539	NA
JHI_Hv50k_2016_153218	3H	8183470	0.0281473	1.55	0.19403	134	NA	NA	0.999539	NA
JHI_Hv50k_2016_180857	3H	446058505	0.0284172	1.55	0.253731	134	NA	NA	0.999539	NA
JHI_Hv50k_2016_121260	2H	709593962	0.0284545	1.55	0.328358	134	NA	NA	0.999539	NA
JHI_Hv50k_2016_423905	6H	561742405	0.0290362	1.54	0.291045	134	NA	NA	0.999539	NA
JHI_Hv50k_2016_424039	6H	561880058	0.0290362	1.54	0.291045	134	NA	NA	0.999539	NA
SCRI_RS_189619	6H	561830034	0.0290362	1.54	0.291045	134	NA	NA	0.999539	NA
JHI_Hv50k_2016_259257	4H	590128538	0.0290504	1.54	0.477612	134	NA	NA	0.999539	NA
JHI_Hv50k_2016_259337	4H	590411420	0.0290504	1.54	0.477612	134	NA	NA	0.999539	NA
JHI_Hv50k_2016_259346	4H	590413286	0.0290504	1.54	0.477612	134	NA	NA	0.999539	NA
SCRI_RS_200957	4H	590413614	0.0290504	1.54	0.477612	134	NA	NA	0.999539	NA
JHI_Hv50k_2016_381475	6H	30807011	0.0290627	1.54	0.0820896	134	NA	NA	0.999539	NA
JHI_Hv50k_2016_381498	6H	30808574	0.0290627	1.54	0.0820896	134	NA	NA	0.999539	NA
JHI_Hv50k_2016_381506	6H	30809554	0.0290627	1.54	0.0820896	134	NA	NA	0.999539	NA
JHI_Hv50k_2016_381816	6H	31215382	0.0290627	1.54	0.0820896	134	NA	NA	0.999539	NA
BOPA2_12_31017	3H	432098368	0.029072	1.54	0.335821	134	NA	NA	0.999539	NA
JHI_Hv50k_2016_179573	3H	426902161	0.029072	1.54	0.335821	134	NA	NA	0.999539	NA
JHI_Hv50k_2016_179576	3H	426903601	0.029072	1.54	0.335821	134	NA	NA	0.999539	NA
JHI_Hv50k_2016_179748	3H	431181312	0.029072	1.54	0.335821	134	NA	NA	0.999539	NA
JHI_Hv50k_2016_179835	3H	432156692	0.029072	1.54	0.335821	134	NA	NA	0.999539	NA
JHI_Hv50k_2016_179845	3H	432935875	0.029072	1.54	0.335821	134	NA	NA	0.999539	NA
JHI_Hv50k_2016_179962	3H	435390257	0.029072	1.54	0.335821	134	NA	NA	0.999539	NA
JHI_Hv50k_2016_179995	3H	435884302	0.029072	1.54	0.335821	134	NA	NA	0.999539	NA
JHI_Hv50k_2016_180029	3H	436618221	0.029072	1.54	0.335821	134	NA	NA	0.999539	NA
JHI_Hv50k_2016_180139	3H	438365625	0.029072	1.54	0.335821	134	NA	NA	0.999539	NA
JHI_Hv50k_2016_180171	3H	439326038	0.029072	1.54	0.335821	134	NA	NA	0.999539	NA
JHI_Hv50k_2016_180173	3H	439335043	0.029072	1.54	0.335821	134	NA	NA	0.999539	NA
JHI_Hv50k_2016_180255	3H	440011284	0.029072	1.54	0.335821	134	NA	NA	0.999539	NA
JHI_Hv50k_2016_180264	3H	440013421	0.029072	1.54	0.335821	134	NA	NA	0.999539	NA
JHI_Hv50k_2016_180310	3H	441086489	0.029072	1.54	0.335821	134	NA	NA	0.999539	NA
JHI_Hv50k_2016_180452	3H	442172598	0.029072	1.54	0.335821	134	NA	NA	0.999539	NA
JHI_Hv50k_2016_180457	3H	442288203	0.029072	1.54	0.335821	134	NA	NA	0.999539	NA
JHI_Hv50k_2016_180521	3H	442864141	0.029072	1.54	0.335821	134	NA	NA	0.999539	NA
JHI_Hv50k_2016_180582	3H	443657955	0.029072	1.54	0.335821	134	NA	NA	0.999539	NA
JHI_Hv50k_2016_180598	3H	444128949	0.029072	1.54	0.335821	134	NA	NA	0.999539	NA
JHI_Hv50k_2016_180770	3H	445920038	0.029072	1.54	0.335821	134	NA	NA	0.999539	NA
SCRI_RS_6877	3H	432099593	0.029072	1.54	0.335821	134	NA	NA	0.999539	NA
JHI_Hv50k_2016_290240	5H	48759432	0.0291094	1.54	0.0597015	134	NA	NA	0.999539	NA
JHI_Hv50k_2016_290336	5H	49955890	0.0291094	1.54	0.0597015	134	NA	NA	0.999539	NA
BOPA1_5475_1355	4H	50778167	0.0294441	1.53	0.276119	134	NA	NA	0.999539	NA
JHI_Hv50k_2016_235728	4H	49212705	0.0294441	1.53	0.276119	134	NA	NA	0.999539	NA
JHI_Hv50k_2016_235730	4H	49214597	0.0294441	1.53	0.276119	134	NA	NA	0.999539	NA
JHI_Hv50k_2016_235816	4H	50109935	0.0294441	1.53	0.276119	134	NA	NA	0.999539	NA
JHI_Hv50k_2016_235819	4H	50111271	0.0294441	1.53	0.276119	134	NA	NA	0.999539	NA
JHI_Hv50k_2016_235821	4H	50112549	0.0294441	1.53	0.276119	134	NA	NA	0.999539	NA
JHI_Hv50k_2016_236035	4H	50964403	0.0294441	1.53	0.276119	134	NA	NA	0.999539	NA
SCRI_RS_123814	4H	50964409	0.0294441	1.53	0.276119	134	NA	NA	0.999539	NA
SCRI_RS_140586	4H	51174019	0.0294441	1.53	0.276119	134	NA	NA	0.999539	NA
SCRI_RS_143091	4H	50299942	0.0294441	1.53	0.276119	134	NA	NA	0.999539	NA
SCRI_RS_176092	4H	51277777	0.0294441	1.53	0.276119	134	NA	NA	0.999539	NA
JHI_Hv50k_2016_130136	2H	728032610	0.0295774	1.53	0.343284	134	NA	NA	0.999539	NA
BOPA2_12_31156	4H	369399857	0.0296008	1.53	0.208955	134	NA	NA	0.999539	NA
JHI_Hv50k_2016_239511	4H	95287364	0.0296008	1.53	0.208955	134	NA	NA	0.999539	NA
JHI_Hv50k_2016_239621	4H	95579531	0.0296008	1.53	0.208955	134	NA	NA	0.999539	NA
JHI_Hv50k_2016_239670	4H	96363164	0.0296008	1.53	0.208955	134	NA	NA	0.999539	NA
JHI_Hv50k_2016_239789	4H	97779020	0.0296008	1.53	0.208955	134	NA	NA	0.999539	NA
JHI_Hv50k_2016_240174	4H	112472632	0.0296008	1.53	0.208955	134	NA	NA	0.999539	NA
JHI_Hv50k_2016_240232	4H	124878273	0.0296008	1.53	0.208955	134	NA	NA	0.999539	NA
JHI_Hv50k_2016_240286	4H	143321908	0.0296008	1.53	0.208955	134	NA	NA	0.999539	NA
JHI_Hv50k_2016_240356	4H	163901605	0.0296008	1.53	0.208955	134	NA	NA	0.999539	NA
JHI_Hv50k_2016_240616	4H	210922726	0.0296008	1.53	0.208955	134	NA	NA	0.999539	NA
JHI_Hv50k_2016_240764	4H	229703374	0.0296008	1.53	0.208955	134	NA	NA	0.999539	NA
JHI_Hv50k_2016_240779	4H	232454788	0.0296008	1.53	0.208955	134	NA	NA	0.999539	NA
JHI_Hv50k_2016_240963	4H	260517187	0.0296008	1.53	0.208955	134	NA	NA	0.999539	NA
JHI_Hv50k_2016_241066	4H	274502585	0.0296008	1.53	0.208955	134	NA	NA	0.999539	NA
JHI_Hv50k_2016_242091	4H	383253274	0.0296008	1.53	0.208955	134	NA	NA	0.999539	NA
JHI_Hv50k_2016_242201	4H	407522048	0.0296008	1.53	0.208955	134	NA	NA	0.999539	NA
JHI_Hv50k_2016_379948	6H	25299593	0.0296944	1.53	0.0895522	134	NA	NA	0.999539	NA
JHI_Hv50k_2016_115517	2H	693798008	0.029804	1.53	0.328358	134	NA	NA	0.999539	NA
JHI_Hv50k_2016_115519	2H	693798987	0.029804	1.53	0.328358	134	NA	NA	0.999539	NA
JHI_Hv50k_2016_504070	7H	625794353	0.0298659	1.52	0.470149	134	NA	NA	0.999539	NA
JHI_Hv50k_2016_504262	7H	625963493	0.0298659	1.52	0.470149	134	NA	NA	0.999539	NA
JHI_Hv50k_2016_379986	6H	25305342	0.0303061	1.52	0.104478	134	NA	NA	0.999539	NA
JHI_Hv50k_2016_381612	6H	31016672	0.0304417	1.52	0.0746269	134	NA	NA	0.999539	NA
JHI_Hv50k_2016_381643	6H	31141609	0.0304417	1.52	0.0746269	134	NA	NA	0.999539	NA
JHI_Hv50k_2016_381722	6H	31192957	0.0304417	1.52	0.0746269	134	NA	NA	0.999539	NA
JHI_Hv50k_2016_381735	6H	31198782	0.0304417	1.52	0.0746269	134	NA	NA	0.999539	NA
JHI_Hv50k_2016_381830	6H	31216707	0.0304417	1.52	0.0746269	134	NA	NA	0.999539	NA
JHI_Hv50k_2016_159028	3H	23192729	0.0308868	1.51	0.179104	134	NA	NA	0.999539	NA
JHI_Hv50k_2016_131014	2H	730029104	0.0310471	1.51	0.171642	134	NA	NA	0.999539	NA
JHI_Hv50k_2016_69374	2H	19062234	0.0312335	1.51	0.216418	134	NA	NA	0.999539	NA
JHI_Hv50k_2016_69688	2H	19619940	0.0312335	1.51	0.216418	134	NA	NA	0.999539	NA
JHI_Hv50k_2016_69730	2H	19670887	0.0312335	1.51	0.216418	134	NA	NA	0.999539	NA
JHI_Hv50k_2016_69731	2H	19670938	0.0312335	1.51	0.216418	134	NA	NA	0.999539	NA
JHI_Hv50k_2016_410367	6H	493235703	0.0317407	1.5	0.470149	134	NA	NA	0.999539	NA
JHI_Hv50k_2016_112148	2H	682402729	0.0317574	1.5	0.119403	134	NA	NA	0.999539	NA
SCRI_RS_196270	2H	682609938	0.0317574	1.5	0.119403	134	NA	NA	0.999539	NA
JHI_Hv50k_2016_249085	4H	506339977	0.03248	1.49	0.231343	134	NA	NA	0.999539	NA
JHI_Hv50k_2016_249199	4H	507744824	0.03248	1.49	0.231343	134	NA	NA	0.999539	NA
JHI_Hv50k_2016_249318	4H	508170514	0.03248	1.49	0.231343	134	NA	NA	0.999539	NA
JHI_Hv50k_2016_249406	4H	508475450	0.03248	1.49	0.231343	134	NA	NA	0.999539	NA
SCRI_RS_168496	4H	508038197	0.03248	1.49	0.231343	134	NA	NA	0.999539	NA
SCRI_RS_228477	4H	508474024	0.03248	1.49	0.231343	134	NA	NA	0.999539	NA
SCRI_RS_162836	6H	565626975	0.0328145	1.48	0.373134	134	NA	NA	0.999539	NA
JHI_Hv50k_2016_363543	5H	662088521	0.0333787	1.48	0.134328	134	NA	NA	0.999539	NA
JHI_Hv50k_2016_363644	5H	662197221	0.0333787	1.48	0.134328	134	NA	NA	0.999539	NA
JHI_Hv50k_2016_146257	2H	762950392	0.0344711	1.46	0.253731	134	NA	NA	0.999539	NA
JHI_Hv50k_2016_407247	6H	461432258	0.0345332	1.46	0.320896	134	NA	NA	0.999539	NA
SCRI_RS_182648	6H	461432495	0.0345332	1.46	0.320896	134	NA	NA	0.999539	NA
JHI_Hv50k_2016_423358	6H	559887277	0.0349	1.46	0.179104	134	NA	NA	0.999539	NA
JHI_Hv50k_2016_465187	7H	60236544	0.0351055	1.45	0.212687	134	NA	NA	0.999539	NA
JHI_Hv50k_2016_508605	7H	636564877	0.0352734	1.45	0.223881	134	NA	NA	0.999539	NA
JHI_Hv50k_2016_122831	2H	712754147	0.0353095	1.45	0.350746	134	NA	NA	0.999539	NA
JHI_Hv50k_2016_362069	5H	658453208	0.0358216	1.45	0.0970149	134	NA	NA	0.999539	NA
JHI_Hv50k_2016_362291	5H	659417722	0.0358216	1.45	0.0970149	134	NA	NA	0.999539	NA
JHI_Hv50k_2016_362302	5H	659419522	0.0358216	1.45	0.0970149	134	NA	NA	0.999539	NA
JHI_Hv50k_2016_362311	5H	659422073	0.0358216	1.45	0.0970149	134	NA	NA	0.999539	NA
JHI_Hv50k_2016_167734	3H	175393803	0.0358286	1.45	0.350746	134	NA	NA	0.999539	NA
JHI_Hv50k_2016_167755	3H	176202147	0.0358286	1.45	0.350746	134	NA	NA	0.999539	NA
JHI_Hv50k_2016_167763	3H	176457848	0.0358286	1.45	0.350746	134	NA	NA	0.999539	NA
JHI_Hv50k_2016_168035	3H	183307804	0.0358286	1.45	0.350746	134	NA	NA	0.999539	NA
JHI_Hv50k_2016_168921	3H	206059717	0.0358286	1.45	0.350746	134	NA	NA	0.999539	NA
JHI_Hv50k_2016_168962	3H	207319474	0.0358286	1.45	0.350746	134	NA	NA	0.999539	NA
JHI_Hv50k_2016_169059	3H	208356146	0.0358286	1.45	0.350746	134	NA	NA	0.999539	NA
JHI_Hv50k_2016_169107	3H	209727932	0.0358286	1.45	0.350746	134	NA	NA	0.999539	NA
JHI_Hv50k_2016_169234	3H	212019624	0.0358286	1.45	0.350746	134	NA	NA	0.999539	NA
JHI_Hv50k_2016_169364	3H	213942350	0.0358286	1.45	0.350746	134	NA	NA	0.999539	NA
JHI_Hv50k_2016_169445	3H	215662543	0.0358286	1.45	0.350746	134	NA	NA	0.999539	NA
JHI_Hv50k_2016_169537	3H	216197864	0.0358286	1.45	0.350746	134	NA	NA	0.999539	NA
JHI_Hv50k_2016_169554	3H	216303620	0.0358286	1.45	0.350746	134	NA	NA	0.999539	NA
JHI_Hv50k_2016_169658	3H	219521780	0.0358286	1.45	0.350746	134	NA	NA	0.999539	NA
JHI_Hv50k_2016_169667	3H	219645081	0.0358286	1.45	0.350746	134	NA	NA	0.999539	NA
JHI_Hv50k_2016_169670	3H	219647082	0.0358286	1.45	0.350746	134	NA	NA	0.999539	NA
JHI_Hv50k_2016_170197	3H	233011291	0.0358286	1.45	0.350746	134	NA	NA	0.999539	NA
SCRI_RS_141166	3H	212003876	0.0358286	1.45	0.350746	134	NA	NA	0.999539	NA
SCRI_RS_173916	3H	208364495	0.0358286	1.45	0.350746	134	NA	NA	0.999539	NA
SCRI_RS_222735	3H	212834873	0.0358286	1.45	0.350746	134	NA	NA	0.999539	NA
JHI_Hv50k_2016_369292	6H	3970079	0.0358807	1.45	0.231343	134	NA	NA	0.999539	NA
JHI_Hv50k_2016_509773	7H	638447722	0.0363495	1.44	0.104478	134	NA	NA	0.999539	NA
JHI_Hv50k_2016_509972	7H	638531518	0.0363495	1.44	0.104478	134	NA	NA	0.999539	NA
JHI_Hv50k_2016_425576	6H	565496678	0.0365674	1.44	0.175373	134	NA	NA	0.999539	NA
JHI_Hv50k_2016_130834	2H	729506693	0.0370931	1.43	0.186567	134	NA	NA	0.999539	NA
JHI_Hv50k_2016_453107	7H	24048099	0.0372672	1.43	0.283582	134	NA	NA	0.999539	NA
BOPA2_12_30605	4H	461460475	0.0373287	1.43	0.462687	134	NA	NA	0.999539	NA
JHI_Hv50k_2016_244428	4H	461457468	0.0373287	1.43	0.462687	134	NA	NA	0.999539	NA
JHI_Hv50k_2016_425570	6H	565496371	0.0375557	1.43	0.365672	134	NA	NA	0.999539	NA
JHI_Hv50k_2016_425582	6H	565497124	0.0375557	1.43	0.365672	134	NA	NA	0.999539	NA
JHI_Hv50k_2016_425583	6H	565497141	0.0375557	1.43	0.365672	134	NA	NA	0.999539	NA
JHI_Hv50k_2016_425636	6H	565516728	0.0375557	1.43	0.365672	134	NA	NA	0.999539	NA
JHI_Hv50k_2016_425766	6H	565685592	0.0375557	1.43	0.365672	134	NA	NA	0.999539	NA
JHI_Hv50k_2016_425774	6H	565685979	0.0375557	1.43	0.365672	134	NA	NA	0.999539	NA
JHI_Hv50k_2016_425778	6H	565686127	0.0375557	1.43	0.365672	134	NA	NA	0.999539	NA
JHI_Hv50k_2016_425784	6H	565686416	0.0375557	1.43	0.365672	134	NA	NA	0.999539	NA
SCRI_RS_147455	6H	565686035	0.0375557	1.43	0.365672	134	NA	NA	0.999539	NA
SCRI_RS_149487	6H	565519321	0.0375557	1.43	0.365672	134	NA	NA	0.999539	NA
JHI_Hv50k_2016_378110	6H	18901184	0.0376081	1.42	0.156716	134	NA	NA	0.999539	NA
JHI_Hv50k_2016_378118	6H	18902488	0.0376081	1.42	0.156716	134	NA	NA	0.999539	NA
JHI_Hv50k_2016_371435	6H	7244874	0.0376564	1.42	0.126866	134	NA	NA	0.999539	NA
JHI_Hv50k_2016_371711	6H	7879497	0.0376564	1.42	0.126866	134	NA	NA	0.999539	NA
JHI_Hv50k_2016_178277	3H	410010444	0.0378299	1.42	0.485075	134	NA	NA	0.999539	NA
SCRI_RS_157545	3H	380650141	0.0378299	1.42	0.485075	134	NA	NA	0.999539	NA
SCRI_RS_906	3H	353176762	0.0378299	1.42	0.485075	134	NA	NA	0.999539	NA
JHI_Hv50k_2016_423291	6H	559876540	0.0379921	1.42	0.164179	134	NA	NA	0.999539	NA
JHI_Hv50k_2016_423292	6H	559876829	0.0379921	1.42	0.164179	134	NA	NA	0.999539	NA
JHI_Hv50k_2016_423538	6H	560439822	0.0379921	1.42	0.164179	134	NA	NA	0.999539	NA
JHI_Hv50k_2016_423572	6H	560626550	0.0379921	1.42	0.164179	134	NA	NA	0.999539	NA
JHI_Hv50k_2016_423585	6H	560911441	0.0379921	1.42	0.164179	134	NA	NA	0.999539	NA
JHI_Hv50k_2016_423586	6H	560911610	0.0379921	1.42	0.164179	134	NA	NA	0.999539	NA
JHI_Hv50k_2016_423587	6H	560911796	0.0379921	1.42	0.164179	134	NA	NA	0.999539	NA
JHI_Hv50k_2016_423589	6H	560911973	0.0379921	1.42	0.164179	134	NA	NA	0.999539	NA
JHI_Hv50k_2016_423593	6H	560912367	0.0379921	1.42	0.164179	134	NA	NA	0.999539	NA
JHI_Hv50k_2016_423595	6H	560912562	0.0379921	1.42	0.164179	134	NA	NA	0.999539	NA
JHI_Hv50k_2016_423596	6H	560912843	0.0379921	1.42	0.164179	134	NA	NA	0.999539	NA
JHI_Hv50k_2016_423597	6H	560912986	0.0379921	1.42	0.164179	134	NA	NA	0.999539	NA
JHI_Hv50k_2016_423598	6H	560913362	0.0379921	1.42	0.164179	134	NA	NA	0.999539	NA
JHI_Hv50k_2016_423599	6H	560913526	0.0379921	1.42	0.164179	134	NA	NA	0.999539	NA
JHI_Hv50k_2016_423601	6H	560913899	0.0379921	1.42	0.164179	134	NA	NA	0.999539	NA
JHI_Hv50k_2016_423604	6H	560914280	0.0379921	1.42	0.164179	134	NA	NA	0.999539	NA
JHI_Hv50k_2016_423607	6H	560914566	0.0379921	1.42	0.164179	134	NA	NA	0.999539	NA
JHI_Hv50k_2016_423611	6H	560914940	0.0379921	1.42	0.164179	134	NA	NA	0.999539	NA
JHI_Hv50k_2016_423666	6H	561253337	0.0379921	1.42	0.164179	134	NA	NA	0.999539	NA
SCRI_RS_128218	6H	561253738	0.0379921	1.42	0.164179	134	NA	NA	0.999539	NA
JHI_Hv50k_2016_222567	3H	687584361	0.0382495	1.42	0.328358	134	NA	NA	0.999539	NA
JHI_Hv50k_2016_377190	6H	16443296	0.038468	1.41	0.291045	134	NA	NA	0.999539	NA
JHI_Hv50k_2016_377193	6H	16443423	0.038468	1.41	0.291045	134	NA	NA	0.999539	NA
JHI_Hv50k_2016_370656	6H	6139090	0.0386209	1.41	0.0597015	134	NA	NA	0.999539	NA
JHI_Hv50k_2016_370664	6H	6140447	0.0386209	1.41	0.0597015	134	NA	NA	0.999539	NA
JHI_Hv50k_2016_362728	5H	661139789	0.0386626	1.41	0.0895522	134	NA	NA	0.999539	NA
JHI_Hv50k_2016_362913	5H	661266852	0.0386626	1.41	0.0895522	134	NA	NA	0.999539	NA
JHI_Hv50k_2016_383807	6H	37709068	0.0388648	1.41	0.0597015	134	NA	NA	0.999539	NA
JHI_Hv50k_2016_382597	6H	34161498	0.0389457	1.41	0.126866	134	NA	NA	0.999539	NA
JHI_Hv50k_2016_145956	2H	762363314	0.039342	1.41	0.186567	134	NA	NA	0.999539	NA
JHI_Hv50k_2016_146261	2H	762950592	0.039342	1.41	0.186567	134	NA	NA	0.999539	NA
JHI_Hv50k_2016_146275	2H	762951752	0.039342	1.41	0.186567	134	NA	NA	0.999539	NA
JHI_Hv50k_2016_179690	3H	428370730	0.039801	1.4	0.425373	134	NA	NA	0.999539	NA
JHI_Hv50k_2016_193475	3H	568831507	0.0398766	1.4	0.328358	134	NA	NA	0.999539	NA
JHI_Hv50k_2016_193554	3H	568849700	0.0398766	1.4	0.328358	134	NA	NA	0.999539	NA
JHI_Hv50k_2016_193568	3H	568852577	0.0398766	1.4	0.328358	134	NA	NA	0.999539	NA
JHI_Hv50k_2016_193988	3H	570853059	0.0398766	1.4	0.328358	134	NA	NA	0.999539	NA
JHI_Hv50k_2016_132236	2H	733684638	0.0401283	1.4	0.253731	134	NA	NA	0.999539	NA
BOPA1_ABC13569_1_1_107	2H	692056623	0.0402664	1.4	0.104478	134	NA	NA	0.999539	NA
BOPA2_12_30555	2H	691870667	0.0402664	1.4	0.104478	134	NA	NA	0.999539	NA
JHI_Hv50k_2016_114240	2H	688786051	0.0402664	1.4	0.104478	134	NA	NA	0.999539	NA
JHI_Hv50k_2016_114241	2H	688786625	0.0402664	1.4	0.104478	134	NA	NA	0.999539	NA
JHI_Hv50k_2016_114248	2H	688789107	0.0402664	1.4	0.104478	134	NA	NA	0.999539	NA
JHI_Hv50k_2016_114250	2H	688789646	0.0402664	1.4	0.104478	134	NA	NA	0.999539	NA
JHI_Hv50k_2016_114262	2H	688979497	0.0402664	1.4	0.104478	134	NA	NA	0.999539	NA
JHI_Hv50k_2016_114263	2H	688980237	0.0402664	1.4	0.104478	134	NA	NA	0.999539	NA
JHI_Hv50k_2016_114270	2H	689247290	0.0402664	1.4	0.104478	134	NA	NA	0.999539	NA
JHI_Hv50k_2016_114300	2H	689257382	0.0402664	1.4	0.104478	134	NA	NA	0.999539	NA
JHI_Hv50k_2016_114347	2H	689273079	0.0402664	1.4	0.104478	134	NA	NA	0.999539	NA
JHI_Hv50k_2016_114353	2H	689293132	0.0402664	1.4	0.104478	134	NA	NA	0.999539	NA
JHI_Hv50k_2016_114367	2H	689295591	0.0402664	1.4	0.104478	134	NA	NA	0.999539	NA
JHI_Hv50k_2016_114394	2H	689380776	0.0402664	1.4	0.104478	134	NA	NA	0.999539	NA
JHI_Hv50k_2016_114397	2H	689482557	0.0402664	1.4	0.104478	134	NA	NA	0.999539	NA
JHI_Hv50k_2016_114430	2H	689512377	0.0402664	1.4	0.104478	134	NA	NA	0.999539	NA
JHI_Hv50k_2016_114542	2H	690570063	0.0402664	1.4	0.104478	134	NA	NA	0.999539	NA
JHI_Hv50k_2016_114762	2H	691362593	0.0402664	1.4	0.104478	134	NA	NA	0.999539	NA
JHI_Hv50k_2016_114765	2H	691362703	0.0402664	1.4	0.104478	134	NA	NA	0.999539	NA
JHI_Hv50k_2016_114783	2H	691380832	0.0402664	1.4	0.104478	134	NA	NA	0.999539	NA
JHI_Hv50k_2016_114794	2H	691469154	0.0402664	1.4	0.104478	134	NA	NA	0.999539	NA
JHI_Hv50k_2016_114797	2H	691470205	0.0402664	1.4	0.104478	134	NA	NA	0.999539	NA
JHI_Hv50k_2016_114798	2H	691470274	0.0402664	1.4	0.104478	134	NA	NA	0.999539	NA
JHI_Hv50k_2016_114806	2H	691471437	0.0402664	1.4	0.104478	134	NA	NA	0.999539	NA
JHI_Hv50k_2016_114861	2H	691689797	0.0402664	1.4	0.104478	134	NA	NA	0.999539	NA
JHI_Hv50k_2016_114869	2H	691713788	0.0402664	1.4	0.104478	134	NA	NA	0.999539	NA
JHI_Hv50k_2016_114882	2H	691721591	0.0402664	1.4	0.104478	134	NA	NA	0.999539	NA
JHI_Hv50k_2016_114922	2H	691868878	0.0402664	1.4	0.104478	134	NA	NA	0.999539	NA
JHI_Hv50k_2016_114925	2H	691870144	0.0402664	1.4	0.104478	134	NA	NA	0.999539	NA
JHI_Hv50k_2016_114939	2H	691871944	0.0402664	1.4	0.104478	134	NA	NA	0.999539	NA
JHI_Hv50k_2016_114966	2H	691997643	0.0402664	1.4	0.104478	134	NA	NA	0.999539	NA
JHI_Hv50k_2016_114984	2H	692056623	0.0402664	1.4	0.104478	134	NA	NA	0.999539	NA
JHI_Hv50k_2016_114991	2H	692057672	0.0402664	1.4	0.104478	134	NA	NA	0.999539	NA
JHI_Hv50k_2016_114994	2H	692058087	0.0402664	1.4	0.104478	134	NA	NA	0.999539	NA
JHI_Hv50k_2016_115026	2H	692065481	0.0402664	1.4	0.104478	134	NA	NA	0.999539	NA
JHI_Hv50k_2016_115067	2H	692144232	0.0402664	1.4	0.104478	134	NA	NA	0.999539	NA
JHI_Hv50k_2016_115073	2H	692148748	0.0402664	1.4	0.104478	134	NA	NA	0.999539	NA
JHI_Hv50k_2016_115101	2H	692343627	0.0402664	1.4	0.104478	134	NA	NA	0.999539	NA
JHI_Hv50k_2016_115136	2H	692436207	0.0402664	1.4	0.104478	134	NA	NA	0.999539	NA
JHI_Hv50k_2016_158381	3H	19900726	0.0404341	1.39	0.313433	134	NA	NA	0.999539	NA
JHI_Hv50k_2016_249161	4H	507100104	0.0409601	1.39	0.298507	134	NA	NA	0.999539	NA
JHI_Hv50k_2016_249162	4H	507100382	0.0409601	1.39	0.298507	134	NA	NA	0.999539	NA
JHI_Hv50k_2016_110146	2H	674255908	0.0412774	1.38	0.38806	134	NA	NA	0.999539	NA
JHI_Hv50k_2016_110148	2H	674256816	0.0412774	1.38	0.38806	134	NA	NA	0.999539	NA
JHI_Hv50k_2016_425728	6H	565626390	0.0413923	1.38	0.179104	134	NA	NA	0.999539	NA
JHI_Hv50k_2016_363761	5H	662335496	0.0413949	1.38	0.186567	134	NA	NA	0.999539	NA
JHI_Hv50k_2016_363791	5H	662598625	0.0413949	1.38	0.186567	134	NA	NA	0.999539	NA
JHI_Hv50k_2016_512713	7H	642284726	0.0416367	1.38	0.0820896	134	NA	NA	0.999539	NA
SCRI_RS_179575	7H	642285131	0.0416367	1.38	0.0820896	134	NA	NA	0.999539	NA
BOPA2_12_31324	4H	1261843	0.0416895	1.38	0.298507	134	NA	NA	0.999539	NA
JHI_Hv50k_2016_363674	5H	662210979	0.0418415	1.38	0.0746269	134	NA	NA	0.999539	NA
JHI_Hv50k_2016_363724	5H	662258273	0.0418415	1.38	0.0746269	134	NA	NA	0.999539	NA
JHI_Hv50k_2016_364214	5H	663356861	0.0418415	1.38	0.0746269	134	NA	NA	0.999539	NA
JHI_Hv50k_2016_364234	5H	663363479	0.0418415	1.38	0.0746269	134	NA	NA	0.999539	NA
JHI_Hv50k_2016_364245	5H	663379306	0.0418415	1.38	0.0746269	134	NA	NA	0.999539	NA
JHI_Hv50k_2016_364309	5H	663400829	0.0418415	1.38	0.0746269	134	NA	NA	0.999539	NA
JHI_Hv50k_2016_364369	5H	663482314	0.0418415	1.38	0.0746269	134	NA	NA	0.999539	NA
JHI_Hv50k_2016_364387	5H	663485588	0.0418415	1.38	0.0746269	134	NA	NA	0.999539	NA
JHI_Hv50k_2016_364393	5H	663486653	0.0418415	1.38	0.0746269	134	NA	NA	0.999539	NA
JHI_Hv50k_2016_249028	4H	504733411	0.0419398	1.38	0.320896	134	NA	NA	0.999539	NA
BOPA1_382_2624	7H	641788307	0.042872	1.37	0.358209	134	NA	NA	0.999539	NA
JHI_Hv50k_2016_512328	7H	641796875	0.042872	1.37	0.358209	134	NA	NA	0.999539	NA
JHI_Hv50k_2016_249407	4H	508476425	0.0429909	1.37	0.440299	134	NA	NA	0.999539	NA
JHI_Hv50k_2016_462760	7H	50541347	0.0432349	1.36	0.186567	134	NA	NA	0.999539	NA
JHI_Hv50k_2016_462781	7H	50546105	0.0432349	1.36	0.186567	134	NA	NA	0.999539	NA
JHI_Hv50k_2016_463374	7H	52394960	0.0432349	1.36	0.186567	134	NA	NA	0.999539	NA
JHI_Hv50k_2016_463397	7H	52407293	0.0432349	1.36	0.186567	134	NA	NA	0.999539	NA
JHI_Hv50k_2016_463491	7H	52802800	0.0432349	1.36	0.186567	134	NA	NA	0.999539	NA
JHI_Hv50k_2016_463492	7H	52802978	0.0432349	1.36	0.186567	134	NA	NA	0.999539	NA
JHI_Hv50k_2016_463605	7H	53445463	0.0432349	1.36	0.186567	134	NA	NA	0.999539	NA
JHI_Hv50k_2016_463653	7H	53509796	0.0432349	1.36	0.186567	134	NA	NA	0.999539	NA
JHI_Hv50k_2016_58537	2H	30259	0.0435696	1.36	0.313433	134	NA	NA	0.999539	NA
JHI_Hv50k_2016_58540	2H	30645	0.0435696	1.36	0.313433	134	NA	NA	0.999539	NA
SCRI_RS_187638	2H	31115	0.0435696	1.36	0.313433	134	NA	NA	0.999539	NA
JHI_Hv50k_2016_377411	6H	16632780	0.043591	1.36	0.119403	134	NA	NA	0.999539	NA
JHI_Hv50k_2016_187226	3H	527325187	0.0438123	1.36	0.149254	134	NA	NA	0.999539	NA
JHI_Hv50k_2016_425761	6H	565685433	0.0439417	1.36	0.246269	134	NA	NA	0.999539	NA
JHI_Hv50k_2016_131436	2H	731902187	0.0441108	1.36	0.261194	134	NA	NA	0.999539	NA
JHI_Hv50k_2016_64964	2H	11999053	0.0441472	1.36	0.298507	134	NA	NA	0.999539	NA
BOPA1_283_1432	4H	435460307	0.0455563	1.34	0.246269	134	NA	NA	0.999539	NA
JHI_Hv50k_2016_242778	4H	430318219	0.0455563	1.34	0.246269	134	NA	NA	0.999539	NA
JHI_Hv50k_2016_242788	4H	431576324	0.0455563	1.34	0.246269	134	NA	NA	0.999539	NA
JHI_Hv50k_2016_242857	4H	434088775	0.0455563	1.34	0.246269	134	NA	NA	0.999539	NA
JHI_Hv50k_2016_242887	4H	434507230	0.0455563	1.34	0.246269	134	NA	NA	0.999539	NA
SCRI_RS_239399	3H	594139491	0.0459617	1.34	0.358209	134	NA	NA	0.999539	NA
SCRI_RS_204363	6H	510938368	0.0460278	1.34	0.455224	134	NA	NA	0.999539	NA
SCRI_RS_6697	6H	510937573	0.0460278	1.34	0.455224	134	NA	NA	0.999539	NA
JHI_Hv50k_2016_115470	2H	693385785	0.0462466	1.33	0.175373	134	NA	NA	0.999539	NA
JHI_Hv50k_2016_425563	6H	565495612	0.0465362	1.33	0.171642	134	NA	NA	0.999539	NA
JHI_Hv50k_2016_425566	6H	565495824	0.0465362	1.33	0.171642	134	NA	NA	0.999539	NA
JHI_Hv50k_2016_425569	6H	565496042	0.0465362	1.33	0.171642	134	NA	NA	0.999539	NA
JHI_Hv50k_2016_425581	6H	565497028	0.0465362	1.33	0.171642	134	NA	NA	0.999539	NA
JHI_Hv50k_2016_425589	6H	565497668	0.0465362	1.33	0.171642	134	NA	NA	0.999539	NA
JHI_Hv50k_2016_425590	6H	565497749	0.0465362	1.33	0.171642	134	NA	NA	0.999539	NA
SCRI_RS_233106	6H	565515995	0.0465362	1.33	0.171642	134	NA	NA	0.999539	NA
JHI_Hv50k_2016_379641	6H	24624539	0.0466479	1.33	0.19403	134	NA	NA	0.999539	NA
BOPA1_3391_2137	5H	645995656	0.0469191	1.33	0.410448	134	NA	NA	0.999539	NA
BOPA1_4117_472	5H	644819915	0.0469191	1.33	0.410448	134	NA	NA	0.999539	NA
JHI_Hv50k_2016_354099	5H	644820007	0.0469191	1.33	0.410448	134	NA	NA	0.999539	NA
JHI_Hv50k_2016_354106	5H	644821178	0.0469191	1.33	0.410448	134	NA	NA	0.999539	NA
JHI_Hv50k_2016_354122	5H	644823475	0.0469191	1.33	0.410448	134	NA	NA	0.999539	NA
JHI_Hv50k_2016_354245	5H	645031218	0.0469191	1.33	0.410448	134	NA	NA	0.999539	NA
JHI_Hv50k_2016_354248	5H	645031696	0.0469191	1.33	0.410448	134	NA	NA	0.999539	NA
JHI_Hv50k_2016_354249	5H	645031772	0.0469191	1.33	0.410448	134	NA	NA	0.999539	NA
JHI_Hv50k_2016_354251	5H	645031906	0.0469191	1.33	0.410448	134	NA	NA	0.999539	NA
JHI_Hv50k_2016_354252	5H	645032054	0.0469191	1.33	0.410448	134	NA	NA	0.999539	NA
JHI_Hv50k_2016_354259	5H	645032636	0.0469191	1.33	0.410448	134	NA	NA	0.999539	NA
JHI_Hv50k_2016_354317	5H	645036341	0.0469191	1.33	0.410448	134	NA	NA	0.999539	NA
JHI_Hv50k_2016_354599	5H	645395095	0.0469191	1.33	0.410448	134	NA	NA	0.999539	NA
JHI_Hv50k_2016_354659	5H	645635168	0.0469191	1.33	0.410448	134	NA	NA	0.999539	NA
JHI_Hv50k_2016_354779	5H	645995614	0.0469191	1.33	0.410448	134	NA	NA	0.999539	NA
SCRI_RS_155101	5H	644821403	0.0469191	1.33	0.410448	134	NA	NA	0.999539	NA
JHI_Hv50k_2016_62012	2H	6179110	0.0473189	1.32	0.462687	134	NA	NA	0.999539	NA
JHI_Hv50k_2016_62050	2H	6191297	0.0473189	1.32	0.462687	134	NA	NA	0.999539	NA
JHI_Hv50k_2016_404593	6H	417010074	0.0474344	1.32	0.350746	134	NA	NA	0.999539	NA
JHI_Hv50k_2016_404600	6H	417073135	0.0474344	1.32	0.350746	134	NA	NA	0.999539	NA
JHI_Hv50k_2016_405071	6H	420155207	0.0474344	1.32	0.350746	134	NA	NA	0.999539	NA
JHI_Hv50k_2016_368489	6H	1102237	0.0479941	1.32	0.298507	134	NA	NA	0.999539	NA
JHI_Hv50k_2016_368542	6H	1126836	0.0479941	1.32	0.298507	134	NA	NA	0.999539	NA
JHI_Hv50k_2016_82407	2H	82495191	0.0480979	1.32	0.253731	134	NA	NA	0.999539	NA
JHI_Hv50k_2016_82578	2H	83430329	0.0480979	1.32	0.253731	134	NA	NA	0.999539	NA
JHI_Hv50k_2016_82579	2H	83430370	0.0480979	1.32	0.253731	134	NA	NA	0.999539	NA
JHI_Hv50k_2016_368574	6H	1139338	0.0485354	1.31	0.141791	134	NA	NA	0.999539	NA
JHI_Hv50k_2016_370799	6H	6263474	0.048685	1.31	0.11194	134	NA	NA	0.999539	NA
JHI_Hv50k_2016_373760	6H	12284346	0.0488788	1.31	0.0522388	134	NA	NA	0.999539	NA
JHI_Hv50k_2016_374102	6H	12658396	0.0488788	1.31	0.0522388	134	NA	NA	0.999539	NA
JHI_Hv50k_2016_374103	6H	12658528	0.0488788	1.31	0.0522388	134	NA	NA	0.999539	NA
JHI_Hv50k_2016_374104	6H	12658639	0.0488788	1.31	0.0522388	134	NA	NA	0.999539	NA
JHI_Hv50k_2016_374109	6H	12659430	0.0488788	1.31	0.0522388	134	NA	NA	0.999539	NA
JHI_Hv50k_2016_374111	6H	12660001	0.0488788	1.31	0.0522388	134	NA	NA	0.999539	NA
JHI_Hv50k_2016_374112	6H	12660678	0.0488788	1.31	0.0522388	134	NA	NA	0.999539	NA
JHI_Hv50k_2016_374118	6H	12661982	0.0488788	1.31	0.0522388	134	NA	NA	0.999539	NA
JHI_Hv50k_2016_453149	7H	24061563	0.0489242	1.31	0.470149	134	NA	NA	0.999539	NA
BOPA2_12_30877	1H	13602909	0.0490405	1.31	0.0970149	134	NA	NA	0.999539	NA
JHI_Hv50k_2016_12956	1H	13978369	0.0490405	1.31	0.0970149	134	NA	NA	0.999539	NA
JHI_Hv50k_2016_512390	7H	641843655	0.0495593	1.3	0.186567	134	NA	NA	0.999539	NA
JHI_Hv50k_2016_62139	2H	6223904	0.0495697	1.3	0.186567	134	NA	NA	0.999539	NA
JHI_Hv50k_2016_62144	2H	6224776	0.0495697	1.3	0.186567	134	NA	NA	0.999539	NA
JHI_Hv50k_2016_157075	3H	17888920	0.0502854	1.3	0.373134	134	NA	NA	0.999539	NA
BOPA1_7728_341	3H	434909031	0.0510801	1.29	0.343284	134	NA	NA	0.999539	NA
BOPA2_12_31368	3H	435526063	0.0510801	1.29	0.343284	134	NA	NA	0.999539	NA
JHI_Hv50k_2016_179926	3H	434388591	0.0510801	1.29	0.343284	134	NA	NA	0.999539	NA
JHI_Hv50k_2016_180822	3H	445931595	0.0510801	1.29	0.343284	134	NA	NA	0.999539	NA
JHI_Hv50k_2016_180888	3H	446231241	0.0510801	1.29	0.343284	134	NA	NA	0.999539	NA
JHI_Hv50k_2016_180968	3H	446918438	0.0510801	1.29	0.343284	134	NA	NA	0.999539	NA
JHI_Hv50k_2016_180989	3H	447066298	0.0510801	1.29	0.343284	134	NA	NA	0.999539	NA
JHI_Hv50k_2016_181037	3H	447515945	0.0510801	1.29	0.343284	134	NA	NA	0.999539	NA
JHI_Hv50k_2016_182759	3H	482168424	0.0510801	1.29	0.343284	134	NA	NA	0.999539	NA
SCRI_RS_138918	3H	446916578	0.0510801	1.29	0.343284	134	NA	NA	0.999539	NA
SCRI_RS_181360	3H	440011663	0.0510801	1.29	0.343284	134	NA	NA	0.999539	NA
SCRI_RS_219551	3H	431379904	0.0510801	1.29	0.343284	134	NA	NA	0.999539	NA
JHI_Hv50k_2016_227243	4H	2760020	0.0511289	1.29	0.238806	134	NA	NA	0.999539	NA
JHI_Hv50k_2016_68177	2H	16812766	0.0512982	1.29	0.410448	134	NA	NA	0.999539	NA
JHI_Hv50k_2016_68195	2H	16813871	0.0512982	1.29	0.410448	134	NA	NA	0.999539	NA
JHI_Hv50k_2016_257379	4H	577122397	0.0513711	1.29	0.335821	134	NA	NA	0.999539	NA
JHI_Hv50k_2016_269666	4H	632311560	0.0514579	1.29	0.261194	134	NA	NA	0.999539	NA
BOPA2_12_10368	7H	49105258	0.0516955	1.29	0.126866	134	NA	NA	0.999539	NA
SCRI_RS_187873	7H	636696771	0.0519173	1.28	0.231343	134	NA	NA	0.999539	NA
JHI_Hv50k_2016_410411	6H	493971689	0.0522427	1.28	0.477612	134	NA	NA	0.999539	NA
JHI_Hv50k_2016_83031	2H	86466621	0.0523003	1.28	0.246269	134	NA	NA	0.999539	NA
JHI_Hv50k_2016_83039	2H	86467112	0.0523003	1.28	0.246269	134	NA	NA	0.999539	NA
JHI_Hv50k_2016_83112	2H	86706743	0.0523003	1.28	0.246269	134	NA	NA	0.999539	NA
JHI_Hv50k_2016_83234	2H	87599200	0.0523003	1.28	0.246269	134	NA	NA	0.999539	NA
JHI_Hv50k_2016_83340	2H	88815499	0.0523003	1.28	0.246269	134	NA	NA	0.999539	NA
BOPA1_3692_940	2H	846537	0.0523484	1.28	0.19403	134	NA	NA	0.999539	NA
JHI_Hv50k_2016_58795	2H	765507	0.0523484	1.28	0.19403	134	NA	NA	0.999539	NA
JHI_Hv50k_2016_58887	2H	829672	0.0523484	1.28	0.19403	134	NA	NA	0.999539	NA
JHI_Hv50k_2016_58973	2H	834687	0.0523484	1.28	0.19403	134	NA	NA	0.999539	NA
JHI_Hv50k_2016_59276	2H	1029226	0.0523484	1.28	0.19403	134	NA	NA	0.999539	NA
JHI_Hv50k_2016_113534	2H	687148259	0.0526196	1.28	0.30597	134	NA	NA	0.999539	NA
SCRI_RS_135355	2H	687098008	0.0526196	1.28	0.30597	134	NA	NA	0.999539	NA
JHI_Hv50k_2016_316600	5H	547622612	0.0529352	1.28	0.447761	134	NA	NA	0.999539	NA
JHI_Hv50k_2016_236625	4H	57308358	0.0530408	1.28	0.320896	134	NA	NA	0.999539	NA
JHI_Hv50k_2016_200714	3H	610813567	0.053654	1.27	0.380597	134	NA	NA	0.999539	NA
JHI_Hv50k_2016_518177	7H	653463742	0.0537093	1.27	0.30597	134	NA	NA	0.999539	NA
BOPA2_12_31362	4H	580170333	0.0540023	1.27	0.335821	134	NA	NA	0.999539	NA
JHI_Hv50k_2016_258057	4H	580170243	0.0540023	1.27	0.335821	134	NA	NA	0.999539	NA
SCRI_RS_119486	4H	580160646	0.0540023	1.27	0.335821	134	NA	NA	0.999539	NA
JHI_Hv50k_2016_4298	1H	3895854	0.0545402	1.26	0.38806	134	NA	NA	0.999539	NA
JHI_Hv50k_2016_415945	6H	535376651	0.0546607	1.26	0.0671642	134	NA	NA	0.999539	NA
JHI_Hv50k_2016_416044	6H	535577619	0.0546607	1.26	0.0671642	134	NA	NA	0.999539	NA
JHI_Hv50k_2016_416069	6H	535586902	0.0546607	1.26	0.0671642	134	NA	NA	0.999539	NA
BOPA1_3489_854	4H	437167998	0.0549136	1.26	0.276119	134	NA	NA	0.999539	NA
BOPA2_12_30866	4H	443996620	0.0549136	1.26	0.276119	134	NA	NA	0.999539	NA
JHI_Hv50k_2016_242902	4H	435950487	0.0549136	1.26	0.276119	134	NA	NA	0.999539	NA
JHI_Hv50k_2016_242908	4H	436210867	0.0549136	1.26	0.276119	134	NA	NA	0.999539	NA
JHI_Hv50k_2016_242932	4H	437127761	0.0549136	1.26	0.276119	134	NA	NA	0.999539	NA
JHI_Hv50k_2016_242960	4H	437167992	0.0549136	1.26	0.276119	134	NA	NA	0.999539	NA
JHI_Hv50k_2016_243024	4H	437921723	0.0549136	1.26	0.276119	134	NA	NA	0.999539	NA
JHI_Hv50k_2016_243036	4H	438148405	0.0549136	1.26	0.276119	134	NA	NA	0.999539	NA
JHI_Hv50k_2016_243059	4H	438669961	0.0549136	1.26	0.276119	134	NA	NA	0.999539	NA
JHI_Hv50k_2016_243074	4H	439088697	0.0549136	1.26	0.276119	134	NA	NA	0.999539	NA
JHI_Hv50k_2016_243111	4H	439641962	0.0549136	1.26	0.276119	134	NA	NA	0.999539	NA
JHI_Hv50k_2016_243131	4H	440027254	0.0549136	1.26	0.276119	134	NA	NA	0.999539	NA
JHI_Hv50k_2016_243147	4H	440288383	0.0549136	1.26	0.276119	134	NA	NA	0.999539	NA
JHI_Hv50k_2016_243178	4H	441903098	0.0549136	1.26	0.276119	134	NA	NA	0.999539	NA
JHI_Hv50k_2016_243232	4H	442503021	0.0549136	1.26	0.276119	134	NA	NA	0.999539	NA
JHI_Hv50k_2016_243312	4H	444001107	0.0549136	1.26	0.276119	134	NA	NA	0.999539	NA
JHI_Hv50k_2016_243366	4H	445159693	0.0549136	1.26	0.276119	134	NA	NA	0.999539	NA
JHI_Hv50k_2016_243375	4H	445428347	0.0549136	1.26	0.276119	134	NA	NA	0.999539	NA
JHI_Hv50k_2016_243405	4H	445783467	0.0549136	1.26	0.276119	134	NA	NA	0.999539	NA
JHI_Hv50k_2016_243418	4H	446399530	0.0549136	1.26	0.276119	134	NA	NA	0.999539	NA
JHI_Hv50k_2016_243454	4H	446642972	0.0549136	1.26	0.276119	134	NA	NA	0.999539	NA
JHI_Hv50k_2016_243481	4H	446969892	0.0549136	1.26	0.276119	134	NA	NA	0.999539	NA
JHI_Hv50k_2016_243491	4H	447785583	0.0549136	1.26	0.276119	134	NA	NA	0.999539	NA
JHI_Hv50k_2016_243619	4H	449127935	0.0549136	1.26	0.276119	134	NA	NA	0.999539	NA
JHI_Hv50k_2016_243654	4H	449906162	0.0549136	1.26	0.276119	134	NA	NA	0.999539	NA
JHI_Hv50k_2016_243677	4H	450159355	0.0549136	1.26	0.276119	134	NA	NA	0.999539	NA
JHI_Hv50k_2016_243684	4H	450187941	0.0549136	1.26	0.276119	134	NA	NA	0.999539	NA
JHI_Hv50k_2016_243692	4H	450353733	0.0549136	1.26	0.276119	134	NA	NA	0.999539	NA
JHI_Hv50k_2016_243761	4H	451209172	0.0549136	1.26	0.276119	134	NA	NA	0.999539	NA
JHI_Hv50k_2016_243765	4H	451511360	0.0549136	1.26	0.276119	134	NA	NA	0.999539	NA
BOPA2_12_30636	2H	712677252	0.0549777	1.26	0.470149	134	NA	NA	0.999539	NA
JHI_Hv50k_2016_504572	7H	626401264	0.0551146	1.26	0.350746	134	NA	NA	0.999539	NA
JHI_Hv50k_2016_378388	6H	19419943	0.0552179	1.26	0.119403	134	NA	NA	0.999539	NA
BOPA1_245_433	4H	495854079	0.0553127	1.26	0.19403	134	NA	NA	0.999539	NA
BOPA2_12_10088	4H	494330606	0.0553127	1.26	0.19403	134	NA	NA	0.999539	NA
BOPA2_12_31297	4H	492500731	0.0553127	1.26	0.19403	134	NA	NA	0.999539	NA
SCRI_RS_189611	6H	559878297	0.055527	1.26	0.335821	134	NA	NA	0.999539	NA
JHI_Hv50k_2016_115461	2H	693351526	0.0560752	1.25	0.0970149	134	NA	NA	0.999539	NA
JHI_Hv50k_2016_68007	2H	16749051	0.0564163	1.25	0.440299	134	NA	NA	0.999539	NA
JHI_Hv50k_2016_68035	2H	16750557	0.0564163	1.25	0.440299	134	NA	NA	0.999539	NA
SCRI_RS_14612	4H	508036038	0.0564445	1.25	0.462687	134	NA	NA	0.999539	NA
JHI_Hv50k_2016_143262	2H	758401785	0.0564832	1.25	0.246269	134	NA	NA	0.999539	NA
JHI_Hv50k_2016_143636	2H	758717272	0.0564832	1.25	0.246269	134	NA	NA	0.999539	NA
JHI_Hv50k_2016_144078	2H	759410855	0.0564832	1.25	0.246269	134	NA	NA	0.999539	NA
JHI_Hv50k_2016_512597	7H	642108062	0.0566369	1.25	0.335821	134	NA	NA	0.999539	NA
JHI_Hv50k_2016_462640	7H	50290694	0.0567471	1.25	0.141791	134	NA	NA	0.999539	NA
JHI_Hv50k_2016_462780	7H	50546041	0.0567471	1.25	0.141791	134	NA	NA	0.999539	NA
JHI_Hv50k_2016_462796	7H	50550703	0.0567471	1.25	0.141791	134	NA	NA	0.999539	NA
JHI_Hv50k_2016_462981	7H	50939995	0.0567471	1.25	0.141791	134	NA	NA	0.999539	NA
JHI_Hv50k_2016_463003	7H	51042520	0.0567471	1.25	0.141791	134	NA	NA	0.999539	NA
JHI_Hv50k_2016_463012	7H	51043135	0.0567471	1.25	0.141791	134	NA	NA	0.999539	NA
JHI_Hv50k_2016_463338	7H	52283749	0.0567471	1.25	0.141791	134	NA	NA	0.999539	NA
JHI_Hv50k_2016_463410	7H	52451621	0.0567471	1.25	0.141791	134	NA	NA	0.999539	NA
JHI_Hv50k_2016_463415	7H	52452332	0.0567471	1.25	0.141791	134	NA	NA	0.999539	NA
JHI_Hv50k_2016_463659	7H	53511121	0.0567471	1.25	0.141791	134	NA	NA	0.999539	NA
JHI_Hv50k_2016_463984	7H	54431489	0.0567471	1.25	0.141791	134	NA	NA	0.999539	NA
JHI_Hv50k_2016_464001	7H	54433547	0.0567471	1.25	0.141791	134	NA	NA	0.999539	NA
JHI_Hv50k_2016_464059	7H	54703250	0.0567471	1.25	0.141791	134	NA	NA	0.999539	NA
JHI_Hv50k_2016_464114	7H	54830306	0.0567471	1.25	0.141791	134	NA	NA	0.999539	NA
JHI_Hv50k_2016_464170	7H	55008900	0.0567471	1.25	0.141791	134	NA	NA	0.999539	NA
JHI_Hv50k_2016_512498	7H	642028967	0.057597	1.24	0.0746269	134	NA	NA	0.999539	NA
JHI_Hv50k_2016_512521	7H	642061132	0.057597	1.24	0.0746269	134	NA	NA	0.999539	NA
JHI_Hv50k_2016_512584	7H	642107444	0.057597	1.24	0.0746269	134	NA	NA	0.999539	NA
JHI_Hv50k_2016_512596	7H	642107979	0.057597	1.24	0.0746269	134	NA	NA	0.999539	NA
JHI_Hv50k_2016_512648	7H	642238644	0.057597	1.24	0.0746269	134	NA	NA	0.999539	NA
JHI_Hv50k_2016_512666	7H	642243408	0.057597	1.24	0.0746269	134	NA	NA	0.999539	NA
JHI_Hv50k_2016_512740	7H	642308476	0.057597	1.24	0.0746269	134	NA	NA	0.999539	NA
JHI_Hv50k_2016_512741	7H	642308506	0.057597	1.24	0.0746269	134	NA	NA	0.999539	NA
SCRI_RS_140282	7H	642218574	0.057597	1.24	0.0746269	134	NA	NA	0.999539	NA
JHI_Hv50k_2016_227591	4H	3673614	0.057716	1.24	0.0522388	134	NA	NA	0.999539	NA
JHI_Hv50k_2016_227682	4H	3770574	0.057716	1.24	0.0522388	134	NA	NA	0.999539	NA
JHI_Hv50k_2016_248775	4H	503215560	0.0578811	1.24	0.38806	134	NA	NA	0.999539	NA
JHI_Hv50k_2016_249193	4H	507742942	0.0578811	1.24	0.38806	134	NA	NA	0.999539	NA
JHI_Hv50k_2016_130929	2H	729751540	0.0579353	1.24	0.134328	134	NA	NA	0.999539	NA
JHI_Hv50k_2016_130962	2H	729843135	0.0579353	1.24	0.134328	134	NA	NA	0.999539	NA
JHI_Hv50k_2016_267715	4H	625987946	0.0580123	1.24	0.365672	134	NA	NA	0.999539	NA
JHI_Hv50k_2016_267719	4H	625988534	0.0580123	1.24	0.365672	134	NA	NA	0.999539	NA
JHI_Hv50k_2016_267728	4H	625992639	0.0580123	1.24	0.365672	134	NA	NA	0.999539	NA
JHI_Hv50k_2016_267740	4H	625998758	0.0580123	1.24	0.365672	134	NA	NA	0.999539	NA
JHI_Hv50k_2016_110087	2H	674151687	0.0582684	1.23	0.268657	134	NA	NA	0.999539	NA
JHI_Hv50k_2016_283861	5H	19032816	0.0587993	1.23	0.283582	134	NA	NA	0.999539	NA
JHI_Hv50k_2016_13500	1H	15691595	0.0589737	1.23	0.335821	134	NA	NA	0.999539	NA
JHI_Hv50k_2016_376938	6H	16388106	0.0590383	1.23	0.320896	134	NA	NA	0.999539	NA
BOPA1_4241_445	2H	731304969	0.0593039	1.23	0.201493	134	NA	NA	0.999539	NA
JHI_Hv50k_2016_131068	2H	730852717	0.0593039	1.23	0.201493	134	NA	NA	0.999539	NA
JHI_Hv50k_2016_131074	2H	730874950	0.0593039	1.23	0.201493	134	NA	NA	0.999539	NA
JHI_Hv50k_2016_131084	2H	730876447	0.0593039	1.23	0.201493	134	NA	NA	0.999539	NA
JHI_Hv50k_2016_131130	2H	730980511	0.0593039	1.23	0.201493	134	NA	NA	0.999539	NA
JHI_Hv50k_2016_131168	2H	731034043	0.0593039	1.23	0.201493	134	NA	NA	0.999539	NA
JHI_Hv50k_2016_131231	2H	731142957	0.0593039	1.23	0.201493	134	NA	NA	0.999539	NA
JHI_Hv50k_2016_131322	2H	731231115	0.0593039	1.23	0.201493	134	NA	NA	0.999539	NA
JHI_Hv50k_2016_131327	2H	731272759	0.0593039	1.23	0.201493	134	NA	NA	0.999539	NA
JHI_Hv50k_2016_131359	2H	731304950	0.0593039	1.23	0.201493	134	NA	NA	0.999539	NA
JHI_Hv50k_2016_131412	2H	731698236	0.0593039	1.23	0.201493	134	NA	NA	0.999539	NA
JHI_Hv50k_2016_463773	7H	53822333	0.0595209	1.23	0.470149	134	NA	NA	0.999539	NA
JHI_Hv50k_2016_464203	7H	55105580	0.0595209	1.23	0.470149	134	NA	NA	0.999539	NA
SCRI_RS_200387	2H	55178755	0.0595209	1.23	0.470149	134	NA	NA	0.999539	NA
SCRI_RS_205573	7H	53824181	0.0595209	1.23	0.470149	134	NA	NA	0.999539	NA
JHI_Hv50k_2016_113866	2H	688000049	0.0596885	1.22	0.432836	134	NA	NA	0.999539	NA
JHI_Hv50k_2016_42490	1H	513781830	0.0597279	1.22	0.455224	134	NA	NA	0.999539	NA
JHI_Hv50k_2016_42547	1H	514066434	0.0597279	1.22	0.455224	134	NA	NA	0.999539	NA
JHI_Hv50k_2016_42553	1H	514098702	0.0597279	1.22	0.455224	134	NA	NA	0.999539	NA
JHI_Hv50k_2016_42678	1H	514604439	0.0597279	1.22	0.455224	134	NA	NA	0.999539	NA
JHI_Hv50k_2016_42680	1H	514604810	0.0597279	1.22	0.455224	134	NA	NA	0.999539	NA
JHI_Hv50k_2016_42725	1H	514690726	0.0597279	1.22	0.455224	134	NA	NA	0.999539	NA
JHI_Hv50k_2016_42765	1H	514778324	0.0597279	1.22	0.455224	134	NA	NA	0.999539	NA
JHI_Hv50k_2016_42815	1H	514928069	0.0597279	1.22	0.455224	134	NA	NA	0.999539	NA
JHI_Hv50k_2016_42888	1H	515220514	0.0597279	1.22	0.455224	134	NA	NA	0.999539	NA
JHI_Hv50k_2016_42947	1H	515500580	0.0597279	1.22	0.455224	134	NA	NA	0.999539	NA
SCRI_RS_145026	1H	514266568	0.0597279	1.22	0.455224	134	NA	NA	0.999539	NA
SCRI_RS_152744	2H	18771510	0.0598515	1.22	0.261194	134	NA	NA	0.999539	NA
BOPA1_1847_1745	7H	654413172	0.0600754	1.22	0.425373	134	NA	NA	0.999539	NA
JHI_Hv50k_2016_517857	7H	653119396	0.0600754	1.22	0.425373	134	NA	NA	0.999539	NA
JHI_Hv50k_2016_518423	7H	654030244	0.0600754	1.22	0.425373	134	NA	NA	0.999539	NA
JHI_Hv50k_2016_518449	7H	654078300	0.0600754	1.22	0.425373	134	NA	NA	0.999539	NA
JHI_Hv50k_2016_518457	7H	654079879	0.0600754	1.22	0.425373	134	NA	NA	0.999539	NA
JHI_Hv50k_2016_518458	7H	654080721	0.0600754	1.22	0.425373	134	NA	NA	0.999539	NA
JHI_Hv50k_2016_518507	7H	654098598	0.0600754	1.22	0.425373	134	NA	NA	0.999539	NA
JHI_Hv50k_2016_518631	7H	654157650	0.0600754	1.22	0.425373	134	NA	NA	0.999539	NA
JHI_Hv50k_2016_518669	7H	654170650	0.0600754	1.22	0.425373	134	NA	NA	0.999539	NA
JHI_Hv50k_2016_518766	7H	654412799	0.0600754	1.22	0.425373	134	NA	NA	0.999539	NA
JHI_Hv50k_2016_451928	7H	18665241	0.0600941	1.22	0.350746	134	NA	NA	0.999539	NA
JHI_Hv50k_2016_197376	3H	593562731	0.0603162	1.22	0.119403	134	NA	NA	0.999539	NA
JHI_Hv50k_2016_158891	3H	23158274	0.0603728	1.22	0.298507	134	NA	NA	0.999539	NA
JHI_Hv50k_2016_122912	2H	712833072	0.0610231	1.21	0.11194	134	NA	NA	0.999539	NA
JHI_Hv50k_2016_244248	4H	460075644	0.0611753	1.21	0.402985	134	NA	NA	0.999539	NA
JHI_Hv50k_2016_244878	4H	464141473	0.0611753	1.21	0.402985	134	NA	NA	0.999539	NA
JHI_Hv50k_2016_244898	4H	464813435	0.0611753	1.21	0.402985	134	NA	NA	0.999539	NA
JHI_Hv50k_2016_244909	4H	464814085	0.0611753	1.21	0.402985	134	NA	NA	0.999539	NA
JHI_Hv50k_2016_244980	4H	464863214	0.0611753	1.21	0.402985	134	NA	NA	0.999539	NA
JHI_Hv50k_2016_245032	4H	465281973	0.0611753	1.21	0.402985	134	NA	NA	0.999539	NA
SCRI_RS_153459	4H	465989845	0.0611753	1.21	0.402985	134	NA	NA	0.999539	NA
SCRI_RS_198888	4H	464141603	0.0611753	1.21	0.402985	134	NA	NA	0.999539	NA
SCRI_RS_220697	4H	464816581	0.0611753	1.21	0.402985	134	NA	NA	0.999539	NA
JHI_Hv50k_2016_368662	6H	1170147	0.0612696	1.21	0.134328	134	NA	NA	0.999539	NA
JHI_Hv50k_2016_368664	6H	1170495	0.0612696	1.21	0.134328	134	NA	NA	0.999539	NA
JHI_Hv50k_2016_453011	7H	23714543	0.0617894	1.21	0.477612	134	NA	NA	0.999539	NA
SCRI_RS_148318	7H	23795915	0.0617894	1.21	0.477612	134	NA	NA	0.999539	NA
JHI_Hv50k_2016_227679	4H	3770092	0.0618734	1.21	0.350746	134	NA	NA	0.999539	NA
JHI_Hv50k_2016_64914	2H	11906084	0.0619863	1.21	0.313433	134	NA	NA	0.999539	NA
JHI_Hv50k_2016_65176	2H	12212589	0.0619863	1.21	0.313433	134	NA	NA	0.999539	NA
JHI_Hv50k_2016_65312	2H	12351439	0.0619863	1.21	0.313433	134	NA	NA	0.999539	NA
SCRI_RS_162694	2H	12212643	0.0619863	1.21	0.313433	134	NA	NA	0.999539	NA
JHI_Hv50k_2016_469974	7H	84257744	0.0623027	1.21	0.141791	134	NA	NA	0.999539	NA
JHI_Hv50k_2016_358212	5H	651487664	0.0624495	1.2	0.238806	134	NA	NA	0.999539	NA
JHI_Hv50k_2016_269674	4H	632316596	0.062529	1.2	0.276119	134	NA	NA	0.999539	NA
JHI_Hv50k_2016_269676	4H	632316850	0.062529	1.2	0.276119	134	NA	NA	0.999539	NA
JHI_Hv50k_2016_244557	4H	462940916	0.0628673	1.2	0.470149	134	NA	NA	0.999539	NA
SCRI_RS_213798	4H	462940929	0.0628673	1.2	0.470149	134	NA	NA	0.999539	NA
JHI_Hv50k_2016_284083	5H	19393459	0.0634155	1.2	0.179104	134	NA	NA	0.999539	NA
JHI_Hv50k_2016_9863	1H	9164970	0.0634476	1.2	0.134328	134	NA	NA	0.999539	NA
JHI_Hv50k_2016_6437	1H	5277337	0.063527	1.2	0.104478	134	NA	NA	0.999539	NA
JHI_Hv50k_2016_504306	7H	626027118	0.0636278	1.2	0.380597	134	NA	NA	0.999539	NA
JHI_Hv50k_2016_164245	3H	44980407	0.0636659	1.2	0.186567	134	NA	NA	0.999539	NA
JHI_Hv50k_2016_376869	6H	16375626	0.0639317	1.19	0.343284	134	NA	NA	0.999539	NA
JHI_Hv50k_2016_377235	6H	16478459	0.0639317	1.19	0.343284	134	NA	NA	0.999539	NA
JHI_Hv50k_2016_377258	6H	16479817	0.0639317	1.19	0.343284	134	NA	NA	0.999539	NA
BOPA1_3436_354	6H	512008780	0.0639662	1.19	0.470149	134	NA	NA	0.999539	NA
BOPA1_4642_1124	6H	507569812	0.0639662	1.19	0.470149	134	NA	NA	0.999539	NA
JHI_Hv50k_2016_412003	6H	506825753	0.0639662	1.19	0.470149	134	NA	NA	0.999539	NA
JHI_Hv50k_2016_412030	6H	506831305	0.0639662	1.19	0.470149	134	NA	NA	0.999539	NA
JHI_Hv50k_2016_412038	6H	506831969	0.0639662	1.19	0.470149	134	NA	NA	0.999539	NA
JHI_Hv50k_2016_412084	6H	507068898	0.0639662	1.19	0.470149	134	NA	NA	0.999539	NA
JHI_Hv50k_2016_412089	6H	507069338	0.0639662	1.19	0.470149	134	NA	NA	0.999539	NA
JHI_Hv50k_2016_412109	6H	507075644	0.0639662	1.19	0.470149	134	NA	NA	0.999539	NA
JHI_Hv50k_2016_412162	6H	507145608	0.0639662	1.19	0.470149	134	NA	NA	0.999539	NA
JHI_Hv50k_2016_412204	6H	507292518	0.0639662	1.19	0.470149	134	NA	NA	0.999539	NA
JHI_Hv50k_2016_412218	6H	507545254	0.0639662	1.19	0.470149	134	NA	NA	0.999539	NA
JHI_Hv50k_2016_412238	6H	507568131	0.0639662	1.19	0.470149	134	NA	NA	0.999539	NA
JHI_Hv50k_2016_412241	6H	507569313	0.0639662	1.19	0.470149	134	NA	NA	0.999539	NA
JHI_Hv50k_2016_412243	6H	507569855	0.0639662	1.19	0.470149	134	NA	NA	0.999539	NA
JHI_Hv50k_2016_412260	6H	507576673	0.0639662	1.19	0.470149	134	NA	NA	0.999539	NA
JHI_Hv50k_2016_412497	6H	510422150	0.0639662	1.19	0.470149	134	NA	NA	0.999539	NA
JHI_Hv50k_2016_412507	6H	510479949	0.0639662	1.19	0.470149	134	NA	NA	0.999539	NA
JHI_Hv50k_2016_412515	6H	510607714	0.0639662	1.19	0.470149	134	NA	NA	0.999539	NA
JHI_Hv50k_2016_412585	6H	511242693	0.0639662	1.19	0.470149	134	NA	NA	0.999539	NA
JHI_Hv50k_2016_412588	6H	511489696	0.0639662	1.19	0.470149	134	NA	NA	0.999539	NA
SCRI_RS_175370	3H	359298733	0.0639662	1.19	0.470149	134	NA	NA	0.999539	NA
JHI_Hv50k_2016_70046	2H	20046667	0.0644401	1.19	0.462687	134	NA	NA	0.999539	NA
SCRI_RS_149462	2H	22225428	0.0644401	1.19	0.462687	134	NA	NA	0.999539	NA
BOPA1_7236_1384	2H	687072769	0.0645141	1.19	0.298507	134	NA	NA	0.999539	NA
JHI_Hv50k_2016_113288	2H	685910014	0.0645141	1.19	0.298507	134	NA	NA	0.999539	NA
JHI_Hv50k_2016_113340	2H	685995438	0.0645141	1.19	0.298507	134	NA	NA	0.999539	NA
JHI_Hv50k_2016_113361	2H	685999404	0.0645141	1.19	0.298507	134	NA	NA	0.999539	NA
JHI_Hv50k_2016_113362	2H	685999433	0.0645141	1.19	0.298507	134	NA	NA	0.999539	NA
JHI_Hv50k_2016_113409	2H	686348159	0.0645141	1.19	0.298507	134	NA	NA	0.999539	NA
JHI_Hv50k_2016_113411	2H	686348336	0.0645141	1.19	0.298507	134	NA	NA	0.999539	NA
JHI_Hv50k_2016_113511	2H	687068443	0.0645141	1.19	0.298507	134	NA	NA	0.999539	NA
JHI_Hv50k_2016_113514	2H	687069402	0.0645141	1.19	0.298507	134	NA	NA	0.999539	NA
JHI_Hv50k_2016_113518	2H	687072045	0.0645141	1.19	0.298507	134	NA	NA	0.999539	NA
JHI_Hv50k_2016_316001	5H	546259972	0.0651184	1.19	0.223881	134	NA	NA	0.999539	NA
JHI_Hv50k_2016_316315	5H	547245079	0.0651184	1.19	0.223881	134	NA	NA	0.999539	NA
JHI_Hv50k_2016_316512	5H	547430439	0.0651184	1.19	0.223881	134	NA	NA	0.999539	NA
JHI_Hv50k_2016_247706	4H	490025317	0.0651763	1.19	0.261194	134	NA	NA	0.999539	NA
JHI_Hv50k_2016_249066	4H	505329517	0.0659278	1.18	0.164179	134	NA	NA	0.999539	NA
SCRI_RS_185445	7H	641793105	0.0663425	1.18	0.485075	134	NA	NA	0.999539	NA
BOPA1_2244_3247	5H	652246346	0.0663995	1.18	0.231343	134	NA	NA	0.999539	NA
JHI_Hv50k_2016_358460	5H	652242696	0.0663995	1.18	0.231343	134	NA	NA	0.999539	NA
JHI_Hv50k_2016_358461	5H	652243879	0.0663995	1.18	0.231343	134	NA	NA	0.999539	NA
JHI_Hv50k_2016_462452	7H	50186534	0.0665208	1.18	0.19403	134	NA	NA	0.999539	NA
JHI_Hv50k_2016_282497	5H	13033956	0.0669439	1.17	0.164179	134	NA	NA	0.999539	NA
JHI_Hv50k_2016_314697	5H	541795268	0.0670545	1.17	0.208955	134	NA	NA	0.999539	NA
JHI_Hv50k_2016_314852	5H	542496872	0.0670545	1.17	0.208955	134	NA	NA	0.999539	NA
SCRI_RS_239097	5H	541861338	0.0670545	1.17	0.208955	134	NA	NA	0.999539	NA
JHI_Hv50k_2016_283746	5H	18669200	0.067126	1.17	0.156716	134	NA	NA	0.999539	NA
JHI_Hv50k_2016_283905	5H	19046048	0.067126	1.17	0.156716	134	NA	NA	0.999539	NA
JHI_Hv50k_2016_283907	5H	19048181	0.067126	1.17	0.156716	134	NA	NA	0.999539	NA
JHI_Hv50k_2016_283912	5H	19048666	0.067126	1.17	0.156716	134	NA	NA	0.999539	NA
JHI_Hv50k_2016_283915	5H	19049076	0.067126	1.17	0.156716	134	NA	NA	0.999539	NA
JHI_Hv50k_2016_283917	5H	19049128	0.067126	1.17	0.156716	134	NA	NA	0.999539	NA
BOPA1_6491_295	3H	160752536	0.0675097	1.17	0.201493	134	NA	NA	0.999539	NA
JHI_Hv50k_2016_167092	3H	160767827	0.0675097	1.17	0.201493	134	NA	NA	0.999539	NA
JHI_Hv50k_2016_167099	3H	161084961	0.0675097	1.17	0.201493	134	NA	NA	0.999539	NA
JHI_Hv50k_2016_167132	3H	162572754	0.0675097	1.17	0.201493	134	NA	NA	0.999539	NA
JHI_Hv50k_2016_167135	3H	162895245	0.0675097	1.17	0.201493	134	NA	NA	0.999539	NA
JHI_Hv50k_2016_179736	3H	429905408	0.0675097	1.17	0.201493	134	NA	NA	0.999539	NA
JHI_Hv50k_2016_179741	3H	430790477	0.0675097	1.17	0.201493	134	NA	NA	0.999539	NA
JHI_Hv50k_2016_179746	3H	430796901	0.0675097	1.17	0.201493	134	NA	NA	0.999539	NA
JHI_Hv50k_2016_325667	5H	577198341	0.0675408	1.17	0.0522388	134	NA	NA	0.999539	NA
JHI_Hv50k_2016_325672	5H	577200051	0.0675408	1.17	0.0522388	134	NA	NA	0.999539	NA
JHI_Hv50k_2016_325943	5H	577523180	0.0675408	1.17	0.0522388	134	NA	NA	0.999539	NA
JHI_Hv50k_2016_325945	5H	577523443	0.0675408	1.17	0.0522388	134	NA	NA	0.999539	NA
JHI_Hv50k_2016_325981	5H	577534965	0.0675408	1.17	0.0522388	134	NA	NA	0.999539	NA
SCRI_RS_196437	5H	577776518	0.0675408	1.17	0.0522388	134	NA	NA	0.999539	NA
JHI_Hv50k_2016_236269	4H	53712192	0.0676233	1.17	0.365672	134	NA	NA	0.999539	NA
JHI_Hv50k_2016_236287	4H	53726461	0.0676233	1.17	0.365672	134	NA	NA	0.999539	NA
JHI_Hv50k_2016_518857	7H	654900532	0.0676889	1.17	0.41791	134	NA	NA	0.999539	NA
JHI_Hv50k_2016_504650	7H	626422640	0.0677111	1.17	0.19403	134	NA	NA	0.999539	NA
BOPA1_1746_1527	3H	493556239	0.0679795	1.17	0.19403	134	NA	NA	0.999539	NA
JHI_Hv50k_2016_183664	3H	493559427	0.0679795	1.17	0.19403	134	NA	NA	0.999539	NA
JHI_Hv50k_2016_183689	3H	493727933	0.0679795	1.17	0.19403	134	NA	NA	0.999539	NA
JHI_Hv50k_2016_183693	3H	493843952	0.0679795	1.17	0.19403	134	NA	NA	0.999539	NA
JHI_Hv50k_2016_183739	3H	494377144	0.0679795	1.17	0.19403	134	NA	NA	0.999539	NA
JHI_Hv50k_2016_183749	3H	494626991	0.0679795	1.17	0.19403	134	NA	NA	0.999539	NA
JHI_Hv50k_2016_183751	3H	494627341	0.0679795	1.17	0.19403	134	NA	NA	0.999539	NA
JHI_Hv50k_2016_183828	3H	495137786	0.0679795	1.17	0.19403	134	NA	NA	0.999539	NA
JHI_Hv50k_2016_183832	3H	495140558	0.0679795	1.17	0.19403	134	NA	NA	0.999539	NA
JHI_Hv50k_2016_183838	3H	495143419	0.0679795	1.17	0.19403	134	NA	NA	0.999539	NA
JHI_Hv50k_2016_183845	3H	495151811	0.0679795	1.17	0.19403	134	NA	NA	0.999539	NA
JHI_Hv50k_2016_183887	3H	495918281	0.0679795	1.17	0.19403	134	NA	NA	0.999539	NA
JHI_Hv50k_2016_183889	3H	495918556	0.0679795	1.17	0.19403	134	NA	NA	0.999539	NA
JHI_Hv50k_2016_183896	3H	495920163	0.0679795	1.17	0.19403	134	NA	NA	0.999539	NA
JHI_Hv50k_2016_183898	3H	495921153	0.0679795	1.17	0.19403	134	NA	NA	0.999539	NA
JHI_Hv50k_2016_183955	3H	496325523	0.0679795	1.17	0.19403	134	NA	NA	0.999539	NA
JHI_Hv50k_2016_184149	3H	497614504	0.0679795	1.17	0.19403	134	NA	NA	0.999539	NA
JHI_Hv50k_2016_184150	3H	497614689	0.0679795	1.17	0.19403	134	NA	NA	0.999539	NA
JHI_Hv50k_2016_184152	3H	497615398	0.0679795	1.17	0.19403	134	NA	NA	0.999539	NA
JHI_Hv50k_2016_184153	3H	497615473	0.0679795	1.17	0.19403	134	NA	NA	0.999539	NA
JHI_Hv50k_2016_142571	2H	757199141	0.0679949	1.17	0.179104	134	NA	NA	0.999539	NA
JHI_Hv50k_2016_142669	2H	757385683	0.0679949	1.17	0.179104	134	NA	NA	0.999539	NA
JHI_Hv50k_2016_142695	2H	757387048	0.0679949	1.17	0.179104	134	NA	NA	0.999539	NA
JHI_Hv50k_2016_142764	2H	757675272	0.0679949	1.17	0.179104	134	NA	NA	0.999539	NA
JHI_Hv50k_2016_143053	2H	758324025	0.0679949	1.17	0.179104	134	NA	NA	0.999539	NA
JHI_Hv50k_2016_143074	2H	758327038	0.0679949	1.17	0.179104	134	NA	NA	0.999539	NA
JHI_Hv50k_2016_143568	2H	758662248	0.0679949	1.17	0.179104	134	NA	NA	0.999539	NA
JHI_Hv50k_2016_143578	2H	758682404	0.0679949	1.17	0.179104	134	NA	NA	0.999539	NA
JHI_Hv50k_2016_143581	2H	758682548	0.0679949	1.17	0.179104	134	NA	NA	0.999539	NA
JHI_Hv50k_2016_143637	2H	758717409	0.0679949	1.17	0.179104	134	NA	NA	0.999539	NA
JHI_Hv50k_2016_143642	2H	758717755	0.0679949	1.17	0.179104	134	NA	NA	0.999539	NA
JHI_Hv50k_2016_143643	2H	758717852	0.0679949	1.17	0.179104	134	NA	NA	0.999539	NA
JHI_Hv50k_2016_143860	2H	759144007	0.0679949	1.17	0.179104	134	NA	NA	0.999539	NA
JHI_Hv50k_2016_144230	2H	759827969	0.0679949	1.17	0.179104	134	NA	NA	0.999539	NA
JHI_Hv50k_2016_144295	2H	759833818	0.0679949	1.17	0.179104	134	NA	NA	0.999539	NA
SCRI_RS_140931	2H	759834094	0.0679949	1.17	0.179104	134	NA	NA	0.999539	NA
JHI_Hv50k_2016_258889	4H	586058068	0.0681977	1.17	0.440299	134	NA	NA	0.999539	NA
JHI_Hv50k_2016_258949	4H	586246134	0.0681977	1.17	0.440299	134	NA	NA	0.999539	NA
JHI_Hv50k_2016_258950	4H	586246223	0.0681977	1.17	0.440299	134	NA	NA	0.999539	NA
JHI_Hv50k_2016_258979	4H	586311370	0.0681977	1.17	0.440299	134	NA	NA	0.999539	NA
JHI_Hv50k_2016_258991	4H	586396126	0.0681977	1.17	0.440299	134	NA	NA	0.999539	NA
JHI_Hv50k_2016_13419	1H	15602449	0.0683228	1.17	0.238806	134	NA	NA	0.999539	NA
JHI_Hv50k_2016_62221	2H	6247815	0.0684956	1.16	0.462687	134	NA	NA	0.999539	NA
BOPA1_4986_1214	4H	599232376	0.0685406	1.16	0.358209	134	NA	NA	0.999539	NA
JHI_Hv50k_2016_226410	4H	1130900	0.0685864	1.16	0.164179	134	NA	NA	0.999539	NA
JHI_Hv50k_2016_452700	7H	20406958	0.0686424	1.16	0.156716	134	NA	NA	0.999539	NA
BOPA1_8377_1022	5H	14016590	0.0690257	1.16	0.373134	134	NA	NA	0.999539	NA
JHI_Hv50k_2016_282737	5H	14014715	0.0690257	1.16	0.373134	134	NA	NA	0.999539	NA
SCRI_RS_192515	5H	14092391	0.0690257	1.16	0.373134	134	NA	NA	0.999539	NA
JHI_Hv50k_2016_29690	1H	410772677	0.0691221	1.16	0.268657	134	NA	NA	0.999539	NA
JHI_Hv50k_2016_29735	1H	410865711	0.0691221	1.16	0.268657	134	NA	NA	0.999539	NA
JHI_Hv50k_2016_29753	1H	411147103	0.0691221	1.16	0.268657	134	NA	NA	0.999539	NA
SCRI_RS_100503	1H	411148909	0.0691221	1.16	0.268657	134	NA	NA	0.999539	NA
SCRI_RS_193401	1H	410775836	0.0691221	1.16	0.268657	134	NA	NA	0.999539	NA
SCRI_RS_207335	1H	410774420	0.0691221	1.16	0.268657	134	NA	NA	0.999539	NA
JHI_Hv50k_2016_236623	4H	57307388	0.0694669	1.16	0.283582	134	NA	NA	0.999539	NA
JHI_Hv50k_2016_236633	4H	57310431	0.0694669	1.16	0.283582	134	NA	NA	0.999539	NA
JHI_Hv50k_2016_236636	4H	57310982	0.0694669	1.16	0.283582	134	NA	NA	0.999539	NA
JHI_Hv50k_2016_236639	4H	57311242	0.0694669	1.16	0.283582	134	NA	NA	0.999539	NA
JHI_Hv50k_2016_236640	4H	57311369	0.0694669	1.16	0.283582	134	NA	NA	0.999539	NA
JHI_Hv50k_2016_236669	4H	57315292	0.0694669	1.16	0.283582	134	NA	NA	0.999539	NA
JHI_Hv50k_2016_4164	1H	3847187	0.0701294	1.15	0.186567	134	NA	NA	0.999539	NA
JHI_Hv50k_2016_4166	1H	3847375	0.0701294	1.15	0.186567	134	NA	NA	0.999539	NA
JHI_Hv50k_2016_4167	1H	3847584	0.0701294	1.15	0.186567	134	NA	NA	0.999539	NA
JHI_Hv50k_2016_4414	1H	4154420	0.0701294	1.15	0.186567	134	NA	NA	0.999539	NA
BOPA1_1041_1441	6H	46541722	0.0702075	1.15	0.298507	134	NA	NA	0.999539	NA
JHI_Hv50k_2016_385826	6H	47260569	0.0702075	1.15	0.298507	134	NA	NA	0.999539	NA
JHI_Hv50k_2016_385857	6H	47271690	0.0702075	1.15	0.298507	134	NA	NA	0.999539	NA
JHI_Hv50k_2016_385944	6H	47371815	0.0702075	1.15	0.298507	134	NA	NA	0.999539	NA
JHI_Hv50k_2016_386795	6H	55138927	0.0702075	1.15	0.298507	134	NA	NA	0.999539	NA
JHI_Hv50k_2016_387023	6H	56162477	0.0702075	1.15	0.298507	134	NA	NA	0.999539	NA
JHI_Hv50k_2016_387063	6H	56983454	0.0702075	1.15	0.298507	134	NA	NA	0.999539	NA
SCRI_RS_142506	6H	47363401	0.0702075	1.15	0.298507	134	NA	NA	0.999539	NA
JHI_Hv50k_2016_462268	7H	50105014	0.0704843	1.15	0.11194	134	NA	NA	0.999539	NA
JHI_Hv50k_2016_249317	4H	508169755	0.0705607	1.15	0.470149	134	NA	NA	0.999539	NA
JHI_Hv50k_2016_389212	6H	87783654	0.0711502	1.15	0.216418	134	NA	NA	0.999539	NA
JHI_Hv50k_2016_389909	6H	95892922	0.0711502	1.15	0.216418	134	NA	NA	0.999539	NA
JHI_Hv50k_2016_64925	2H	11907129	0.071168	1.15	0.425373	134	NA	NA	0.999539	NA
JHI_Hv50k_2016_64927	2H	11907474	0.071168	1.15	0.425373	134	NA	NA	0.999539	NA
JHI_Hv50k_2016_65137	2H	12026762	0.071168	1.15	0.425373	134	NA	NA	0.999539	NA
JHI_Hv50k_2016_65373	2H	12670898	0.071168	1.15	0.425373	134	NA	NA	0.999539	NA
JHI_Hv50k_2016_79779	2H	59028699	0.0713897	1.15	0.216418	134	NA	NA	0.999539	NA
JHI_Hv50k_2016_220283	3H	681728755	0.0715124	1.15	0.358209	134	NA	NA	0.999539	NA
JHI_Hv50k_2016_413407	6H	518255341	0.0716683	1.14	0.134328	134	NA	NA	0.999539	NA
JHI_Hv50k_2016_131473	2H	732423848	0.072038	1.14	0.171642	134	NA	NA	0.999539	NA
JHI_Hv50k_2016_12866	1H	13690817	0.072122	1.14	0.231343	134	NA	NA	0.999539	NA
BOPA2_12_30842	6H	14332107	0.0725612	1.14	0.246269	134	NA	NA	0.999539	NA
JHI_Hv50k_2016_375245	6H	14306327	0.0725612	1.14	0.246269	134	NA	NA	0.999539	NA
JHI_Hv50k_2016_375291	6H	14330154	0.0725612	1.14	0.246269	134	NA	NA	0.999539	NA
JHI_Hv50k_2016_70484	2H	21198503	0.07257	1.14	0.201493	134	NA	NA	0.999539	NA
JHI_Hv50k_2016_70801	2H	21821052	0.07257	1.14	0.201493	134	NA	NA	0.999539	NA
JHI_Hv50k_2016_358598	5H	652878576	0.0728688	1.14	0.164179	134	NA	NA	0.999539	NA
JHI_Hv50k_2016_358688	5H	652973555	0.0728688	1.14	0.164179	134	NA	NA	0.999539	NA
JHI_Hv50k_2016_130867	2H	729558530	0.073054	1.14	0.253731	134	NA	NA	0.999539	NA
JHI_Hv50k_2016_363902	5H	662755334	0.0731929	1.14	0.432836	134	NA	NA	0.999539	NA
BOPA2_12_10696	7H	62559294	0.0735146	1.13	0.0895522	134	NA	NA	0.999539	NA
JHI_Hv50k_2016_189117	3H	539931072	0.0738306	1.13	0.365672	134	NA	NA	0.999539	NA
JHI_Hv50k_2016_189118	3H	539931465	0.0738306	1.13	0.365672	134	NA	NA	0.999539	NA
JHI_Hv50k_2016_189136	3H	539936696	0.0738306	1.13	0.365672	134	NA	NA	0.999539	NA
JHI_Hv50k_2016_189144	3H	540152116	0.0738306	1.13	0.365672	134	NA	NA	0.999539	NA
SCRI_RS_139449	3H	539935260	0.0738306	1.13	0.365672	134	NA	NA	0.999539	NA
SCRI_RS_157904	3H	539933411	0.0738306	1.13	0.365672	134	NA	NA	0.999539	NA
SCRI_RS_161066	3H	540155137	0.0738306	1.13	0.365672	134	NA	NA	0.999539	NA
JHI_Hv50k_2016_7222	1H	6249020	0.073854	1.13	0.0970149	134	NA	NA	0.999539	NA
JHI_Hv50k_2016_8214	1H	7712530	0.073854	1.13	0.0970149	134	NA	NA	0.999539	NA
SCRI_RS_143501	2H	713242039	0.0743188	1.13	0.126866	134	NA	NA	0.999539	NA
JHI_Hv50k_2016_453628	7H	25426938	0.0743747	1.13	0.335821	134	NA	NA	0.999539	NA
JHI_Hv50k_2016_453643	7H	25438196	0.0743747	1.13	0.335821	134	NA	NA	0.999539	NA
JHI_Hv50k_2016_453659	7H	25439751	0.0743747	1.13	0.335821	134	NA	NA	0.999539	NA
JHI_Hv50k_2016_453875	7H	25761936	0.0743747	1.13	0.335821	134	NA	NA	0.999539	NA
JHI_Hv50k_2016_332813	5H	591715266	0.0744191	1.13	0.0522388	134	NA	NA	0.999539	NA
JHI_Hv50k_2016_332845	5H	591830072	0.0744191	1.13	0.0522388	134	NA	NA	0.999539	NA
JHI_Hv50k_2016_332846	5H	591830261	0.0744191	1.13	0.0522388	134	NA	NA	0.999539	NA
JHI_Hv50k_2016_332920	5H	592239180	0.0744191	1.13	0.0522388	134	NA	NA	0.999539	NA
BOPA1_1375_2534	4H	582935043	0.0745344	1.13	0.298507	134	NA	NA	0.999539	NA
BOPA2_12_31325	7H	641798036	0.0747123	1.13	0.365672	134	NA	NA	0.999539	NA
BOPA2_12_31491	7H	641613113	0.0747123	1.13	0.365672	134	NA	NA	0.999539	NA
JHI_Hv50k_2016_512071	7H	641612749	0.0747123	1.13	0.365672	134	NA	NA	0.999539	NA
JHI_Hv50k_2016_512084	7H	641614190	0.0747123	1.13	0.365672	134	NA	NA	0.999539	NA
JHI_Hv50k_2016_512103	7H	641616458	0.0747123	1.13	0.365672	134	NA	NA	0.999539	NA
JHI_Hv50k_2016_412493	6H	510243388	0.0748415	1.13	0.462687	134	NA	NA	0.999539	NA
JHI_Hv50k_2016_4209	1H	3872752	0.0751052	1.12	0.283582	134	NA	NA	0.999539	NA
JHI_Hv50k_2016_159244	3H	23632330	0.0751218	1.12	0.276119	134	NA	NA	0.999539	NA
JHI_Hv50k_2016_159246	3H	23632557	0.0751218	1.12	0.276119	134	NA	NA	0.999539	NA
JHI_Hv50k_2016_159304	3H	23644932	0.0751218	1.12	0.276119	134	NA	NA	0.999539	NA
JHI_Hv50k_2016_159307	3H	23645486	0.0751218	1.12	0.276119	134	NA	NA	0.999539	NA
JHI_Hv50k_2016_159309	3H	23645779	0.0751218	1.12	0.276119	134	NA	NA	0.999539	NA
JHI_Hv50k_2016_159331	3H	23655546	0.0751218	1.12	0.276119	134	NA	NA	0.999539	NA
JHI_Hv50k_2016_159341	3H	23656099	0.0751218	1.12	0.276119	134	NA	NA	0.999539	NA
JHI_Hv50k_2016_159344	3H	23656269	0.0751218	1.12	0.276119	134	NA	NA	0.999539	NA
JHI_Hv50k_2016_144508	2H	760139259	0.0752041	1.12	0.186567	134	NA	NA	0.999539	NA
JHI_Hv50k_2016_66583	2H	14013657	0.0753375	1.12	0.30597	134	NA	NA	0.999539	NA
BOPA1_2617_1234	5H	637433297	0.0754708	1.12	0.440299	134	NA	NA	0.999539	NA
JHI_Hv50k_2016_350169	5H	637380782	0.0754708	1.12	0.440299	134	NA	NA	0.999539	NA
SCRI_RS_206213	6H	331594157	0.0755104	1.12	0.0671642	134	NA	NA	0.999539	NA
JHI_Hv50k_2016_108321	2H	655512523	0.0764404	1.12	0.0671642	134	NA	NA	0.999539	NA
JHI_Hv50k_2016_108431	2H	655814689	0.0764404	1.12	0.0671642	134	NA	NA	0.999539	NA
JHI_Hv50k_2016_108451	2H	655877652	0.0764404	1.12	0.0671642	134	NA	NA	0.999539	NA
JHI_Hv50k_2016_108753	2H	658221211	0.0764404	1.12	0.0671642	134	NA	NA	0.999539	NA
JHI_Hv50k_2016_109151	2H	662018769	0.0764404	1.12	0.0671642	134	NA	NA	0.999539	NA
JHI_Hv50k_2016_109346	2H	664840753	0.0764404	1.12	0.0671642	134	NA	NA	0.999539	NA
JHI_Hv50k_2016_109370	2H	664849356	0.0764404	1.12	0.0671642	134	NA	NA	0.999539	NA
JHI_Hv50k_2016_109395	2H	664854814	0.0764404	1.12	0.0671642	134	NA	NA	0.999539	NA
SCRI_RS_126439	2H	656012726	0.0764404	1.12	0.0671642	134	NA	NA	0.999539	NA
SCRI_RS_165463	2H	656010860	0.0764404	1.12	0.0671642	134	NA	NA	0.999539	NA
JHI_Hv50k_2016_407207	6H	461079345	0.0768835	1.11	0.447761	134	NA	NA	0.999539	NA
BOPA1_3840_348	2H	738841667	0.077031	1.11	0.432836	134	NA	NA	0.999539	NA
JHI_Hv50k_2016_259104	4H	586907461	0.0773237	1.11	0.0746269	134	NA	NA	0.999539	NA
JHI_Hv50k_2016_259107	4H	586907735	0.0773237	1.11	0.0746269	134	NA	NA	0.999539	NA
JHI_Hv50k_2016_259108	4H	586909209	0.0773237	1.11	0.0746269	134	NA	NA	0.999539	NA
JHI_Hv50k_2016_127013	2H	721199138	0.0776346	1.11	0.455224	134	NA	NA	0.999539	NA
SCRI_RS_171874	4H	582594265	0.0776649	1.11	0.335821	134	NA	NA	0.999539	NA
JHI_Hv50k_2016_379631	6H	24622511	0.0778498	1.11	0.0820896	134	NA	NA	0.999539	NA
JHI_Hv50k_2016_11229	1H	11665121	0.0780261	1.11	0.291045	134	NA	NA	0.999539	NA
JHI_Hv50k_2016_367995	6H	343562	0.0783381	1.11	0.164179	134	NA	NA	0.999539	NA
JHI_Hv50k_2016_369461	6H	4782828	0.0783381	1.11	0.164179	134	NA	NA	0.999539	NA
JHI_Hv50k_2016_369465	6H	4783176	0.0783381	1.11	0.164179	134	NA	NA	0.999539	NA
JHI_Hv50k_2016_370106	6H	5363584	0.0783381	1.11	0.164179	134	NA	NA	0.999539	NA
JHI_Hv50k_2016_370171	6H	5396812	0.0783381	1.11	0.164179	134	NA	NA	0.999539	NA
JHI_Hv50k_2016_370269	6H	5459363	0.0783381	1.11	0.164179	134	NA	NA	0.999539	NA
JHI_Hv50k_2016_370592	6H	5820526	0.0783381	1.11	0.164179	134	NA	NA	0.999539	NA
JHI_Hv50k_2016_452092	7H	18910755	0.0783757	1.11	0.485075	134	NA	NA	0.999539	NA
JHI_Hv50k_2016_65394	2H	12693767	0.0784502	1.11	0.492537	134	NA	NA	0.999539	NA
JHI_Hv50k_2016_65398	2H	12694667	0.0784502	1.11	0.492537	134	NA	NA	0.999539	NA
JHI_Hv50k_2016_65402	2H	12698266	0.0784502	1.11	0.492537	134	NA	NA	0.999539	NA
SCRI_RS_159503	2H	12801280	0.0784502	1.11	0.492537	134	NA	NA	0.999539	NA
JHI_Hv50k_2016_11221	1H	11664794	0.078498	1.11	0.186567	134	NA	NA	0.999539	NA
BOPA1_3178_1276	6H	5065147	0.0785394	1.1	0.283582	134	NA	NA	0.999539	NA
JHI_Hv50k_2016_369506	6H	4785201	0.0785394	1.1	0.283582	134	NA	NA	0.999539	NA
JHI_Hv50k_2016_369670	6H	4840123	0.0785394	1.1	0.283582	134	NA	NA	0.999539	NA
JHI_Hv50k_2016_82230	2H	80216760	0.078742	1.1	0.104478	134	NA	NA	0.999539	NA
JHI_Hv50k_2016_82245	2H	80390188	0.078742	1.1	0.104478	134	NA	NA	0.999539	NA
JHI_Hv50k_2016_228628	4H	7744453	0.0791856	1.1	0.0671642	134	NA	NA	0.999539	NA
JHI_Hv50k_2016_228638	4H	7745327	0.0791856	1.1	0.0671642	134	NA	NA	0.999539	NA
JHI_Hv50k_2016_236149	4H	52195644	0.0792931	1.1	0.373134	134	NA	NA	0.999539	NA
JHI_Hv50k_2016_236153	4H	52196585	0.0792931	1.1	0.373134	134	NA	NA	0.999539	NA
JHI_Hv50k_2016_127582	2H	722705911	0.0794079	1.1	0.298507	134	NA	NA	0.999539	NA
JHI_Hv50k_2016_131717	2H	732704168	0.079877	1.1	0.350746	134	NA	NA	0.999539	NA
JHI_Hv50k_2016_131741	2H	732708605	0.079877	1.1	0.350746	134	NA	NA	0.999539	NA
JHI_Hv50k_2016_446019	7H	10427448	0.0799356	1.1	0.30597	134	NA	NA	0.999539	NA
JHI_Hv50k_2016_446023	7H	10427753	0.0799356	1.1	0.30597	134	NA	NA	0.999539	NA
SCRI_RS_235976	7H	10421464	0.0799356	1.1	0.30597	134	NA	NA	0.999539	NA
JHI_Hv50k_2016_470511	7H	87070632	0.0802859	1.1	0.126866	134	NA	NA	0.999539	NA
JHI_Hv50k_2016_471238	7H	90405250	0.0802859	1.1	0.126866	134	NA	NA	0.999539	NA
BOPA1_485_1369	5H	641065683	0.0804155	1.09	0.365672	134	NA	NA	0.999539	NA
JHI_Hv50k_2016_350899	5H	639353901	0.0804155	1.09	0.365672	134	NA	NA	0.999539	NA
SCRI_RS_1458	5H	639355529	0.0804155	1.09	0.365672	134	NA	NA	0.999539	NA
JHI_Hv50k_2016_408707	6H	478389645	0.0811105	1.09	0.0671642	134	NA	NA	0.999539	NA
JHI_Hv50k_2016_408715	6H	478391565	0.0811105	1.09	0.0671642	134	NA	NA	0.999539	NA
JHI_Hv50k_2016_71139	2H	22597603	0.0817581	1.09	0.171642	134	NA	NA	0.999539	NA
SCRI_RS_154030	2H	22687872	0.0817581	1.09	0.171642	134	NA	NA	0.999539	NA
JHI_Hv50k_2016_452912	7H	23189057	0.081825	1.09	0.350746	134	NA	NA	0.999539	NA
JHI_Hv50k_2016_453878	7H	25762460	0.0820551	1.09	0.477612	134	NA	NA	0.999539	NA
JHI_Hv50k_2016_453933	7H	25819747	0.0820551	1.09	0.477612	134	NA	NA	0.999539	NA
JHI_Hv50k_2016_454037	7H	26189614	0.0820551	1.09	0.477612	134	NA	NA	0.999539	NA
JHI_Hv50k_2016_454038	7H	26190014	0.0820551	1.09	0.477612	134	NA	NA	0.999539	NA
JHI_Hv50k_2016_454040	7H	26190789	0.0820551	1.09	0.477612	134	NA	NA	0.999539	NA
SCRI_RS_160641	7H	25437586	0.0820551	1.09	0.477612	134	NA	NA	0.999539	NA
SCRI_RS_47197	7H	25415864	0.0820551	1.09	0.477612	134	NA	NA	0.999539	NA
JHI_Hv50k_2016_286417	5H	28218860	0.0821772	1.09	0.0522388	134	NA	NA	0.999539	NA
JHI_Hv50k_2016_286420	5H	28218930	0.0821772	1.09	0.0522388	134	NA	NA	0.999539	NA
JHI_Hv50k_2016_286488	5H	28340389	0.0821772	1.09	0.0522388	134	NA	NA	0.999539	NA
JHI_Hv50k_2016_286509	5H	28404974	0.0821772	1.09	0.0522388	134	NA	NA	0.999539	NA
JHI_Hv50k_2016_135139	2H	741100526	0.0821988	1.09	0.179104	134	NA	NA	0.999539	NA
SCRI_RS_174071	2H	740991777	0.0821988	1.09	0.179104	134	NA	NA	0.999539	NA
JHI_Hv50k_2016_194120	3H	570911732	0.0824633	1.08	0.324627	134	NA	NA	0.999539	NA
JHI_Hv50k_2016_12669	1H	13523367	0.0825444	1.08	0.440299	134	NA	NA	0.999539	NA
SCRI_RS_110052	4H	53723225	0.0826722	1.08	0.328358	134	NA	NA	0.999539	NA
JHI_Hv50k_2016_144805	2H	760752999	0.0827242	1.08	0.432836	134	NA	NA	0.999539	NA
JHI_Hv50k_2016_144813	2H	760753473	0.0827242	1.08	0.432836	134	NA	NA	0.999539	NA
JHI_Hv50k_2016_144828	2H	760764973	0.0827242	1.08	0.432836	134	NA	NA	0.999539	NA
JHI_Hv50k_2016_144882	2H	760881249	0.0827242	1.08	0.432836	134	NA	NA	0.999539	NA
JHI_Hv50k_2016_145005	2H	760983087	0.0827242	1.08	0.432836	134	NA	NA	0.999539	NA
JHI_Hv50k_2016_145354	2H	761264461	0.0827242	1.08	0.432836	134	NA	NA	0.999539	NA
JHI_Hv50k_2016_145476	2H	761299191	0.0827242	1.08	0.432836	134	NA	NA	0.999539	NA
JHI_Hv50k_2016_145785	2H	761710683	0.0827242	1.08	0.432836	134	NA	NA	0.999539	NA
JHI_Hv50k_2016_145926	2H	762357687	0.0827242	1.08	0.432836	134	NA	NA	0.999539	NA
JHI_Hv50k_2016_146007	2H	762463646	0.0827242	1.08	0.432836	134	NA	NA	0.999539	NA
JHI_Hv50k_2016_146189	2H	762829939	0.0827242	1.08	0.432836	134	NA	NA	0.999539	NA
JHI_Hv50k_2016_146995	2H	764283514	0.0827242	1.08	0.432836	134	NA	NA	0.999539	NA
SCRI_RS_139737	2H	762152818	0.0827242	1.08	0.432836	134	NA	NA	0.999539	NA
JHI_Hv50k_2016_164079	3H	44248493	0.0830345	1.08	0.298507	134	NA	NA	0.999539	NA
JHI_Hv50k_2016_164106	3H	44325440	0.0830345	1.08	0.298507	134	NA	NA	0.999539	NA
JHI_Hv50k_2016_164109	3H	44327854	0.0830345	1.08	0.298507	134	NA	NA	0.999539	NA
JHI_Hv50k_2016_164157	3H	44460561	0.0830345	1.08	0.298507	134	NA	NA	0.999539	NA
JHI_Hv50k_2016_164158	3H	44460633	0.0830345	1.08	0.298507	134	NA	NA	0.999539	NA
JHI_Hv50k_2016_164180	3H	44577323	0.0830345	1.08	0.298507	134	NA	NA	0.999539	NA
JHI_Hv50k_2016_164183	3H	44579287	0.0830345	1.08	0.298507	134	NA	NA	0.999539	NA
JHI_Hv50k_2016_382713	6H	34891829	0.0831313	1.08	0.0522388	134	NA	NA	0.999539	NA
JHI_Hv50k_2016_382721	6H	34893958	0.0831313	1.08	0.0522388	134	NA	NA	0.999539	NA
JHI_Hv50k_2016_382723	6H	34895082	0.0831313	1.08	0.0522388	134	NA	NA	0.999539	NA
JHI_Hv50k_2016_382834	6H	35212851	0.0831313	1.08	0.0522388	134	NA	NA	0.999539	NA
JHI_Hv50k_2016_382847	6H	35213829	0.0831313	1.08	0.0522388	134	NA	NA	0.999539	NA
JHI_Hv50k_2016_383181	6H	35937117	0.0831313	1.08	0.0522388	134	NA	NA	0.999539	NA
JHI_Hv50k_2016_383599	6H	37017917	0.0831313	1.08	0.0522388	134	NA	NA	0.999539	NA
JHI_Hv50k_2016_383845	6H	37778010	0.0831313	1.08	0.0522388	134	NA	NA	0.999539	NA
JHI_Hv50k_2016_383920	6H	38151700	0.0831313	1.08	0.0522388	134	NA	NA	0.999539	NA
JHI_Hv50k_2016_384271	6H	39432561	0.0831313	1.08	0.0522388	134	NA	NA	0.999539	NA
JHI_Hv50k_2016_384272	6H	39432626	0.0831313	1.08	0.0522388	134	NA	NA	0.999539	NA
JHI_Hv50k_2016_384279	6H	39433242	0.0831313	1.08	0.0522388	134	NA	NA	0.999539	NA
JHI_Hv50k_2016_384314	6H	39467737	0.0831313	1.08	0.0522388	134	NA	NA	0.999539	NA
JHI_Hv50k_2016_384320	6H	39468374	0.0831313	1.08	0.0522388	134	NA	NA	0.999539	NA
JHI_Hv50k_2016_384326	6H	39469053	0.0831313	1.08	0.0522388	134	NA	NA	0.999539	NA
JHI_Hv50k_2016_384327	6H	39469134	0.0831313	1.08	0.0522388	134	NA	NA	0.999539	NA
JHI_Hv50k_2016_384334	6H	39470226	0.0831313	1.08	0.0522388	134	NA	NA	0.999539	NA
JHI_Hv50k_2016_384379	6H	39764633	0.0831313	1.08	0.0522388	134	NA	NA	0.999539	NA
JHI_Hv50k_2016_385161	6H	42568163	0.0831313	1.08	0.0522388	134	NA	NA	0.999539	NA
JHI_Hv50k_2016_385463	6H	44280322	0.0831313	1.08	0.0522388	134	NA	NA	0.999539	NA
SCRI_RS_130686	4H	83229373	0.0838861	1.08	0.373134	134	NA	NA	0.999539	NA
JHI_Hv50k_2016_243980	4H	455346162	0.0841671	1.07	0.231343	134	NA	NA	0.999539	NA
JHI_Hv50k_2016_243987	4H	455351837	0.0841671	1.07	0.231343	134	NA	NA	0.999539	NA
JHI_Hv50k_2016_283852	5H	18968708	0.0844789	1.07	0.149254	134	NA	NA	0.999539	NA
JHI_Hv50k_2016_283867	5H	19034565	0.0844789	1.07	0.149254	134	NA	NA	0.999539	NA
JHI_Hv50k_2016_283871	5H	19035121	0.0844789	1.07	0.149254	134	NA	NA	0.999539	NA
JHI_Hv50k_2016_283897	5H	19045634	0.0844789	1.07	0.149254	134	NA	NA	0.999539	NA
JHI_Hv50k_2016_283899	5H	19045758	0.0844789	1.07	0.149254	134	NA	NA	0.999539	NA
JHI_Hv50k_2016_283908	5H	19048195	0.0844789	1.07	0.149254	134	NA	NA	0.999539	NA
JHI_Hv50k_2016_283909	5H	19048514	0.0844789	1.07	0.149254	134	NA	NA	0.999539	NA
JHI_Hv50k_2016_283913	5H	19048730	0.0844789	1.07	0.149254	134	NA	NA	0.999539	NA
JHI_Hv50k_2016_283927	5H	19049539	0.0844789	1.07	0.149254	134	NA	NA	0.999539	NA
JHI_Hv50k_2016_135189	2H	741236825	0.0845252	1.07	0.149254	134	NA	NA	0.999539	NA
JHI_Hv50k_2016_68998	2H	18671919	0.0845305	1.07	0.201493	134	NA	NA	0.999539	NA
JHI_Hv50k_2016_423922	6H	561745871	0.0851306	1.07	0.253731	134	NA	NA	0.999539	NA
JHI_Hv50k_2016_423967	6H	561800330	0.0851306	1.07	0.253731	134	NA	NA	0.999539	NA
JHI_Hv50k_2016_423988	6H	561802472	0.0851306	1.07	0.253731	134	NA	NA	0.999539	NA
BOPA1_5541_418	2H	710843220	0.0854181	1.07	0.358209	134	NA	NA	0.999539	NA
JHI_Hv50k_2016_121350	2H	709856011	0.0854181	1.07	0.358209	134	NA	NA	0.999539	NA
JHI_Hv50k_2016_121425	2H	710086483	0.0854181	1.07	0.358209	134	NA	NA	0.999539	NA
JHI_Hv50k_2016_121503	2H	710200434	0.0854181	1.07	0.358209	134	NA	NA	0.999539	NA
JHI_Hv50k_2016_121639	2H	710601702	0.0854181	1.07	0.358209	134	NA	NA	0.999539	NA
JHI_Hv50k_2016_121770	2H	710747629	0.0854181	1.07	0.358209	134	NA	NA	0.999539	NA
JHI_Hv50k_2016_121778	2H	710748144	0.0854181	1.07	0.358209	134	NA	NA	0.999539	NA
JHI_Hv50k_2016_121779	2H	710748365	0.0854181	1.07	0.358209	134	NA	NA	0.999539	NA
SCRI_RS_183064	2H	710601400	0.0854181	1.07	0.358209	134	NA	NA	0.999539	NA
JHI_Hv50k_2016_59558	2H	1376849	0.0854471	1.07	0.0671642	134	NA	NA	0.999539	NA
JHI_Hv50k_2016_158986	3H	23185882	0.0854505	1.07	0.328358	134	NA	NA	0.999539	NA
SCRI_RS_150792	2H	13265795	0.085491	1.07	0.365672	134	NA	NA	0.999539	NA
JHI_Hv50k_2016_226347	4H	1091682	0.0857107	1.07	0.261194	134	NA	NA	0.999539	NA
JHI_Hv50k_2016_226427	4H	1132956	0.0857107	1.07	0.261194	134	NA	NA	0.999539	NA
JHI_Hv50k_2016_226435	4H	1141259	0.0857107	1.07	0.261194	134	NA	NA	0.999539	NA
JHI_Hv50k_2016_351491	5H	640774348	0.0859794	1.07	0.402985	134	NA	NA	0.999539	NA
SCRI_RS_60145	1H	4184290	0.0861396	1.06	0.406716	134	NA	NA	0.999539	NA
JHI_Hv50k_2016_59032	2H	845123	0.0865407	1.06	0.335821	134	NA	NA	0.999539	NA
JHI_Hv50k_2016_516638	7H	649702731	0.0873435	1.06	0.320896	134	NA	NA	0.999539	NA
JHI_Hv50k_2016_516642	7H	649703235	0.0873435	1.06	0.320896	134	NA	NA	0.999539	NA
JHI_Hv50k_2016_516725	7H	649939404	0.0873435	1.06	0.320896	134	NA	NA	0.999539	NA
JHI_Hv50k_2016_516729	7H	649939876	0.0873435	1.06	0.320896	134	NA	NA	0.999539	NA
JHI_Hv50k_2016_516755	7H	649995856	0.0873435	1.06	0.320896	134	NA	NA	0.999539	NA
JHI_Hv50k_2016_516759	7H	649996790	0.0873435	1.06	0.320896	134	NA	NA	0.999539	NA
JHI_Hv50k_2016_516801	7H	650044861	0.0873435	1.06	0.320896	134	NA	NA	0.999539	NA
JHI_Hv50k_2016_516867	7H	650218642	0.0873435	1.06	0.320896	134	NA	NA	0.999539	NA
JHI_Hv50k_2016_516944	7H	650402557	0.0873435	1.06	0.320896	134	NA	NA	0.999539	NA
JHI_Hv50k_2016_517022	7H	650626350	0.0873435	1.06	0.320896	134	NA	NA	0.999539	NA
JHI_Hv50k_2016_193593	3H	568916121	0.087457	1.06	0.455224	134	NA	NA	0.999539	NA
JHI_Hv50k_2016_193742	3H	569482311	0.087457	1.06	0.455224	134	NA	NA	0.999539	NA
JHI_Hv50k_2016_193830	3H	570003161	0.087457	1.06	0.455224	134	NA	NA	0.999539	NA
JHI_Hv50k_2016_193845	3H	570005617	0.087457	1.06	0.455224	134	NA	NA	0.999539	NA
JHI_Hv50k_2016_193972	3H	570852138	0.087457	1.06	0.455224	134	NA	NA	0.999539	NA
SCRI_RS_14456	3H	570865940	0.087457	1.06	0.455224	134	NA	NA	0.999539	NA
SCRI_RS_202772	3H	568146912	0.087457	1.06	0.455224	134	NA	NA	0.999539	NA
SCRI_RS_233246	3H	570002074	0.087457	1.06	0.455224	134	NA	NA	0.999539	NA
JHI_Hv50k_2016_375380	6H	14496083	0.0875197	1.06	0.149254	134	NA	NA	0.999539	NA
JHI_Hv50k_2016_375406	6H	14496706	0.0875197	1.06	0.149254	134	NA	NA	0.999539	NA
JHI_Hv50k_2016_462454	7H	50187413	0.0880741	1.06	0.134328	134	NA	NA	0.999539	NA
JHI_Hv50k_2016_1679	1H	1546526	0.0882215	1.05	0.104478	134	NA	NA	0.999539	NA
JHI_Hv50k_2016_1906	1H	1892392	0.0882215	1.05	0.104478	134	NA	NA	0.999539	NA
JHI_Hv50k_2016_3093	1H	2589114	0.0882215	1.05	0.104478	134	NA	NA	0.999539	NA
JHI_Hv50k_2016_5139	1H	4397984	0.0882215	1.05	0.104478	134	NA	NA	0.999539	NA
JHI_Hv50k_2016_308917	5H	495471901	0.0883773	1.05	0.0746269	134	NA	NA	0.999539	NA
JHI_Hv50k_2016_227652	4H	3730634	0.0887741	1.05	0.126866	134	NA	NA	0.999539	NA
JHI_Hv50k_2016_227658	4H	3731499	0.0887741	1.05	0.126866	134	NA	NA	0.999539	NA
BOPA1_3042_1225	4H	424870308	0.0894043	1.05	0.179104	134	NA	NA	0.999539	NA
JHI_Hv50k_2016_242655	4H	424019504	0.0894043	1.05	0.179104	134	NA	NA	0.999539	NA
JHI_Hv50k_2016_242670	4H	424868745	0.0894043	1.05	0.179104	134	NA	NA	0.999539	NA
JHI_Hv50k_2016_242685	4H	425849798	0.0894043	1.05	0.179104	134	NA	NA	0.999539	NA
JHI_Hv50k_2016_242697	4H	426732854	0.0894043	1.05	0.179104	134	NA	NA	0.999539	NA
JHI_Hv50k_2016_242701	4H	426736155	0.0894043	1.05	0.179104	134	NA	NA	0.999539	NA
JHI_Hv50k_2016_242704	4H	427198824	0.0894043	1.05	0.179104	134	NA	NA	0.999539	NA
JHI_Hv50k_2016_242712	4H	427461852	0.0894043	1.05	0.179104	134	NA	NA	0.999539	NA
JHI_Hv50k_2016_242722	4H	427680569	0.0894043	1.05	0.179104	134	NA	NA	0.999539	NA
JHI_Hv50k_2016_242732	4H	428285346	0.0894043	1.05	0.179104	134	NA	NA	0.999539	NA
JHI_Hv50k_2016_242755	4H	428993834	0.0894043	1.05	0.179104	134	NA	NA	0.999539	NA
JHI_Hv50k_2016_242795	4H	431749394	0.0894043	1.05	0.179104	134	NA	NA	0.999539	NA
JHI_Hv50k_2016_242811	4H	432750176	0.0894043	1.05	0.179104	134	NA	NA	0.999539	NA
JHI_Hv50k_2016_242818	4H	433076666	0.0894043	1.05	0.179104	134	NA	NA	0.999539	NA
JHI_Hv50k_2016_242827	4H	433531451	0.0894043	1.05	0.179104	134	NA	NA	0.999539	NA
JHI_Hv50k_2016_242841	4H	433576978	0.0894043	1.05	0.179104	134	NA	NA	0.999539	NA
JHI_Hv50k_2016_158309	3H	19587198	0.0894758	1.05	0.246269	134	NA	NA	0.999539	NA
JHI_Hv50k_2016_158310	3H	19587281	0.0894758	1.05	0.246269	134	NA	NA	0.999539	NA
JHI_Hv50k_2016_163785	3H	42760810	0.0902545	1.04	0.365672	134	NA	NA	0.999539	NA
JHI_Hv50k_2016_358345	5H	651626668	0.0905971	1.04	0.201493	134	NA	NA	0.999539	NA
JHI_Hv50k_2016_358355	5H	651629536	0.0905971	1.04	0.201493	134	NA	NA	0.999539	NA
JHI_Hv50k_2016_358410	5H	652086916	0.0905971	1.04	0.201493	134	NA	NA	0.999539	NA
JHI_Hv50k_2016_358416	5H	652087422	0.0905971	1.04	0.201493	134	NA	NA	0.999539	NA
JHI_Hv50k_2016_358455	5H	652212228	0.0905971	1.04	0.201493	134	NA	NA	0.999539	NA
JHI_Hv50k_2016_258500	4H	582571643	0.0909965	1.04	0.395522	134	NA	NA	0.999539	NA
JHI_Hv50k_2016_258505	4H	582594759	0.0909965	1.04	0.395522	134	NA	NA	0.999539	NA
JHI_Hv50k_2016_258508	4H	582595312	0.0909965	1.04	0.395522	134	NA	NA	0.999539	NA
JHI_Hv50k_2016_258513	4H	582595774	0.0909965	1.04	0.395522	134	NA	NA	0.999539	NA
JHI_Hv50k_2016_258514	4H	582596308	0.0909965	1.04	0.395522	134	NA	NA	0.999539	NA
JHI_Hv50k_2016_258516	4H	582603525	0.0909965	1.04	0.395522	134	NA	NA	0.999539	NA
JHI_Hv50k_2016_509444	7H	638049071	0.0915791	1.04	0.216418	134	NA	NA	0.999539	NA
JHI_Hv50k_2016_249804	4H	516496281	0.0918448	1.04	0.358209	134	NA	NA	0.999539	NA
SCRI_RS_182937	4H	516601296	0.0918448	1.04	0.358209	134	NA	NA	0.999539	NA
JHI_Hv50k_2016_225796	4H	334434	0.0920676	1.04	0.283582	134	NA	NA	0.999539	NA
JHI_Hv50k_2016_225802	4H	335476	0.0920676	1.04	0.283582	134	NA	NA	0.999539	NA
JHI_Hv50k_2016_225809	4H	336135	0.0920676	1.04	0.283582	134	NA	NA	0.999539	NA
JHI_Hv50k_2016_225882	4H	378396	0.0920676	1.04	0.283582	134	NA	NA	0.999539	NA
JHI_Hv50k_2016_226343	4H	1090248	0.0920676	1.04	0.283582	134	NA	NA	0.999539	NA
SCRI_RS_149873	4H	371867	0.0920676	1.04	0.283582	134	NA	NA	0.999539	NA
JHI_Hv50k_2016_286158	5H	26241999	0.0923064	1.03	0.134328	134	NA	NA	0.999539	NA
BOPA2_12_10393	6H	504512178	0.0926464	1.03	0.164179	134	NA	NA	0.999539	NA
JHI_Hv50k_2016_410359	6H	493231694	0.0926464	1.03	0.164179	134	NA	NA	0.999539	NA
JHI_Hv50k_2016_411509	6H	503723158	0.0926464	1.03	0.164179	134	NA	NA	0.999539	NA
JHI_Hv50k_2016_142613	2H	757305807	0.0927322	1.03	0.320896	134	NA	NA	0.999539	NA
BOPA1_ABC11290_sfp44_06	1H	513140983	0.0927414	1.03	0.462687	134	NA	NA	0.999539	NA
BOPA2_12_31319	1H	513231576	0.0927414	1.03	0.462687	134	NA	NA	0.999539	NA
JHI_Hv50k_2016_42071	1H	513076586	0.0927414	1.03	0.462687	134	NA	NA	0.999539	NA
JHI_Hv50k_2016_42085	1H	513077308	0.0927414	1.03	0.462687	134	NA	NA	0.999539	NA
JHI_Hv50k_2016_42132	1H	513140755	0.0927414	1.03	0.462687	134	NA	NA	0.999539	NA
JHI_Hv50k_2016_42157	1H	513163040	0.0927414	1.03	0.462687	134	NA	NA	0.999539	NA
JHI_Hv50k_2016_42256	1H	513231737	0.0927414	1.03	0.462687	134	NA	NA	0.999539	NA
JHI_Hv50k_2016_42269	1H	513232935	0.0927414	1.03	0.462687	134	NA	NA	0.999539	NA
JHI_Hv50k_2016_42370	1H	513315877	0.0927414	1.03	0.462687	134	NA	NA	0.999539	NA
JHI_Hv50k_2016_42387	1H	513318220	0.0927414	1.03	0.462687	134	NA	NA	0.999539	NA
SCRI_RS_194371	1H	513076586	0.0927414	1.03	0.462687	134	NA	NA	0.999539	NA
JHI_Hv50k_2016_81372	2H	75777178	0.0927449	1.03	0.276119	134	NA	NA	0.999539	NA
JHI_Hv50k_2016_81421	2H	76447452	0.0927449	1.03	0.276119	134	NA	NA	0.999539	NA
JHI_Hv50k_2016_81484	2H	76962192	0.0927449	1.03	0.276119	134	NA	NA	0.999539	NA
JHI_Hv50k_2016_81491	2H	77271705	0.0927449	1.03	0.276119	134	NA	NA	0.999539	NA
SCRI_RS_239231	2H	76954511	0.0927449	1.03	0.276119	134	NA	NA	0.999539	NA
JHI_Hv50k_2016_325973	5H	577531748	0.0927657	1.03	0.328358	134	NA	NA	0.999539	NA
JHI_Hv50k_2016_166368	3H	122467409	0.0928335	1.03	0.186567	134	NA	NA	0.999539	NA
BOPA1_6118_595	1H	403309609	0.0929412	1.03	0.276119	134	NA	NA	0.999539	NA
JHI_Hv50k_2016_28732	1H	403273323	0.0929412	1.03	0.276119	134	NA	NA	0.999539	NA
JHI_Hv50k_2016_28733	1H	403273452	0.0929412	1.03	0.276119	134	NA	NA	0.999539	NA
JHI_Hv50k_2016_28734	1H	403274440	0.0929412	1.03	0.276119	134	NA	NA	0.999539	NA
JHI_Hv50k_2016_28743	1H	403278567	0.0929412	1.03	0.276119	134	NA	NA	0.999539	NA
JHI_Hv50k_2016_28956	1H	404896003	0.0929412	1.03	0.276119	134	NA	NA	0.999539	NA
JHI_Hv50k_2016_29015	1H	404909944	0.0929412	1.03	0.276119	134	NA	NA	0.999539	NA
JHI_Hv50k_2016_29031	1H	404914383	0.0929412	1.03	0.276119	134	NA	NA	0.999539	NA
JHI_Hv50k_2016_29039	1H	404915672	0.0929412	1.03	0.276119	134	NA	NA	0.999539	NA
JHI_Hv50k_2016_29053	1H	405052631	0.0929412	1.03	0.276119	134	NA	NA	0.999539	NA
JHI_Hv50k_2016_29207	1H	406371679	0.0929412	1.03	0.276119	134	NA	NA	0.999539	NA
JHI_Hv50k_2016_29663	1H	410433098	0.0929412	1.03	0.276119	134	NA	NA	0.999539	NA
JHI_Hv50k_2016_29680	1H	410438767	0.0929412	1.03	0.276119	134	NA	NA	0.999539	NA
SCRI_RS_1445	1H	410433523	0.0929412	1.03	0.276119	134	NA	NA	0.999539	NA
JHI_Hv50k_2016_404227	6H	413356995	0.0929673	1.03	0.283582	134	NA	NA	0.999539	NA
JHI_Hv50k_2016_404397	6H	414585409	0.0929673	1.03	0.283582	134	NA	NA	0.999539	NA
JHI_Hv50k_2016_404798	6H	418527638	0.0929673	1.03	0.283582	134	NA	NA	0.999539	NA
JHI_Hv50k_2016_405192	6H	420920627	0.0929673	1.03	0.283582	134	NA	NA	0.999539	NA
JHI_Hv50k_2016_405240	6H	421133549	0.0929673	1.03	0.283582	134	NA	NA	0.999539	NA
SCRI_RS_217259	6H	421252815	0.0929673	1.03	0.283582	134	NA	NA	0.999539	NA
JHI_Hv50k_2016_10993	1H	11457309	0.0932519	1.03	0.149254	134	NA	NA	0.999539	NA
JHI_Hv50k_2016_10994	1H	11457366	0.0932519	1.03	0.149254	134	NA	NA	0.999539	NA
JHI_Hv50k_2016_131588	2H	732618705	0.0938859	1.03	0.238806	134	NA	NA	0.999539	NA
SCRI_RS_138045	2H	732622020	0.0938859	1.03	0.238806	134	NA	NA	0.999539	NA
SCRI_RS_201191	2H	732613576	0.0938859	1.03	0.238806	134	NA	NA	0.999539	NA
JHI_Hv50k_2016_10391	1H	10599960	0.0939239	1.03	0.201493	134	NA	NA	0.999539	NA
JHI_Hv50k_2016_50422	1H	536401160	0.0940712	1.03	0.291045	134	NA	NA	0.999539	NA
JHI_Hv50k_2016_50424	1H	536401258	0.0940712	1.03	0.291045	134	NA	NA	0.999539	NA
JHI_Hv50k_2016_50436	1H	536401967	0.0940712	1.03	0.291045	134	NA	NA	0.999539	NA
JHI_Hv50k_2016_50437	1H	536402020	0.0940712	1.03	0.291045	134	NA	NA	0.999539	NA
JHI_Hv50k_2016_50438	1H	536402039	0.0940712	1.03	0.291045	134	NA	NA	0.999539	NA
JHI_Hv50k_2016_137074	2H	744833872	0.0940857	1.03	0.119403	134	NA	NA	0.999539	NA
JHI_Hv50k_2016_141519	2H	754640271	0.0941344	1.03	0.171642	134	NA	NA	0.999539	NA
JHI_Hv50k_2016_141525	2H	754640851	0.0941344	1.03	0.171642	134	NA	NA	0.999539	NA
JHI_Hv50k_2016_141806	2H	754879877	0.0941344	1.03	0.171642	134	NA	NA	0.999539	NA
JHI_Hv50k_2016_141920	2H	755090748	0.0941344	1.03	0.171642	134	NA	NA	0.999539	NA
JHI_Hv50k_2016_141948	2H	755094153	0.0941344	1.03	0.171642	134	NA	NA	0.999539	NA
JHI_Hv50k_2016_142001	2H	755186225	0.0941344	1.03	0.171642	134	NA	NA	0.999539	NA
JHI_Hv50k_2016_142122	2H	755729544	0.0941344	1.03	0.171642	134	NA	NA	0.999539	NA
JHI_Hv50k_2016_142166	2H	756139604	0.0941344	1.03	0.171642	134	NA	NA	0.999539	NA
JHI_Hv50k_2016_142189	2H	756144988	0.0941344	1.03	0.171642	134	NA	NA	0.999539	NA
JHI_Hv50k_2016_142360	2H	756464535	0.0941344	1.03	0.171642	134	NA	NA	0.999539	NA
JHI_Hv50k_2016_142550	2H	757114767	0.0941344	1.03	0.171642	134	NA	NA	0.999539	NA
JHI_Hv50k_2016_142553	2H	757115051	0.0941344	1.03	0.171642	134	NA	NA	0.999539	NA
BOPA2_12_30200	2H	685385501	0.0949629	1.02	0.156716	134	NA	NA	0.999539	NA
JHI_Hv50k_2016_111539	2H	679907018	0.0949629	1.02	0.156716	134	NA	NA	0.999539	NA
JHI_Hv50k_2016_111551	2H	680104992	0.0949629	1.02	0.156716	134	NA	NA	0.999539	NA
JHI_Hv50k_2016_112183	2H	682607254	0.0949629	1.02	0.156716	134	NA	NA	0.999539	NA
SCRI_RS_151868	3H	673190605	0.0950159	1.02	0.268657	134	NA	NA	0.999539	NA
JHI_Hv50k_2016_505656	7H	628372882	0.09528	1.02	0.328358	134	NA	NA	0.999539	NA
JHI_Hv50k_2016_378465	6H	19570944	0.0954365	1.02	0.11194	134	NA	NA	0.999539	NA
JHI_Hv50k_2016_378515	6H	19608354	0.0954365	1.02	0.11194	134	NA	NA	0.999539	NA
JHI_Hv50k_2016_257528	4H	577574302	0.0954816	1.02	0.276119	134	NA	NA	0.999539	NA
JHI_Hv50k_2016_66556	2H	13863264	0.0957728	1.02	0.492537	134	NA	NA	0.999539	NA
JHI_Hv50k_2016_66584	2H	14013894	0.0957728	1.02	0.492537	134	NA	NA	0.999539	NA
JHI_Hv50k_2016_66640	2H	14087144	0.0957728	1.02	0.492537	134	NA	NA	0.999539	NA
JHI_Hv50k_2016_66683	2H	14102571	0.0957728	1.02	0.492537	134	NA	NA	0.999539	NA
SCRI_RS_231057	2H	14014392	0.0957728	1.02	0.492537	134	NA	NA	0.999539	NA
JHI_Hv50k_2016_509411	7H	637869376	0.0963729	1.02	0.0671642	134	NA	NA	0.999539	NA
JHI_Hv50k_2016_509439	7H	638048944	0.0963729	1.02	0.0671642	134	NA	NA	0.999539	NA
JHI_Hv50k_2016_509519	7H	638051791	0.0963729	1.02	0.0671642	134	NA	NA	0.999539	NA
JHI_Hv50k_2016_509529	7H	638052207	0.0963729	1.02	0.0671642	134	NA	NA	0.999539	NA
BOPA1_398_1244	7H	46106105	0.0965677	1.02	0.216418	134	NA	NA	0.999539	NA
JHI_Hv50k_2016_315512	5H	544822430	0.0967376	1.01	0.335821	134	NA	NA	0.999539	NA
JHI_Hv50k_2016_101171	2H	613632775	0.0976062	1.01	0.0895522	134	NA	NA	0.999539	NA
BOPA2_12_31271	5H	542625365	0.0977039	1.01	0.119403	134	NA	NA	0.999539	NA
JHI_Hv50k_2016_314897	5H	542615100	0.0977039	1.01	0.119403	134	NA	NA	0.999539	NA
JHI_Hv50k_2016_314920	5H	542619614	0.0977039	1.01	0.119403	134	NA	NA	0.999539	NA
JHI_Hv50k_2016_314936	5H	542622502	0.0977039	1.01	0.119403	134	NA	NA	0.999539	NA
JHI_Hv50k_2016_315079	5H	542984299	0.0977039	1.01	0.119403	134	NA	NA	0.999539	NA
JHI_Hv50k_2016_315089	5H	542988572	0.0977039	1.01	0.119403	134	NA	NA	0.999539	NA
SCRI_RS_150410	5H	542613648	0.0977039	1.01	0.119403	134	NA	NA	0.999539	NA
SCRI_RS_7201	5H	542684032	0.0977039	1.01	0.119403	134	NA	NA	0.999539	NA
JHI_Hv50k_2016_225924	4H	381858	0.0977893	1.01	0.406716	134	NA	NA	0.999539	NA
BOPA2_12_10623	2H	738343208	0.0978046	1.01	0.350746	134	NA	NA	0.999539	NA
JHI_Hv50k_2016_133856	2H	738342224	0.0978046	1.01	0.350746	134	NA	NA	0.999539	NA
JHI_Hv50k_2016_133873	2H	738559261	0.0978046	1.01	0.350746	134	NA	NA	0.999539	NA
JHI_Hv50k_2016_362943	5H	661443561	0.097881	1.01	0.0820896	134	NA	NA	0.999539	NA
JHI_Hv50k_2016_363231	5H	661787295	0.097881	1.01	0.0820896	134	NA	NA	0.999539	NA
JHI_Hv50k_2016_364026	5H	662995889	0.097881	1.01	0.0820896	134	NA	NA	0.999539	NA
JHI_Hv50k_2016_461147	7H	45863997	0.0981488	1.01	0.223881	134	NA	NA	0.999539	NA
JHI_Hv50k_2016_461148	7H	45864203	0.0981488	1.01	0.223881	134	NA	NA	0.999539	NA
JHI_Hv50k_2016_461150	7H	45864389	0.0981488	1.01	0.223881	134	NA	NA	0.999539	NA
JHI_Hv50k_2016_461154	7H	45864803	0.0981488	1.01	0.223881	134	NA	NA	0.999539	NA
JHI_Hv50k_2016_461155	7H	45864937	0.0981488	1.01	0.223881	134	NA	NA	0.999539	NA
JHI_Hv50k_2016_461160	7H	45865353	0.0981488	1.01	0.223881	134	NA	NA	0.999539	NA
JHI_Hv50k_2016_461162	7H	45865506	0.0981488	1.01	0.223881	134	NA	NA	0.999539	NA
JHI_Hv50k_2016_461166	7H	45866434	0.0981488	1.01	0.223881	134	NA	NA	0.999539	NA
JHI_Hv50k_2016_353445	5H	643788347	0.0982803	1.01	0.358209	134	NA	NA	0.999539	NA
JHI_Hv50k_2016_353465	5H	643795255	0.0982803	1.01	0.358209	134	NA	NA	0.999539	NA
JHI_Hv50k_2016_353468	5H	643795611	0.0982803	1.01	0.358209	134	NA	NA	0.999539	NA
JHI_Hv50k_2016_353489	5H	643854120	0.0982803	1.01	0.358209	134	NA	NA	0.999539	NA
JHI_Hv50k_2016_353492	5H	643854166	0.0982803	1.01	0.358209	134	NA	NA	0.999539	NA
JHI_Hv50k_2016_354342	5H	645040864	0.0982803	1.01	0.358209	134	NA	NA	0.999539	NA
JHI_Hv50k_2016_354629	5H	645432642	0.0982803	1.01	0.358209	134	NA	NA	0.999539	NA
JHI_Hv50k_2016_199974	3H	606999257	0.0983654	1.01	0.0522388	134	NA	NA	0.999539	NA
JHI_Hv50k_2016_200003	3H	607244422	0.0983654	1.01	0.0522388	134	NA	NA	0.999539	NA
JHI_Hv50k_2016_200040	3H	607299167	0.0983654	1.01	0.0522388	134	NA	NA	0.999539	NA
JHI_Hv50k_2016_200048	3H	607381687	0.0983654	1.01	0.0522388	134	NA	NA	0.999539	NA
JHI_Hv50k_2016_200070	3H	607582534	0.0983654	1.01	0.0522388	134	NA	NA	0.999539	NA
JHI_Hv50k_2016_200093	3H	607677697	0.0983654	1.01	0.0522388	134	NA	NA	0.999539	NA
JHI_Hv50k_2016_200100	3H	607679754	0.0983654	1.01	0.0522388	134	NA	NA	0.999539	NA
JHI_Hv50k_2016_200146	3H	607940730	0.0983654	1.01	0.0522388	134	NA	NA	0.999539	NA
JHI_Hv50k_2016_200161	3H	608140880	0.0983654	1.01	0.0522388	134	NA	NA	0.999539	NA
JHI_Hv50k_2016_299802	5H	367423903	0.0984358	1.01	0.492537	134	NA	NA	0.999539	NA
BOPA1_3379_1037	6H	41299134	0.0984912	1.01	0.283582	134	NA	NA	0.999539	NA
JHI_Hv50k_2016_384664	6H	41138799	0.0984912	1.01	0.283582	134	NA	NA	0.999539	NA
JHI_Hv50k_2016_385197	6H	43321689	0.0984912	1.01	0.283582	134	NA	NA	0.999539	NA
JHI_Hv50k_2016_385390	6H	44182011	0.0984912	1.01	0.283582	134	NA	NA	0.999539	NA
JHI_Hv50k_2016_385540	6H	44784211	0.0984912	1.01	0.283582	134	NA	NA	0.999539	NA
JHI_Hv50k_2016_385675	6H	45741429	0.0984912	1.01	0.283582	134	NA	NA	0.999539	NA
JHI_Hv50k_2016_385744	6H	46541509	0.0984912	1.01	0.283582	134	NA	NA	0.999539	NA
SCRI_RS_143259	6H	44181435	0.0984912	1.01	0.283582	134	NA	NA	0.999539	NA
SCRI_RS_210025	6H	46298970	0.0984912	1.01	0.283582	134	NA	NA	0.999539	NA
JHI_Hv50k_2016_6421	1H	5276638	0.0985368	1.01	0.358209	134	NA	NA	0.999539	NA
JHI_Hv50k_2016_59214	2H	1021862	0.0985828	1.01	0.477612	134	NA	NA	0.999539	NA
JHI_Hv50k_2016_367146	5H	668083283	0.0986402	1.01	0.19403	134	NA	NA	0.999539	NA
JHI_Hv50k_2016_461718	7H	49217474	0.0988728	1	0.119403	134	NA	NA	0.999539	NA
JHI_Hv50k_2016_461742	7H	49393110	0.0988728	1	0.119403	134	NA	NA	0.999539	NA
JHI_Hv50k_2016_461748	7H	49394446	0.0988728	1	0.119403	134	NA	NA	0.999539	NA
JHI_Hv50k_2016_461815	7H	49406858	0.0988728	1	0.119403	134	NA	NA	0.999539	NA
JHI_Hv50k_2016_461876	7H	49467715	0.0988728	1	0.119403	134	NA	NA	0.999539	NA
JHI_Hv50k_2016_462283	7H	50106866	0.0988728	1	0.119403	134	NA	NA	0.999539	NA
JHI_Hv50k_2016_462384	7H	50144096	0.0988728	1	0.119403	134	NA	NA	0.999539	NA
BOPA1_3818_1123	7H	651216818	0.0994875	1	0.492537	134	NA	NA	0.999539	NA
BOPA2_12_30166	7H	651732990	0.0994875	1	0.492537	134	NA	NA	0.999539	NA
JHI_Hv50k_2016_517237	7H	651449375	0.0994875	1	0.492537	134	NA	NA	0.999539	NA
JHI_Hv50k_2016_517238	7H	651449399	0.0994875	1	0.492537	134	NA	NA	0.999539	NA
JHI_Hv50k_2016_517252	7H	651450479	0.0994875	1	0.492537	134	NA	NA	0.999539	NA
JHI_Hv50k_2016_517324	7H	651729207	0.0994875	1	0.492537	134	NA	NA	0.999539	NA
JHI_Hv50k_2016_517336	7H	651731737	0.0994875	1	0.492537	134	NA	NA	0.999539	NA
SCRI_RS_151470	7H	651732762	0.0994875	1	0.492537	134	NA	NA	0.999539	NA
SCRI_RS_219515	7H	651220144	0.0994875	1	0.492537	134	NA	NA	0.999539	NA
JHI_Hv50k_2016_147075	2H	764420583	0.0994923	1	0.30597	134	NA	NA	0.999539	NA
BOPA1_5347_585	2H	684263618	0.0994936	1	0.313433	134	NA	NA	0.999539	NA
JHI_Hv50k_2016_112770	2H	684546050	0.0994936	1	0.313433	134	NA	NA	0.999539	NA
JHI_Hv50k_2016_222463	3H	687542428	0.0996188	1	0.41791	134	NA	NA	0.999539	NA
JHI_Hv50k_2016_222474	3H	687543789	0.0996188	1	0.41791	134	NA	NA	0.999539	NA
JHI_Hv50k_2016_222619	3H	687720166	0.0996188	1	0.41791	134	NA	NA	0.999539	NA
JHI_Hv50k_2016_222633	3H	687721938	0.0996188	1	0.41791	134	NA	NA	0.999539	NA
JHI_Hv50k_2016_462906	7H	50927933	0.100169	0.999	0.171642	134	NA	NA	0.999539	NA
JHI_Hv50k_2016_462915	7H	50929137	0.100169	0.999	0.171642	134	NA	NA	0.999539	NA
JHI_Hv50k_2016_257753	4H	578666597	0.100379	0.998	0.485075	134	NA	NA	0.999539	NA
JHI_Hv50k_2016_240244	4H	130058743	0.100412	0.998	0.470149	134	NA	NA	0.999539	NA
JHI_Hv50k_2016_227248	4H	2761525	0.100445	0.998	0.19403	134	NA	NA	0.999539	NA
JHI_Hv50k_2016_506464	7H	630577665	0.100461	0.998	0.320896	134	NA	NA	0.999539	NA
JHI_Hv50k_2016_360939	5H	656836442	0.100501	0.998	0.149254	134	NA	NA	0.999539	NA
JHI_Hv50k_2016_360997	5H	656988868	0.100501	0.998	0.149254	134	NA	NA	0.999539	NA
JHI_Hv50k_2016_181673	3H	461804225	0.100681	0.997	0.328358	134	NA	NA	0.999539	NA
JHI_Hv50k_2016_261147	4H	599557058	0.101245	0.995	0.246269	134	NA	NA	0.999539	NA
JHI_Hv50k_2016_362210	5H	659215516	0.101459	0.994	0.0671642	134	NA	NA	0.999539	NA
JHI_Hv50k_2016_362211	5H	659215705	0.101459	0.994	0.0671642	134	NA	NA	0.999539	NA
JHI_Hv50k_2016_362216	5H	659219236	0.101459	0.994	0.0671642	134	NA	NA	0.999539	NA
JHI_Hv50k_2016_362292	5H	659417771	0.101459	0.994	0.0671642	134	NA	NA	0.999539	NA
JHI_Hv50k_2016_282740	5H	14014900	0.101652	0.993	0.216418	134	NA	NA	0.999539	NA
JHI_Hv50k_2016_377383	6H	16630827	0.102159	0.991	0.373134	134	NA	NA	0.999539	NA
JHI_Hv50k_2016_377403	6H	16632174	0.102159	0.991	0.373134	134	NA	NA	0.999539	NA
BOPA2_12_30597	4H	52514843	0.102293	0.99	0.335821	134	NA	NA	0.999539	NA
JHI_Hv50k_2016_236179	4H	52511940	0.102293	0.99	0.335821	134	NA	NA	0.999539	NA
JHI_Hv50k_2016_236181	4H	52512071	0.102293	0.99	0.335821	134	NA	NA	0.999539	NA
JHI_Hv50k_2016_236197	4H	52517143	0.102293	0.99	0.335821	134	NA	NA	0.999539	NA
SCRI_RS_137360	4H	52514270	0.102293	0.99	0.335821	134	NA	NA	0.999539	NA
BOPA2_12_31523	4H	599963571	0.10247	0.989	0.0820896	134	NA	NA	0.999539	NA
JHI_Hv50k_2016_261211	4H	600030620	0.10247	0.989	0.0820896	134	NA	NA	0.999539	NA
JHI_Hv50k_2016_261240	4H	600036196	0.10247	0.989	0.0820896	134	NA	NA	0.999539	NA
JHI_Hv50k_2016_261301	4H	600133253	0.10247	0.989	0.0820896	134	NA	NA	0.999539	NA
JHI_Hv50k_2016_159472	3H	23876687	0.102705	0.988	0.320896	134	NA	NA	0.999539	NA
JHI_Hv50k_2016_283506	5H	17131773	0.102741	0.988	0.253731	134	NA	NA	0.999539	NA
JHI_Hv50k_2016_283512	5H	17133532	0.102741	0.988	0.253731	134	NA	NA	0.999539	NA
SCRI_RS_108416	5H	17131711	0.102741	0.988	0.253731	134	NA	NA	0.999539	NA
SCRI_RS_205100	5H	17075740	0.102741	0.988	0.253731	134	NA	NA	0.999539	NA
SCRI_RS_157053	2H	687144603	0.102788	0.988	0.343284	134	NA	NA	0.999539	NA
JHI_Hv50k_2016_316065	5H	546793758	0.102801	0.988	0.410448	134	NA	NA	0.999539	NA
JHI_Hv50k_2016_414789	6H	528584059	0.10284	0.988	0.149254	134	NA	NA	0.999539	NA
JHI_Hv50k_2016_414876	6H	529217968	0.10284	0.988	0.149254	134	NA	NA	0.999539	NA
JHI_Hv50k_2016_414911	6H	529575496	0.10284	0.988	0.149254	134	NA	NA	0.999539	NA
SCRI_RS_100903	6H	529227135	0.10284	0.988	0.149254	134	NA	NA	0.999539	NA
SCRI_RS_144862	6H	529455493	0.10284	0.988	0.149254	134	NA	NA	0.999539	NA
BOPA2_12_30895	7H	39680381	0.103415	0.985	0.380597	134	NA	NA	0.999539	NA
JHI_Hv50k_2016_460173	7H	40936990	0.103415	0.985	0.380597	134	NA	NA	0.999539	NA
BOPA1_5893_1285	5H	636679883	0.103663	0.984	0.470149	134	NA	NA	0.999539	NA
JHI_Hv50k_2016_452701	7H	20407011	0.104074	0.983	0.0820896	134	NA	NA	0.999539	NA
JHI_Hv50k_2016_139782	2H	751888049	0.104375	0.981	0.119403	134	NA	NA	0.999539	NA
JHI_Hv50k_2016_139825	2H	751894041	0.104375	0.981	0.119403	134	NA	NA	0.999539	NA
JHI_Hv50k_2016_140216	2H	752070382	0.104375	0.981	0.119403	134	NA	NA	0.999539	NA
JHI_Hv50k_2016_363883	5H	662748696	0.104511	0.981	0.425373	134	NA	NA	0.999539	NA
JHI_Hv50k_2016_121121	2H	709326070	0.104634	0.98	0.0895522	134	NA	NA	0.999539	NA
JHI_Hv50k_2016_121128	2H	709326820	0.104634	0.98	0.0895522	134	NA	NA	0.999539	NA
JHI_Hv50k_2016_236605	4H	56191436	0.104659	0.98	0.313433	134	NA	NA	0.999539	NA
BOPA1_ABC36454_pHv2499_01	3H	683294717	0.104808	0.98	0.268657	134	NA	NA	0.999539	NA
JHI_Hv50k_2016_220957	3H	683294090	0.104808	0.98	0.268657	134	NA	NA	0.999539	NA
JHI_Hv50k_2016_221038	3H	683376111	0.104808	0.98	0.268657	134	NA	NA	0.999539	NA
JHI_Hv50k_2016_189281	3H	540509224	0.104918	0.979	0.470149	134	NA	NA	0.999539	NA
JHI_Hv50k_2016_189316	3H	540567032	0.104918	0.979	0.470149	134	NA	NA	0.999539	NA
JHI_Hv50k_2016_189365	3H	540780617	0.104918	0.979	0.470149	134	NA	NA	0.999539	NA
JHI_Hv50k_2016_189382	3H	540783093	0.104918	0.979	0.470149	134	NA	NA	0.999539	NA
JHI_Hv50k_2016_189384	3H	540783290	0.104918	0.979	0.470149	134	NA	NA	0.999539	NA
JHI_Hv50k_2016_189393	3H	540785393	0.104918	0.979	0.470149	134	NA	NA	0.999539	NA
JHI_Hv50k_2016_189399	3H	540814257	0.104918	0.979	0.470149	134	NA	NA	0.999539	NA
SCRI_RS_138291	3H	540504773	0.104918	0.979	0.470149	134	NA	NA	0.999539	NA
SCRI_RS_144534	3H	541044263	0.104918	0.979	0.470149	134	NA	NA	0.999539	NA
SCRI_RS_159431	3H	540814720	0.104918	0.979	0.470149	134	NA	NA	0.999539	NA
SCRI_RS_183659	3H	541043610	0.104918	0.979	0.470149	134	NA	NA	0.999539	NA
SCRI_RS_174164	7H	638691937	0.105378	0.977	0.462687	134	NA	NA	0.999539	NA
JHI_Hv50k_2016_51804	1H	538880557	0.105507	0.977	0.134328	134	NA	NA	0.999539	NA
JHI_Hv50k_2016_52585	1H	541351144	0.105507	0.977	0.134328	134	NA	NA	0.999539	NA
JHI_Hv50k_2016_147792	2H	766313100	0.1057	0.976	0.246269	134	NA	NA	0.999539	NA
JHI_Hv50k_2016_265870	4H	621555275	0.106228	0.974	0.358209	134	NA	NA	0.999539	NA
JHI_Hv50k_2016_280439	5H	8373553	0.106437	0.973	0.145522	134	NA	NA	0.999539	NA
JHI_Hv50k_2016_198040	3H	596518672	0.106494	0.973	0.402985	134	NA	NA	0.999539	NA
JHI_Hv50k_2016_198053	3H	596520332	0.106494	0.973	0.402985	134	NA	NA	0.999539	NA
SCRI_RS_227472	3H	596710913	0.106494	0.973	0.402985	134	NA	NA	0.999539	NA
JHI_Hv50k_2016_351468	5H	640766931	0.106782	0.972	0.0820896	134	NA	NA	0.999539	NA
JHI_Hv50k_2016_351574	5H	641023625	0.106782	0.972	0.0820896	134	NA	NA	0.999539	NA
SCRI_RS_134358	5H	639614942	0.106782	0.972	0.399254	134	NA	NA	0.999539	NA
JHI_Hv50k_2016_313964	5H	536497853	0.107604	0.968	0.470149	134	NA	NA	0.999539	NA
JHI_Hv50k_2016_313965	5H	536498148	0.107604	0.968	0.470149	134	NA	NA	0.999539	NA
JHI_Hv50k_2016_313980	5H	536534097	0.107604	0.968	0.470149	134	NA	NA	0.999539	NA
JHI_Hv50k_2016_72948	2H	27513232	0.107605	0.968	0.164179	134	NA	NA	0.999539	NA
JHI_Hv50k_2016_72949	2H	27513308	0.107605	0.968	0.164179	134	NA	NA	0.999539	NA
JHI_Hv50k_2016_73052	2H	28277612	0.107605	0.968	0.164179	134	NA	NA	0.999539	NA
JHI_Hv50k_2016_73285	2H	28767435	0.107605	0.968	0.164179	134	NA	NA	0.999539	NA
JHI_Hv50k_2016_95135	2H	516123329	0.107653	0.968	0.208955	134	NA	NA	0.999539	NA
JHI_Hv50k_2016_280689	5H	8794237	0.107839	0.967	0.141791	134	NA	NA	0.999539	NA
JHI_Hv50k_2016_41873	1H	512548384	0.107888	0.967	0.477612	134	NA	NA	0.999539	NA
JHI_Hv50k_2016_41982	1H	512692741	0.107888	0.967	0.477612	134	NA	NA	0.999539	NA
JHI_Hv50k_2016_113560	2H	687238985	0.108001	0.967	0.335821	134	NA	NA	0.999539	NA
JHI_Hv50k_2016_358192	5H	651485233	0.108045	0.966	0.141791	134	NA	NA	0.999539	NA
JHI_Hv50k_2016_358193	5H	651485352	0.108045	0.966	0.141791	134	NA	NA	0.999539	NA
JHI_Hv50k_2016_473445	7H	112039207	0.108395	0.965	0.350746	134	NA	NA	0.999539	NA
JHI_Hv50k_2016_473448	7H	112149002	0.108395	0.965	0.350746	134	NA	NA	0.999539	NA
JHI_Hv50k_2016_473453	7H	112343687	0.108395	0.965	0.350746	134	NA	NA	0.999539	NA
JHI_Hv50k_2016_473455	7H	112347053	0.108395	0.965	0.350746	134	NA	NA	0.999539	NA
JHI_Hv50k_2016_473461	7H	112360299	0.108395	0.965	0.350746	134	NA	NA	0.999539	NA
JHI_Hv50k_2016_68796	2H	18519775	0.108477	0.965	0.104478	134	NA	NA	0.999539	NA
JHI_Hv50k_2016_64509	2H	11270582	0.108616	0.964	0.261194	134	NA	NA	0.999539	NA
JHI_Hv50k_2016_156390	3H	16427803	0.108771	0.963	0.485075	134	NA	NA	0.999539	NA
JHI_Hv50k_2016_517101	7H	651223128	0.109303	0.961	0.5	134	NA	NA	0.999539	NA
JHI_Hv50k_2016_517107	7H	651225998	0.109303	0.961	0.5	134	NA	NA	0.999539	NA
JHI_Hv50k_2016_517253	7H	651450489	0.109303	0.961	0.5	134	NA	NA	0.999539	NA
JHI_Hv50k_2016_517299	7H	651601946	0.109303	0.961	0.5	134	NA	NA	0.999539	NA
JHI_Hv50k_2016_517301	7H	651602136	0.109303	0.961	0.5	134	NA	NA	0.999539	NA
JHI_Hv50k_2016_517098	7H	651220928	0.109303	0.961	0.5	134	NA	NA	0.999539	NA
JHI_Hv50k_2016_517106	7H	651225749	0.109303	0.961	0.5	134	NA	NA	0.999539	NA
JHI_Hv50k_2016_517254	7H	651450632	0.109303	0.961	0.5	134	NA	NA	0.999539	NA
JHI_Hv50k_2016_127632	2H	723105855	0.109672	0.96	0.268657	134	NA	NA	0.999539	NA
JHI_Hv50k_2016_127636	2H	723106056	0.109672	0.96	0.268657	134	NA	NA	0.999539	NA
JHI_Hv50k_2016_127690	2H	723247397	0.109672	0.96	0.268657	134	NA	NA	0.999539	NA
JHI_Hv50k_2016_127717	2H	723371577	0.109672	0.96	0.268657	134	NA	NA	0.999539	NA
JHI_Hv50k_2016_127720	2H	723371810	0.109672	0.96	0.268657	134	NA	NA	0.999539	NA
JHI_Hv50k_2016_382545	6H	34028416	0.109729	0.96	0.0746269	134	NA	NA	0.999539	NA
JHI_Hv50k_2016_382587	6H	34144164	0.109729	0.96	0.0746269	134	NA	NA	0.999539	NA
SCRI_RS_115036	6H	34026843	0.109729	0.96	0.0746269	134	NA	NA	0.999539	NA
JHI_Hv50k_2016_249069	4H	505330012	0.109904	0.959	0.5	134	NA	NA	0.999539	NA
JHI_Hv50k_2016_248106	4H	494009818	0.109904	0.959	0.5	134	NA	NA	0.999539	NA
JHI_Hv50k_2016_248997	4H	504138706	0.109904	0.959	0.5	134	NA	NA	0.999539	NA
JHI_Hv50k_2016_387025	6H	56163349	0.110196	0.958	0.231343	134	NA	NA	0.999539	NA
BOPA1_7576_818	2H	708638034	0.110351	0.957	0.432836	134	NA	NA	0.999539	NA
JHI_Hv50k_2016_120770	2H	708638025	0.110351	0.957	0.432836	134	NA	NA	0.999539	NA
JHI_Hv50k_2016_473260	7H	110444020	0.110458	0.957	0.373134	134	NA	NA	0.999539	NA
JHI_Hv50k_2016_378309	6H	19314256	0.110634	0.956	0.253731	134	NA	NA	0.999539	NA
JHI_Hv50k_2016_378314	6H	19317700	0.110634	0.956	0.253731	134	NA	NA	0.999539	NA
JHI_Hv50k_2016_454263	7H	26738361	0.110889	0.955	0.11194	134	NA	NA	0.999539	NA
JHI_Hv50k_2016_454343	7H	26825633	0.110889	0.955	0.11194	134	NA	NA	0.999539	NA
JHI_Hv50k_2016_454533	7H	27156717	0.110889	0.955	0.11194	134	NA	NA	0.999539	NA
JHI_Hv50k_2016_454715	7H	27547613	0.110889	0.955	0.11194	134	NA	NA	0.999539	NA
JHI_Hv50k_2016_454718	7H	27547798	0.110889	0.955	0.11194	134	NA	NA	0.999539	NA
JHI_Hv50k_2016_455090	7H	27959859	0.110889	0.955	0.11194	134	NA	NA	0.999539	NA
JHI_Hv50k_2016_455231	7H	28112475	0.110889	0.955	0.11194	134	NA	NA	0.999539	NA
JHI_Hv50k_2016_384516	6H	40455405	0.11101	0.955	0.119403	134	NA	NA	0.999539	NA
JHI_Hv50k_2016_384734	6H	41153904	0.11101	0.955	0.119403	134	NA	NA	0.999539	NA
JHI_Hv50k_2016_384806	6H	41156709	0.11101	0.955	0.119403	134	NA	NA	0.999539	NA
JHI_Hv50k_2016_384952	6H	41711777	0.11101	0.955	0.119403	134	NA	NA	0.999539	NA
JHI_Hv50k_2016_384956	6H	41712155	0.11101	0.955	0.119403	134	NA	NA	0.999539	NA
JHI_Hv50k_2016_385081	6H	42339083	0.11101	0.955	0.119403	134	NA	NA	0.999539	NA
JHI_Hv50k_2016_385144	6H	42371655	0.11101	0.955	0.119403	134	NA	NA	0.999539	NA
JHI_Hv50k_2016_385154	6H	42378724	0.11101	0.955	0.119403	134	NA	NA	0.999539	NA
JHI_Hv50k_2016_104426	2H	638367781	0.111555	0.953	0.216418	134	NA	NA	0.999539	NA
JHI_Hv50k_2016_104432	2H	638369307	0.111555	0.953	0.216418	134	NA	NA	0.999539	NA
JHI_Hv50k_2016_104498	2H	638563698	0.111555	0.953	0.216418	134	NA	NA	0.999539	NA
JHI_Hv50k_2016_104567	2H	638636277	0.111555	0.953	0.216418	134	NA	NA	0.999539	NA
JHI_Hv50k_2016_104650	2H	638687907	0.111555	0.953	0.216418	134	NA	NA	0.999539	NA
JHI_Hv50k_2016_104664	2H	638690083	0.111555	0.953	0.216418	134	NA	NA	0.999539	NA
JHI_Hv50k_2016_104666	2H	638690148	0.111555	0.953	0.216418	134	NA	NA	0.999539	NA
JHI_Hv50k_2016_104669	2H	638690416	0.111555	0.953	0.216418	134	NA	NA	0.999539	NA
SCRI_RS_7517	2H	638368224	0.111555	0.953	0.216418	134	NA	NA	0.999539	NA
JHI_Hv50k_2016_121151	2H	709349078	0.112035	0.951	0.41791	134	NA	NA	0.999539	NA
BOPA2_12_31417	5H	557803450	0.112748	0.948	0.462687	134	NA	NA	0.999539	NA
JHI_Hv50k_2016_319592	5H	557803007	0.112748	0.948	0.462687	134	NA	NA	0.999539	NA
JHI_Hv50k_2016_319594	5H	557803766	0.112748	0.948	0.462687	134	NA	NA	0.999539	NA
JHI_Hv50k_2016_415610	6H	533391678	0.112776	0.948	0.402985	134	NA	NA	0.999539	NA
JHI_Hv50k_2016_215017	3H	666222402	0.112879	0.947	0.238806	134	NA	NA	0.999539	NA
JHI_Hv50k_2016_215126	3H	666352488	0.112879	0.947	0.238806	134	NA	NA	0.999539	NA
JHI_Hv50k_2016_375440	6H	14500277	0.112989	0.947	0.298507	134	NA	NA	0.999539	NA
BOPA1_3047_1400	6H	560157418	0.113225	0.946	0.253731	134	NA	NA	0.999539	NA
JHI_Hv50k_2016_423492	6H	560157418	0.113225	0.946	0.253731	134	NA	NA	0.999539	NA
JHI_Hv50k_2016_423567	6H	560542596	0.113225	0.946	0.253731	134	NA	NA	0.999539	NA
BOPA1_2128_874	2H	90242991	0.11354	0.945	0.253731	134	NA	NA	0.999539	NA
BOPA1_ABC01899_1_1_301	2H	91940117	0.11354	0.945	0.253731	134	NA	NA	0.999539	NA
JHI_Hv50k_2016_83488	2H	90324940	0.11354	0.945	0.253731	134	NA	NA	0.999539	NA
JHI_Hv50k_2016_360940	5H	656836454	0.113546	0.945	0.156716	134	NA	NA	0.999539	NA
JHI_Hv50k_2016_519377	7H	656049425	0.113596	0.945	0.320896	134	NA	NA	0.999539	NA
JHI_Hv50k_2016_519717	7H	656977461	0.113596	0.945	0.320896	134	NA	NA	0.999539	NA
JHI_Hv50k_2016_519725	7H	656978622	0.113596	0.945	0.320896	134	NA	NA	0.999539	NA
JHI_Hv50k_2016_267055	4H	623450262	0.114116	0.943	0.358209	134	NA	NA	0.999539	NA
JHI_Hv50k_2016_267136	4H	623514437	0.114116	0.943	0.358209	134	NA	NA	0.999539	NA
JHI_Hv50k_2016_267218	4H	623748252	0.114116	0.943	0.358209	134	NA	NA	0.999539	NA
JHI_Hv50k_2016_267238	4H	623899875	0.114116	0.943	0.358209	134	NA	NA	0.999539	NA
JHI_Hv50k_2016_267405	4H	624619388	0.114116	0.943	0.358209	134	NA	NA	0.999539	NA
JHI_Hv50k_2016_267472	4H	624634315	0.114116	0.943	0.358209	134	NA	NA	0.999539	NA
JHI_Hv50k_2016_267569	4H	625031547	0.114116	0.943	0.358209	134	NA	NA	0.999539	NA
BOPA1_1735_1424	7H	110445395	0.114592	0.941	0.5	134	NA	NA	0.999539	NA
JHI_Hv50k_2016_412985	6H	515253044	0.115006	0.939	0.141791	134	NA	NA	0.999539	NA
JHI_Hv50k_2016_412988	6H	515254305	0.115006	0.939	0.141791	134	NA	NA	0.999539	NA
JHI_Hv50k_2016_413026	6H	515528227	0.115006	0.939	0.141791	134	NA	NA	0.999539	NA
JHI_Hv50k_2016_413027	6H	515528627	0.115006	0.939	0.141791	134	NA	NA	0.999539	NA
JHI_Hv50k_2016_413036	6H	515529970	0.115006	0.939	0.141791	134	NA	NA	0.999539	NA
JHI_Hv50k_2016_413045	6H	515879498	0.115006	0.939	0.141791	134	NA	NA	0.999539	NA
JHI_Hv50k_2016_413134	6H	516522287	0.115006	0.939	0.141791	134	NA	NA	0.999539	NA
JHI_Hv50k_2016_413143	6H	516793766	0.115006	0.939	0.141791	134	NA	NA	0.999539	NA
JHI_Hv50k_2016_413235	6H	517623155	0.115006	0.939	0.141791	134	NA	NA	0.999539	NA
SCRI_RS_137215	6H	517272740	0.115006	0.939	0.141791	134	NA	NA	0.999539	NA
JHI_Hv50k_2016_183824	3H	495136455	0.11512	0.939	0.0820896	134	NA	NA	0.999539	NA
JHI_Hv50k_2016_183825	3H	495136773	0.11512	0.939	0.0820896	134	NA	NA	0.999539	NA
JHI_Hv50k_2016_183827	3H	495137729	0.11512	0.939	0.0820896	134	NA	NA	0.999539	NA
JHI_Hv50k_2016_183830	3H	495139663	0.11512	0.939	0.0820896	134	NA	NA	0.999539	NA
JHI_Hv50k_2016_183834	3H	495141402	0.11512	0.939	0.0820896	134	NA	NA	0.999539	NA
JHI_Hv50k_2016_183840	3H	495149998	0.11512	0.939	0.0820896	134	NA	NA	0.999539	NA
JHI_Hv50k_2016_183841	3H	495150371	0.11512	0.939	0.0820896	134	NA	NA	0.999539	NA
JHI_Hv50k_2016_183934	3H	496167562	0.11512	0.939	0.0820896	134	NA	NA	0.999539	NA
JHI_Hv50k_2016_183935	3H	496167954	0.11512	0.939	0.0820896	134	NA	NA	0.999539	NA
JHI_Hv50k_2016_184065	3H	497563786	0.11512	0.939	0.0820896	134	NA	NA	0.999539	NA
JHI_Hv50k_2016_184069	3H	497564144	0.11512	0.939	0.0820896	134	NA	NA	0.999539	NA
JHI_Hv50k_2016_184071	3H	497564365	0.11512	0.939	0.0820896	134	NA	NA	0.999539	NA
JHI_Hv50k_2016_184104	3H	497570168	0.11512	0.939	0.0820896	134	NA	NA	0.999539	NA
SCRI_RS_168173	3H	496167238	0.11512	0.939	0.0820896	134	NA	NA	0.999539	NA
SCRI_RS_222250	1H	8354814	0.115205	0.939	0.343284	134	NA	NA	0.999539	NA
JHI_Hv50k_2016_193188	3H	567956369	0.115285	0.938	0.447761	134	NA	NA	0.999539	NA
JHI_Hv50k_2016_193314	3H	568158553	0.115285	0.938	0.447761	134	NA	NA	0.999539	NA
JHI_Hv50k_2016_193361	3H	568173793	0.115285	0.938	0.447761	134	NA	NA	0.999539	NA
SCRI_RS_223097	3H	567955441	0.115285	0.938	0.447761	134	NA	NA	0.999539	NA
JHI_Hv50k_2016_402446	6H	396724349	0.115411	0.938	0.238806	134	NA	NA	0.999539	NA
JHI_Hv50k_2016_132251	2H	733685158	0.115665	0.937	0.156716	134	NA	NA	0.999539	NA
JHI_Hv50k_2016_132323	2H	733688790	0.115665	0.937	0.156716	134	NA	NA	0.999539	NA
JHI_Hv50k_2016_132413	2H	733917024	0.115665	0.937	0.156716	134	NA	NA	0.999539	NA
JHI_Hv50k_2016_147331	2H	765722024	0.115953	0.936	0.402985	134	NA	NA	0.999539	NA
JHI_Hv50k_2016_147427	2H	765912368	0.115953	0.936	0.402985	134	NA	NA	0.999539	NA
JHI_Hv50k_2016_147539	2H	766024784	0.115953	0.936	0.402985	134	NA	NA	0.999539	NA
JHI_Hv50k_2016_147694	2H	766100032	0.115953	0.936	0.402985	134	NA	NA	0.999539	NA
JHI_Hv50k_2016_148189	2H	767604185	0.115953	0.936	0.402985	134	NA	NA	0.999539	NA
JHI_Hv50k_2016_148243	2H	767938992	0.115953	0.936	0.402985	134	NA	NA	0.999539	NA
JHI_Hv50k_2016_148274	2H	767953691	0.115953	0.936	0.402985	134	NA	NA	0.999539	NA
BOPA1_5993_2383	6H	9846099	0.116013	0.935	0.208955	134	NA	NA	0.999539	NA
JHI_Hv50k_2016_151774	3H	4196355	0.11605	0.935	0.149254	134	NA	NA	0.999539	NA
JHI_Hv50k_2016_151777	3H	4196885	0.11605	0.935	0.149254	134	NA	NA	0.999539	NA
JHI_Hv50k_2016_151780	3H	4197450	0.11605	0.935	0.149254	134	NA	NA	0.999539	NA
JHI_Hv50k_2016_195245	3H	582498109	0.116147	0.935	0.440299	134	NA	NA	0.999539	NA
JHI_Hv50k_2016_195255	3H	582498685	0.116147	0.935	0.440299	134	NA	NA	0.999539	NA
JHI_Hv50k_2016_195289	3H	582543878	0.116147	0.935	0.440299	134	NA	NA	0.999539	NA
JHI_Hv50k_2016_316958	5H	551922166	0.116207	0.935	0.238806	134	NA	NA	0.999539	NA
BOPA2_12_31356	3H	540867182	0.116292	0.934	0.231343	134	NA	NA	0.999539	NA
JHI_Hv50k_2016_188942	3H	538786267	0.116292	0.934	0.231343	134	NA	NA	0.999539	NA
JHI_Hv50k_2016_188967	3H	538806608	0.116292	0.934	0.231343	134	NA	NA	0.999539	NA
JHI_Hv50k_2016_189021	3H	539229368	0.116292	0.934	0.231343	134	NA	NA	0.999539	NA
JHI_Hv50k_2016_189218	3H	540502223	0.116292	0.934	0.231343	134	NA	NA	0.999539	NA
JHI_Hv50k_2016_189314	3H	540566201	0.116292	0.934	0.231343	134	NA	NA	0.999539	NA
JHI_Hv50k_2016_189380	3H	540782779	0.116292	0.934	0.231343	134	NA	NA	0.999539	NA
JHI_Hv50k_2016_189381	3H	540782967	0.116292	0.934	0.231343	134	NA	NA	0.999539	NA
JHI_Hv50k_2016_189385	3H	540783515	0.116292	0.934	0.231343	134	NA	NA	0.999539	NA
JHI_Hv50k_2016_189401	3H	540814473	0.116292	0.934	0.231343	134	NA	NA	0.999539	NA
JHI_Hv50k_2016_189522	3H	542011746	0.116292	0.934	0.231343	134	NA	NA	0.999539	NA
SCRI_RS_139294	3H	542307828	0.116292	0.934	0.231343	134	NA	NA	0.999539	NA
SCRI_RS_224360	3H	539228382	0.116292	0.934	0.231343	134	NA	NA	0.999539	NA
JHI_Hv50k_2016_468869	7H	75059390	0.116349	0.934	0.216418	134	NA	NA	0.999539	NA
JHI_Hv50k_2016_468875	7H	75063524	0.116349	0.934	0.216418	134	NA	NA	0.999539	NA
BOPA1_11832_415	3H	567582668	0.116513	0.934	0.440299	134	NA	NA	0.999539	NA
JHI_Hv50k_2016_193119	3H	567518114	0.116513	0.934	0.440299	134	NA	NA	0.999539	NA
SCRI_RS_159249	3H	567514015	0.116513	0.934	0.440299	134	NA	NA	0.999539	NA
BOPA1_2669_1012	7H	70162054	0.116526	0.934	0.134328	134	NA	NA	0.999539	NA
JHI_Hv50k_2016_468142	7H	70311783	0.116526	0.934	0.134328	134	NA	NA	0.999539	NA
SCRI_RS_160461	4H	624565014	0.116591	0.933	0.402985	134	NA	NA	0.999539	NA
BOPA1_ABC17685_1_4_365	2H	491105224	0.116962	0.932	0.276119	134	NA	NA	0.999539	NA
JHI_Hv50k_2016_90431	2H	185336504	0.116962	0.932	0.276119	134	NA	NA	0.999539	NA
JHI_Hv50k_2016_93046	2H	414135329	0.116962	0.932	0.276119	134	NA	NA	0.999539	NA
JHI_Hv50k_2016_93121	2H	432380113	0.116962	0.932	0.276119	134	NA	NA	0.999539	NA
JHI_Hv50k_2016_93122	2H	432380334	0.116962	0.932	0.276119	134	NA	NA	0.999539	NA
JHI_Hv50k_2016_93157	2H	433143693	0.116962	0.932	0.276119	134	NA	NA	0.999539	NA
JHI_Hv50k_2016_93175	2H	433463487	0.116962	0.932	0.276119	134	NA	NA	0.999539	NA
JHI_Hv50k_2016_93191	2H	433846072	0.116962	0.932	0.276119	134	NA	NA	0.999539	NA
JHI_Hv50k_2016_93199	2H	434647149	0.116962	0.932	0.276119	134	NA	NA	0.999539	NA
JHI_Hv50k_2016_93218	2H	435108450	0.116962	0.932	0.276119	134	NA	NA	0.999539	NA
JHI_Hv50k_2016_93246	2H	436586505	0.116962	0.932	0.276119	134	NA	NA	0.999539	NA
JHI_Hv50k_2016_93273	2H	437685381	0.116962	0.932	0.276119	134	NA	NA	0.999539	NA
JHI_Hv50k_2016_93302	2H	438529162	0.116962	0.932	0.276119	134	NA	NA	0.999539	NA
JHI_Hv50k_2016_93330	2H	438905844	0.116962	0.932	0.276119	134	NA	NA	0.999539	NA
JHI_Hv50k_2016_93351	2H	439170908	0.116962	0.932	0.276119	134	NA	NA	0.999539	NA
JHI_Hv50k_2016_93355	2H	439285210	0.116962	0.932	0.276119	134	NA	NA	0.999539	NA
JHI_Hv50k_2016_93361	2H	440268574	0.116962	0.932	0.276119	134	NA	NA	0.999539	NA
JHI_Hv50k_2016_93371	2H	442124596	0.116962	0.932	0.276119	134	NA	NA	0.999539	NA
JHI_Hv50k_2016_93382	2H	443209559	0.116962	0.932	0.276119	134	NA	NA	0.999539	NA
JHI_Hv50k_2016_93389	2H	444380081	0.116962	0.932	0.276119	134	NA	NA	0.999539	NA
JHI_Hv50k_2016_93414	2H	446317970	0.116962	0.932	0.276119	134	NA	NA	0.999539	NA
JHI_Hv50k_2016_93584	2H	451705127	0.116962	0.932	0.276119	134	NA	NA	0.999539	NA
JHI_Hv50k_2016_93670	2H	456749952	0.116962	0.932	0.276119	134	NA	NA	0.999539	NA
JHI_Hv50k_2016_93687	2H	457312101	0.116962	0.932	0.276119	134	NA	NA	0.999539	NA
JHI_Hv50k_2016_93703	2H	458365158	0.116962	0.932	0.276119	134	NA	NA	0.999539	NA
JHI_Hv50k_2016_93711	2H	458946439	0.116962	0.932	0.276119	134	NA	NA	0.999539	NA
JHI_Hv50k_2016_93761	2H	461608283	0.116962	0.932	0.276119	134	NA	NA	0.999539	NA
JHI_Hv50k_2016_93777	2H	462670001	0.116962	0.932	0.276119	134	NA	NA	0.999539	NA
JHI_Hv50k_2016_93783	2H	463681631	0.116962	0.932	0.276119	134	NA	NA	0.999539	NA
JHI_Hv50k_2016_93799	2H	464533269	0.116962	0.932	0.276119	134	NA	NA	0.999539	NA
JHI_Hv50k_2016_93808	2H	464794323	0.116962	0.932	0.276119	134	NA	NA	0.999539	NA
JHI_Hv50k_2016_93815	2H	464802619	0.116962	0.932	0.276119	134	NA	NA	0.999539	NA
JHI_Hv50k_2016_93916	2H	467763112	0.116962	0.932	0.276119	134	NA	NA	0.999539	NA
JHI_Hv50k_2016_94140	2H	470988313	0.116962	0.932	0.276119	134	NA	NA	0.999539	NA
JHI_Hv50k_2016_94166	2H	471569793	0.116962	0.932	0.276119	134	NA	NA	0.999539	NA
JHI_Hv50k_2016_94204	2H	473429611	0.116962	0.932	0.276119	134	NA	NA	0.999539	NA
JHI_Hv50k_2016_94286	2H	476646007	0.116962	0.932	0.276119	134	NA	NA	0.999539	NA
JHI_Hv50k_2016_94292	2H	477164388	0.116962	0.932	0.276119	134	NA	NA	0.999539	NA
JHI_Hv50k_2016_94324	2H	478417498	0.116962	0.932	0.276119	134	NA	NA	0.999539	NA
JHI_Hv50k_2016_94325	2H	478658247	0.116962	0.932	0.276119	134	NA	NA	0.999539	NA
JHI_Hv50k_2016_94366	2H	479801040	0.116962	0.932	0.276119	134	NA	NA	0.999539	NA
JHI_Hv50k_2016_94444	2H	480468010	0.116962	0.932	0.276119	134	NA	NA	0.999539	NA
JHI_Hv50k_2016_94461	2H	480899416	0.116962	0.932	0.276119	134	NA	NA	0.999539	NA
JHI_Hv50k_2016_94495	2H	482205796	0.116962	0.932	0.276119	134	NA	NA	0.999539	NA
JHI_Hv50k_2016_94497	2H	482207611	0.116962	0.932	0.276119	134	NA	NA	0.999539	NA
JHI_Hv50k_2016_94499	2H	482747066	0.116962	0.932	0.276119	134	NA	NA	0.999539	NA
JHI_Hv50k_2016_94515	2H	485199587	0.116962	0.932	0.276119	134	NA	NA	0.999539	NA
JHI_Hv50k_2016_94521	2H	485555111	0.116962	0.932	0.276119	134	NA	NA	0.999539	NA
JHI_Hv50k_2016_94536	2H	486984946	0.116962	0.932	0.276119	134	NA	NA	0.999539	NA
JHI_Hv50k_2016_94553	2H	488977777	0.116962	0.932	0.276119	134	NA	NA	0.999539	NA
JHI_Hv50k_2016_94593	2H	489509394	0.116962	0.932	0.276119	134	NA	NA	0.999539	NA
JHI_Hv50k_2016_94615	2H	490706591	0.116962	0.932	0.276119	134	NA	NA	0.999539	NA
JHI_Hv50k_2016_94637	2H	491105245	0.116962	0.932	0.276119	134	NA	NA	0.999539	NA
JHI_Hv50k_2016_94652	2H	491748272	0.116962	0.932	0.276119	134	NA	NA	0.999539	NA
JHI_Hv50k_2016_94678	2H	492500553	0.116962	0.932	0.276119	134	NA	NA	0.999539	NA
JHI_Hv50k_2016_94764	2H	492749132	0.116962	0.932	0.276119	134	NA	NA	0.999539	NA
JHI_Hv50k_2016_94796	2H	493132949	0.116962	0.932	0.276119	134	NA	NA	0.999539	NA
JHI_Hv50k_2016_94797	2H	493134068	0.116962	0.932	0.276119	134	NA	NA	0.999539	NA
JHI_Hv50k_2016_308895	5H	495271977	0.11698	0.932	0.0820896	134	NA	NA	0.999539	NA
JHI_Hv50k_2016_308936	5H	495597539	0.11698	0.932	0.0820896	134	NA	NA	0.999539	NA
JHI_Hv50k_2016_308962	5H	495701567	0.11698	0.932	0.0820896	134	NA	NA	0.999539	NA
BOPA1_3026_1011	4H	3772116	0.117018	0.932	0.373134	134	NA	NA	0.999539	NA
JHI_Hv50k_2016_227648	4H	3730302	0.117018	0.932	0.373134	134	NA	NA	0.999539	NA
JHI_Hv50k_2016_353126	5H	643102331	0.11712	0.931	0.462687	134	NA	NA	0.999539	NA
JHI_Hv50k_2016_353156	5H	643104533	0.11712	0.931	0.462687	134	NA	NA	0.999539	NA
JHI_Hv50k_2016_353201	5H	643109918	0.11712	0.931	0.462687	134	NA	NA	0.999539	NA
JHI_Hv50k_2016_115526	2H	693801164	0.117704	0.929	0.231343	134	NA	NA	0.999539	NA
JHI_Hv50k_2016_159441	3H	23819285	0.117836	0.929	0.0820896	134	NA	NA	0.999539	NA
JHI_Hv50k_2016_159444	3H	23819381	0.117836	0.929	0.0820896	134	NA	NA	0.999539	NA
JHI_Hv50k_2016_159445	3H	23819449	0.117836	0.929	0.0820896	134	NA	NA	0.999539	NA
JHI_Hv50k_2016_159668	3H	24613238	0.117836	0.929	0.0820896	134	NA	NA	0.999539	NA
SCRI_RS_138598	7H	641883333	0.117999	0.928	0.223881	134	NA	NA	0.999539	NA
SCRI_RS_160624	4H	577122061	0.11802	0.928	0.38806	134	NA	NA	0.999539	NA
SCRI_RS_116694	2H	670791117	0.118187	0.927	0.201493	134	NA	NA	0.999539	NA
JHI_Hv50k_2016_236924	4H	59724376	0.118212	0.927	0.373134	134	NA	NA	0.999539	NA
JHI_Hv50k_2016_237004	4H	59885785	0.118212	0.927	0.373134	134	NA	NA	0.999539	NA
JHI_Hv50k_2016_237040	4H	59918905	0.118212	0.927	0.373134	134	NA	NA	0.999539	NA
JHI_Hv50k_2016_163683	3H	41441460	0.118372	0.927	0.149254	134	NA	NA	0.999539	NA
JHI_Hv50k_2016_286368	5H	28151281	0.118633	0.926	0.432836	134	NA	NA	0.999539	NA
JHI_Hv50k_2016_286382	5H	28167149	0.118633	0.926	0.432836	134	NA	NA	0.999539	NA
JHI_Hv50k_2016_286396	5H	28211600	0.118633	0.926	0.432836	134	NA	NA	0.999539	NA
JHI_Hv50k_2016_286560	5H	28587198	0.118633	0.926	0.432836	134	NA	NA	0.999539	NA
JHI_Hv50k_2016_127068	2H	721641605	0.11884	0.925	0.276119	134	NA	NA	0.999539	NA
JHI_Hv50k_2016_127142	2H	721657433	0.11884	0.925	0.276119	134	NA	NA	0.999539	NA
JHI_Hv50k_2016_127290	2H	721944007	0.11884	0.925	0.276119	134	NA	NA	0.999539	NA
JHI_Hv50k_2016_127369	2H	722131546	0.11884	0.925	0.276119	134	NA	NA	0.999539	NA
JHI_Hv50k_2016_127384	2H	722152950	0.11884	0.925	0.276119	134	NA	NA	0.999539	NA
SCRI_RS_119513	2H	721944876	0.11884	0.925	0.276119	134	NA	NA	0.999539	NA
JHI_Hv50k_2016_77794	2H	49745992	0.118923	0.925	0.208955	134	NA	NA	0.999539	NA
JHI_Hv50k_2016_77817	2H	49749169	0.118923	0.925	0.208955	134	NA	NA	0.999539	NA
JHI_Hv50k_2016_427263	6H	571025014	0.118982	0.925	0.261194	134	NA	NA	0.999539	NA
JHI_Hv50k_2016_427343	6H	571144737	0.118982	0.925	0.261194	134	NA	NA	0.999539	NA
JHI_Hv50k_2016_427715	6H	571459191	0.118982	0.925	0.261194	134	NA	NA	0.999539	NA
JHI_Hv50k_2016_427726	6H	571462457	0.118982	0.925	0.261194	134	NA	NA	0.999539	NA
JHI_Hv50k_2016_427750	6H	571737853	0.118982	0.925	0.261194	134	NA	NA	0.999539	NA
JHI_Hv50k_2016_156104	3H	16082213	0.119101	0.924	0.242537	134	NA	NA	0.999539	NA
JHI_Hv50k_2016_113642	2H	687583198	0.119283	0.923	0.447761	134	NA	NA	0.999539	NA
JHI_Hv50k_2016_509016	7H	637140084	0.119448	0.923	0.141791	134	NA	NA	0.999539	NA
JHI_Hv50k_2016_510943	7H	639793440	0.119448	0.923	0.141791	134	NA	NA	0.999539	NA
JHI_Hv50k_2016_511036	7H	639943346	0.119448	0.923	0.141791	134	NA	NA	0.999539	NA
JHI_Hv50k_2016_511040	7H	639943648	0.119448	0.923	0.141791	134	NA	NA	0.999539	NA
JHI_Hv50k_2016_511057	7H	639950848	0.119448	0.923	0.141791	134	NA	NA	0.999539	NA
JHI_Hv50k_2016_152191	3H	6812022	0.119553	0.922	0.156716	134	NA	NA	0.999539	NA
JHI_Hv50k_2016_316216	5H	547124265	0.119989	0.921	0.291045	134	NA	NA	0.999539	NA
JHI_Hv50k_2016_31138	1H	422288958	0.120204	0.92	0.283582	134	NA	NA	0.999539	NA
JHI_Hv50k_2016_31141	1H	422289317	0.120204	0.92	0.283582	134	NA	NA	0.999539	NA
JHI_Hv50k_2016_31167	1H	422565104	0.120204	0.92	0.283582	134	NA	NA	0.999539	NA
JHI_Hv50k_2016_31168	1H	422565623	0.120204	0.92	0.283582	134	NA	NA	0.999539	NA
JHI_Hv50k_2016_31169	1H	422565992	0.120204	0.92	0.283582	134	NA	NA	0.999539	NA
JHI_Hv50k_2016_31184	1H	422892638	0.120204	0.92	0.283582	134	NA	NA	0.999539	NA
JHI_Hv50k_2016_31221	1H	423133826	0.120204	0.92	0.283582	134	NA	NA	0.999539	NA
JHI_Hv50k_2016_452392	7H	19589547	0.120237	0.92	0.0746269	134	NA	NA	0.999539	NA
JHI_Hv50k_2016_452403	7H	19591483	0.120237	0.92	0.0746269	134	NA	NA	0.999539	NA
JHI_Hv50k_2016_155489	3H	15187602	0.1207	0.918	0.231343	134	NA	NA	0.999539	NA
JHI_Hv50k_2016_148850	3H	1004506	0.12074	0.918	0.149254	134	NA	NA	0.999539	NA
BOPA1_7848_441	6H	26471817	0.12179	0.914	0.410448	134	NA	NA	0.999539	NA
JHI_Hv50k_2016_380091	6H	25866346	0.12179	0.914	0.410448	134	NA	NA	0.999539	NA
JHI_Hv50k_2016_380121	6H	25872499	0.12179	0.914	0.410448	134	NA	NA	0.999539	NA
JHI_Hv50k_2016_380123	6H	25873102	0.12179	0.914	0.410448	134	NA	NA	0.999539	NA
JHI_Hv50k_2016_380335	6H	26472989	0.12179	0.914	0.410448	134	NA	NA	0.999539	NA
JHI_Hv50k_2016_380359	6H	26593039	0.12179	0.914	0.410448	134	NA	NA	0.999539	NA
JHI_Hv50k_2016_380360	6H	26593123	0.12179	0.914	0.410448	134	NA	NA	0.999539	NA
JHI_Hv50k_2016_380362	6H	26593297	0.12179	0.914	0.410448	134	NA	NA	0.999539	NA
JHI_Hv50k_2016_380386	6H	26768165	0.12179	0.914	0.410448	134	NA	NA	0.999539	NA
JHI_Hv50k_2016_380399	6H	26770351	0.12179	0.914	0.410448	134	NA	NA	0.999539	NA
JHI_Hv50k_2016_380403	6H	26770820	0.12179	0.914	0.410448	134	NA	NA	0.999539	NA
JHI_Hv50k_2016_380414	6H	26771962	0.12179	0.914	0.410448	134	NA	NA	0.999539	NA
SCRI_RS_147090	6H	26593398	0.12179	0.914	0.410448	134	NA	NA	0.999539	NA
SCRI_RS_186520	6H	26771660	0.12179	0.914	0.410448	134	NA	NA	0.999539	NA
BOPA1_4547_1677	6H	965879	0.121831	0.914	0.373134	134	NA	NA	0.999539	NA
JHI_Hv50k_2016_368698	6H	1175642	0.121831	0.914	0.373134	134	NA	NA	0.999539	NA
JHI_Hv50k_2016_134209	2H	739247133	0.121966	0.914	0.253731	134	NA	NA	0.999539	NA
JHI_Hv50k_2016_383974	6H	38243266	0.1222	0.913	0.41791	134	NA	NA	0.999539	NA
JHI_Hv50k_2016_63480	2H	9173529	0.122233	0.913	0.0671642	134	NA	NA	0.999539	NA
JHI_Hv50k_2016_63482	2H	9175877	0.122233	0.913	0.0671642	134	NA	NA	0.999539	NA
JHI_Hv50k_2016_63498	2H	9181416	0.122233	0.913	0.0671642	134	NA	NA	0.999539	NA
JHI_Hv50k_2016_66354	2H	13508710	0.122233	0.913	0.0671642	134	NA	NA	0.999539	NA
JHI_Hv50k_2016_66395	2H	13512192	0.122233	0.913	0.0671642	134	NA	NA	0.999539	NA
SCRI_RS_146997	2H	9181389	0.122233	0.913	0.0671642	134	NA	NA	0.999539	NA
SCRI_RS_175603	2H	9173880	0.122233	0.913	0.0671642	134	NA	NA	0.999539	NA
SCRI_RS_182210	2H	9181668	0.122233	0.913	0.0671642	134	NA	NA	0.999539	NA
SCRI_RS_190048	2H	9176236	0.122233	0.913	0.0671642	134	NA	NA	0.999539	NA
JHI_Hv50k_2016_384308	6H	39467051	0.122263	0.913	0.186567	134	NA	NA	0.999539	NA
JHI_Hv50k_2016_227642	4H	3729456	0.122623	0.911	0.19403	134	NA	NA	0.999539	NA
JHI_Hv50k_2016_268655	4H	629527172	0.122717	0.911	0.350746	134	NA	NA	0.999539	NA
JHI_Hv50k_2016_268657	4H	629528279	0.122717	0.911	0.350746	134	NA	NA	0.999539	NA
JHI_Hv50k_2016_268663	4H	629529325	0.122717	0.911	0.350746	134	NA	NA	0.999539	NA
BOPA2_12_31186	4H	530354822	0.122917	0.91	0.149254	134	NA	NA	0.999539	NA
JHI_Hv50k_2016_251099	4H	530248900	0.122917	0.91	0.149254	134	NA	NA	0.999539	NA
JHI_Hv50k_2016_251101	4H	530248970	0.122917	0.91	0.149254	134	NA	NA	0.999539	NA
JHI_Hv50k_2016_251207	4H	531213764	0.122917	0.91	0.149254	134	NA	NA	0.999539	NA
JHI_Hv50k_2016_251473	4H	531799610	0.122917	0.91	0.149254	134	NA	NA	0.999539	NA
JHI_Hv50k_2016_251475	4H	531800267	0.122917	0.91	0.149254	134	NA	NA	0.999539	NA
BOPA2_12_31033	5H	447606083	0.123617	0.908	0.0671642	134	NA	NA	0.999539	NA
JHI_Hv50k_2016_297856	5H	316847296	0.123617	0.908	0.0671642	134	NA	NA	0.999539	NA
JHI_Hv50k_2016_297901	5H	317435712	0.123617	0.908	0.0671642	134	NA	NA	0.999539	NA
JHI_Hv50k_2016_304298	5H	444207012	0.123617	0.908	0.0671642	134	NA	NA	0.999539	NA
JHI_Hv50k_2016_304304	5H	444209997	0.123617	0.908	0.0671642	134	NA	NA	0.999539	NA
JHI_Hv50k_2016_304347	5H	444517918	0.123617	0.908	0.0671642	134	NA	NA	0.999539	NA
JHI_Hv50k_2016_304368	5H	444549271	0.123617	0.908	0.0671642	134	NA	NA	0.999539	NA
JHI_Hv50k_2016_304374	5H	444550558	0.123617	0.908	0.0671642	134	NA	NA	0.999539	NA
JHI_Hv50k_2016_304397	5H	444996620	0.123617	0.908	0.0671642	134	NA	NA	0.999539	NA
JHI_Hv50k_2016_304401	5H	445003532	0.123617	0.908	0.0671642	134	NA	NA	0.999539	NA
JHI_Hv50k_2016_304454	5H	446227555	0.123617	0.908	0.0671642	134	NA	NA	0.999539	NA
JHI_Hv50k_2016_304597	5H	447414181	0.123617	0.908	0.0671642	134	NA	NA	0.999539	NA
JHI_Hv50k_2016_304701	5H	450087393	0.123617	0.908	0.0671642	134	NA	NA	0.999539	NA
JHI_Hv50k_2016_304734	5H	450630576	0.123617	0.908	0.0671642	134	NA	NA	0.999539	NA
JHI_Hv50k_2016_304887	5H	451394842	0.123617	0.908	0.0671642	134	NA	NA	0.999539	NA
JHI_Hv50k_2016_304902	5H	451469143	0.123617	0.908	0.0671642	134	NA	NA	0.999539	NA
JHI_Hv50k_2016_304920	5H	451715014	0.123617	0.908	0.0671642	134	NA	NA	0.999539	NA
JHI_Hv50k_2016_304951	5H	452245322	0.123617	0.908	0.0671642	134	NA	NA	0.999539	NA
JHI_Hv50k_2016_305004	5H	452621192	0.123617	0.908	0.0671642	134	NA	NA	0.999539	NA
JHI_Hv50k_2016_305009	5H	452624317	0.123617	0.908	0.0671642	134	NA	NA	0.999539	NA
JHI_Hv50k_2016_305036	5H	452819107	0.123617	0.908	0.0671642	134	NA	NA	0.999539	NA
JHI_Hv50k_2016_305089	5H	453362477	0.123617	0.908	0.0671642	134	NA	NA	0.999539	NA
JHI_Hv50k_2016_305116	5H	454272734	0.123617	0.908	0.0671642	134	NA	NA	0.999539	NA
JHI_Hv50k_2016_305303	5H	457316149	0.123617	0.908	0.0671642	134	NA	NA	0.999539	NA
SCRI_RS_127712	5H	447409738	0.123617	0.908	0.0671642	134	NA	NA	0.999539	NA
SCRI_RS_182321	5H	447520310	0.123617	0.908	0.0671642	134	NA	NA	0.999539	NA
JHI_Hv50k_2016_267071	4H	623454308	0.123823	0.907	0.447761	134	NA	NA	0.999539	NA
BOPA2_12_20037	3H	158717934	0.124131	0.906	0.119403	134	NA	NA	0.999539	NA
JHI_Hv50k_2016_166851	3H	144866515	0.124131	0.906	0.119403	134	NA	NA	0.999539	NA
JHI_Hv50k_2016_166854	3H	144876884	0.124131	0.906	0.119403	134	NA	NA	0.999539	NA
JHI_Hv50k_2016_166916	3H	146555291	0.124131	0.906	0.119403	134	NA	NA	0.999539	NA
JHI_Hv50k_2016_166977	3H	148363052	0.124131	0.906	0.119403	134	NA	NA	0.999539	NA
JHI_Hv50k_2016_166981	3H	148367069	0.124131	0.906	0.119403	134	NA	NA	0.999539	NA
JHI_Hv50k_2016_166984	3H	148376688	0.124131	0.906	0.119403	134	NA	NA	0.999539	NA
JHI_Hv50k_2016_167018	3H	149609993	0.124131	0.906	0.119403	134	NA	NA	0.999539	NA
JHI_Hv50k_2016_167025	3H	149816024	0.124131	0.906	0.119403	134	NA	NA	0.999539	NA
JHI_Hv50k_2016_167027	3H	149816719	0.124131	0.906	0.119403	134	NA	NA	0.999539	NA
JHI_Hv50k_2016_167234	3H	166059138	0.124131	0.906	0.119403	134	NA	NA	0.999539	NA
JHI_Hv50k_2016_242209	4H	409476902	0.124131	0.906	0.119403	134	NA	NA	0.999539	NA
SCRI_RS_168529	3H	1827911	0.124191	0.906	0.365672	134	NA	NA	0.999539	NA
JHI_Hv50k_2016_414749	6H	528059388	0.124497	0.905	0.156716	134	NA	NA	0.999539	NA
JHI_Hv50k_2016_377340	6H	16584942	0.124522	0.905	0.365672	134	NA	NA	0.999539	NA
BOPA1_3225_520	7H	649471808	0.124609	0.904	0.126866	134	NA	NA	0.999539	NA
JHI_Hv50k_2016_516422	7H	649335738	0.124609	0.904	0.126866	134	NA	NA	0.999539	NA
JHI_Hv50k_2016_516567	7H	649469472	0.124609	0.904	0.126866	134	NA	NA	0.999539	NA
JHI_Hv50k_2016_516568	7H	649469630	0.124609	0.904	0.126866	134	NA	NA	0.999539	NA
JHI_Hv50k_2016_423487	6H	560055085	0.124611	0.904	0.216418	134	NA	NA	0.999539	NA
JHI_Hv50k_2016_298830	5H	354511325	0.124621	0.904	0.276119	134	NA	NA	0.999539	NA
JHI_Hv50k_2016_298895	5H	358545943	0.124621	0.904	0.276119	134	NA	NA	0.999539	NA
JHI_Hv50k_2016_298905	5H	358677271	0.124621	0.904	0.276119	134	NA	NA	0.999539	NA
JHI_Hv50k_2016_299076	5H	359829914	0.124621	0.904	0.276119	134	NA	NA	0.999539	NA
JHI_Hv50k_2016_299334	5H	361809363	0.124621	0.904	0.276119	134	NA	NA	0.999539	NA
SCRI_RS_203128	5H	357326459	0.124621	0.904	0.276119	134	NA	NA	0.999539	NA
SCRI_RS_234579	5H	354507155	0.124621	0.904	0.276119	134	NA	NA	0.999539	NA
SCRI_RS_41519	5H	361700802	0.124621	0.904	0.276119	134	NA	NA	0.999539	NA
BOPA1_2283_2913	5H	371035139	0.124813	0.904	0.291045	134	NA	NA	0.999539	NA
JHI_Hv50k_2016_300156	5H	371262404	0.124813	0.904	0.291045	134	NA	NA	0.999539	NA
JHI_Hv50k_2016_300317	5H	372534115	0.124813	0.904	0.291045	134	NA	NA	0.999539	NA
JHI_Hv50k_2016_300387	5H	372904946	0.124813	0.904	0.291045	134	NA	NA	0.999539	NA
SCRI_RS_211940	5H	371708165	0.124813	0.904	0.291045	134	NA	NA	0.999539	NA
SCRI_RS_236595	6H	281589331	0.124813	0.904	0.291045	134	NA	NA	0.999539	NA
JHI_Hv50k_2016_193859	3H	570008087	0.124833	0.904	0.216418	134	NA	NA	0.999539	NA
BOPA2_12_10662	3H	611543683	0.12495	0.903	0.402985	134	NA	NA	0.999539	NA
JHI_Hv50k_2016_200738	3H	611134550	0.12495	0.903	0.402985	134	NA	NA	0.999539	NA
SCRI_RS_161385	3H	610927011	0.12495	0.903	0.402985	134	NA	NA	0.999539	NA
JHI_Hv50k_2016_126299	2H	719661384	0.125045	0.903	0.216418	134	NA	NA	0.999539	NA
JHI_Hv50k_2016_126337	2H	719740314	0.125045	0.903	0.216418	134	NA	NA	0.999539	NA
JHI_Hv50k_2016_127370	2H	722131661	0.125045	0.903	0.216418	134	NA	NA	0.999539	NA
JHI_Hv50k_2016_127567	2H	722563939	0.125045	0.903	0.216418	134	NA	NA	0.999539	NA
SCRI_RS_124541	2H	722484982	0.125045	0.903	0.216418	134	NA	NA	0.999539	NA
SCRI_RS_175783	2H	722482867	0.125045	0.903	0.216418	134	NA	NA	0.999539	NA
SCRI_RS_208901	2H	719667878	0.125045	0.903	0.216418	134	NA	NA	0.999539	NA
SCRI_RS_2552	2H	721999331	0.125045	0.903	0.216418	134	NA	NA	0.999539	NA
JHI_Hv50k_2016_519623	7H	656744100	0.125273	0.902	0.313433	134	NA	NA	0.999539	NA
JHI_Hv50k_2016_519674	7H	656937396	0.125273	0.902	0.313433	134	NA	NA	0.999539	NA
JHI_Hv50k_2016_519678	7H	656938976	0.125273	0.902	0.313433	134	NA	NA	0.999539	NA
JHI_Hv50k_2016_519688	7H	656941572	0.125273	0.902	0.313433	134	NA	NA	0.999539	NA
JHI_Hv50k_2016_519729	7H	656988497	0.125273	0.902	0.313433	134	NA	NA	0.999539	NA
BOPA1_4150_398	3H	549472626	0.125372	0.902	0.358209	134	NA	NA	0.999539	NA
JHI_Hv50k_2016_190499	3H	549071252	0.125372	0.902	0.358209	134	NA	NA	0.999539	NA
JHI_Hv50k_2016_190592	3H	549895327	0.125372	0.902	0.358209	134	NA	NA	0.999539	NA
JHI_Hv50k_2016_190601	3H	549896793	0.125372	0.902	0.358209	134	NA	NA	0.999539	NA
SCRI_RS_104564	3H	549896816	0.125372	0.902	0.358209	134	NA	NA	0.999539	NA
JHI_Hv50k_2016_193184	3H	567955580	0.125407	0.902	0.291045	134	NA	NA	0.999539	NA
JHI_Hv50k_2016_193362	3H	568174438	0.125407	0.902	0.291045	134	NA	NA	0.999539	NA
JHI_Hv50k_2016_193364	3H	568175328	0.125407	0.902	0.291045	134	NA	NA	0.999539	NA
JHI_Hv50k_2016_115487	2H	693682106	0.12568	0.901	0.0970149	134	NA	NA	0.999539	NA
JHI_Hv50k_2016_71065	2H	22399065	0.126212	0.899	0.0895522	134	NA	NA	0.999539	NA
JHI_Hv50k_2016_71121	2H	22596345	0.126212	0.899	0.0895522	134	NA	NA	0.999539	NA
JHI_Hv50k_2016_71813	2H	23653365	0.126212	0.899	0.0895522	134	NA	NA	0.999539	NA
JHI_Hv50k_2016_354890	5H	646293016	0.126263	0.899	0.365672	134	NA	NA	0.999539	NA
JHI_Hv50k_2016_70833	2H	21846764	0.126429	0.898	0.164179	134	NA	NA	0.999539	NA
JHI_Hv50k_2016_70850	2H	21851550	0.126429	0.898	0.164179	134	NA	NA	0.999539	NA
JHI_Hv50k_2016_71214	2H	22769882	0.126429	0.898	0.164179	134	NA	NA	0.999539	NA
JHI_Hv50k_2016_71593	2H	23304373	0.126429	0.898	0.164179	134	NA	NA	0.999539	NA
JHI_Hv50k_2016_71619	2H	23391242	0.126429	0.898	0.164179	134	NA	NA	0.999539	NA
JHI_Hv50k_2016_71911	2H	24559665	0.126429	0.898	0.164179	134	NA	NA	0.999539	NA
JHI_Hv50k_2016_71912	2H	24559712	0.126429	0.898	0.164179	134	NA	NA	0.999539	NA
BOPA1_10346_92	4H	489816721	0.126689	0.897	0.432836	134	NA	NA	0.999539	NA
BOPA2_12_31462	4H	504127576	0.126689	0.897	0.432836	134	NA	NA	0.999539	NA
JHI_Hv50k_2016_247603	4H	489816658	0.126689	0.897	0.432836	134	NA	NA	0.999539	NA
JHI_Hv50k_2016_247779	4H	490917748	0.126689	0.897	0.432836	134	NA	NA	0.999539	NA
JHI_Hv50k_2016_247919	4H	491740664	0.126689	0.897	0.432836	134	NA	NA	0.999539	NA
JHI_Hv50k_2016_248217	4H	494939883	0.126689	0.897	0.432836	134	NA	NA	0.999539	NA
SCRI_RS_141730	4H	492497636	0.126689	0.897	0.432836	134	NA	NA	0.999539	NA
JHI_Hv50k_2016_121099	2H	709324654	0.127103	0.896	0.432836	134	NA	NA	0.999539	NA
JHI_Hv50k_2016_121129	2H	709326902	0.127103	0.896	0.432836	134	NA	NA	0.999539	NA
JHI_Hv50k_2016_121130	2H	709327025	0.127103	0.896	0.432836	134	NA	NA	0.999539	NA
JHI_Hv50k_2016_121176	2H	709520202	0.127103	0.896	0.432836	134	NA	NA	0.999539	NA
JHI_Hv50k_2016_121294	2H	709628490	0.127103	0.896	0.432836	134	NA	NA	0.999539	NA
JHI_Hv50k_2016_512142	7H	641653659	0.127419	0.895	0.13806	134	NA	NA	0.999539	NA
BOPA1_2268_601	4H	59520368	0.12767	0.894	0.276119	134	NA	NA	0.999539	NA
BOPA2_12_31284	2H	22398480	0.127703	0.894	0.149254	134	NA	NA	0.999539	NA
JHI_Hv50k_2016_70549	2H	21397497	0.127703	0.894	0.149254	134	NA	NA	0.999539	NA
JHI_Hv50k_2016_70617	2H	21419559	0.127703	0.894	0.149254	134	NA	NA	0.999539	NA
JHI_Hv50k_2016_70643	2H	21429486	0.127703	0.894	0.149254	134	NA	NA	0.999539	NA
JHI_Hv50k_2016_70720	2H	21536166	0.127703	0.894	0.149254	134	NA	NA	0.999539	NA
JHI_Hv50k_2016_70945	2H	22303421	0.127703	0.894	0.149254	134	NA	NA	0.999539	NA
JHI_Hv50k_2016_71005	2H	22374676	0.127703	0.894	0.149254	134	NA	NA	0.999539	NA
JHI_Hv50k_2016_71053	2H	22380002	0.127703	0.894	0.149254	134	NA	NA	0.999539	NA
JHI_Hv50k_2016_71064	2H	22398868	0.127703	0.894	0.149254	134	NA	NA	0.999539	NA
JHI_Hv50k_2016_71085	2H	22446535	0.127703	0.894	0.149254	134	NA	NA	0.999539	NA
JHI_Hv50k_2016_71426	2H	23191051	0.127703	0.894	0.149254	134	NA	NA	0.999539	NA
JHI_Hv50k_2016_71428	2H	23191092	0.127703	0.894	0.149254	134	NA	NA	0.999539	NA
JHI_Hv50k_2016_71533	2H	23217764	0.127703	0.894	0.149254	134	NA	NA	0.999539	NA
JHI_Hv50k_2016_71647	2H	23393592	0.127703	0.894	0.149254	134	NA	NA	0.999539	NA
JHI_Hv50k_2016_71688	2H	23404787	0.127703	0.894	0.149254	134	NA	NA	0.999539	NA
JHI_Hv50k_2016_71844	2H	23858260	0.127703	0.894	0.149254	134	NA	NA	0.999539	NA
JHI_Hv50k_2016_68926	2H	18657760	0.127921	0.893	0.0671642	134	NA	NA	0.999539	NA
JHI_Hv50k_2016_69006	2H	18672573	0.127921	0.893	0.0671642	134	NA	NA	0.999539	NA
JHI_Hv50k_2016_69034	2H	18681387	0.127921	0.893	0.0671642	134	NA	NA	0.999539	NA
BOPA1_4701_2395	3H	23309513	0.127932	0.893	0.462687	134	NA	NA	0.999539	NA
JHI_Hv50k_2016_466077	7H	63110412	0.128742	0.89	0.455224	134	NA	NA	0.999539	NA
JHI_Hv50k_2016_466148	7H	63129411	0.128742	0.89	0.455224	134	NA	NA	0.999539	NA
JHI_Hv50k_2016_466176	7H	63133552	0.128742	0.89	0.455224	134	NA	NA	0.999539	NA
JHI_Hv50k_2016_466256	7H	63510469	0.128742	0.89	0.455224	134	NA	NA	0.999539	NA
JHI_Hv50k_2016_238405	4H	77690827	0.128883	0.89	0.38806	134	NA	NA	0.999539	NA
JHI_Hv50k_2016_238808	4H	83228208	0.128883	0.89	0.38806	134	NA	NA	0.999539	NA
JHI_Hv50k_2016_131493	2H	732543479	0.129026	0.889	0.179104	134	NA	NA	0.999539	NA
JHI_Hv50k_2016_131502	2H	732544170	0.129026	0.889	0.179104	134	NA	NA	0.999539	NA
JHI_Hv50k_2016_131521	2H	732546472	0.129026	0.889	0.179104	134	NA	NA	0.999539	NA
JHI_Hv50k_2016_131590	2H	732618917	0.129026	0.889	0.179104	134	NA	NA	0.999539	NA
JHI_Hv50k_2016_131610	2H	732633801	0.129026	0.889	0.179104	134	NA	NA	0.999539	NA
JHI_Hv50k_2016_198081	3H	596527182	0.129182	0.889	0.470149	134	NA	NA	0.999539	NA
JHI_Hv50k_2016_198082	3H	596527784	0.129182	0.889	0.470149	134	NA	NA	0.999539	NA
JHI_Hv50k_2016_31217	1H	423129559	0.129269	0.889	0.30597	134	NA	NA	0.999539	NA
JHI_Hv50k_2016_467715	7H	68615178	0.129352	0.888	0.313433	134	NA	NA	0.999539	NA
SCRI_RS_206020	2H	767958191	0.129558	0.888	0.335821	134	NA	NA	0.999539	NA
JHI_Hv50k_2016_355641	5H	647457994	0.129571	0.887	0.41791	134	NA	NA	0.999539	NA
BOPA1_3688_1291	3H	28024991	0.12975	0.887	0.425373	134	NA	NA	0.999539	NA
JHI_Hv50k_2016_183140	3H	489991660	0.129927	0.886	0.291045	134	NA	NA	0.999539	NA
JHI_Hv50k_2016_268709	4H	629616366	0.130001	0.886	0.328358	134	NA	NA	0.999539	NA
JHI_Hv50k_2016_268719	4H	629646339	0.130001	0.886	0.328358	134	NA	NA	0.999539	NA
JHI_Hv50k_2016_145919	2H	762356932	0.130227	0.885	0.470149	134	NA	NA	0.999539	NA
JHI_Hv50k_2016_269840	4H	633027835	0.130401	0.885	0.477612	134	NA	NA	0.999539	NA
JHI_Hv50k_2016_269881	4H	633034129	0.130401	0.885	0.477612	134	NA	NA	0.999539	NA
JHI_Hv50k_2016_269903	4H	633041934	0.130401	0.885	0.477612	134	NA	NA	0.999539	NA
JHI_Hv50k_2016_270026	4H	633179698	0.130401	0.885	0.477612	134	NA	NA	0.999539	NA
JHI_Hv50k_2016_270072	4H	633183252	0.130401	0.885	0.477612	134	NA	NA	0.999539	NA
JHI_Hv50k_2016_358581	5H	652794966	0.130439	0.885	0.141791	134	NA	NA	0.999539	NA
JHI_Hv50k_2016_147232	2H	765628800	0.13113	0.882	0.208955	134	NA	NA	0.999539	NA
JHI_Hv50k_2016_147628	2H	766082113	0.13113	0.882	0.208955	134	NA	NA	0.999539	NA
JHI_Hv50k_2016_147743	2H	766142748	0.13113	0.882	0.208955	134	NA	NA	0.999539	NA
JHI_Hv50k_2016_147748	2H	766143832	0.13113	0.882	0.208955	134	NA	NA	0.999539	NA
JHI_Hv50k_2016_147749	2H	766144144	0.13113	0.882	0.208955	134	NA	NA	0.999539	NA
JHI_Hv50k_2016_147807	2H	766315130	0.13113	0.882	0.208955	134	NA	NA	0.999539	NA
JHI_Hv50k_2016_147824	2H	766316093	0.13113	0.882	0.208955	134	NA	NA	0.999539	NA
JHI_Hv50k_2016_147890	2H	767018019	0.13113	0.882	0.208955	134	NA	NA	0.999539	NA
JHI_Hv50k_2016_147896	2H	767019069	0.13113	0.882	0.208955	134	NA	NA	0.999539	NA
JHI_Hv50k_2016_147942	2H	767055697	0.13113	0.882	0.208955	134	NA	NA	0.999539	NA
JHI_Hv50k_2016_148082	2H	767300010	0.13113	0.882	0.208955	134	NA	NA	0.999539	NA
JHI_Hv50k_2016_148278	2H	767956384	0.13113	0.882	0.208955	134	NA	NA	0.999539	NA
JHI_Hv50k_2016_148279	2H	767956685	0.13113	0.882	0.208955	134	NA	NA	0.999539	NA
SCRI_RS_150519	2H	766082237	0.13113	0.882	0.208955	134	NA	NA	0.999539	NA
SCRI_RS_165239	2H	765630186	0.13113	0.882	0.208955	134	NA	NA	0.999539	NA
JHI_Hv50k_2016_244496	4H	462390940	0.131518	0.881	0.343284	134	NA	NA	0.999539	NA
JHI_Hv50k_2016_244615	4H	463381054	0.131518	0.881	0.343284	134	NA	NA	0.999539	NA
SCRI_RS_237345	4H	462325704	0.131518	0.881	0.343284	134	NA	NA	0.999539	NA
JHI_Hv50k_2016_412029	6H	506831050	0.131816	0.88	0.141791	134	NA	NA	0.999539	NA
JHI_Hv50k_2016_156099	3H	16081724	0.131886	0.88	0.451493	134	NA	NA	0.999539	NA
JHI_Hv50k_2016_394129	6H	193430580	0.131913	0.88	0.335821	134	NA	NA	0.999539	NA
JHI_Hv50k_2016_394221	6H	198579710	0.131913	0.88	0.335821	134	NA	NA	0.999539	NA
JHI_Hv50k_2016_79839	2H	59207412	0.132064	0.879	0.358209	134	NA	NA	0.999539	NA
JHI_Hv50k_2016_312876	5H	533643933	0.132193	0.879	0.0671642	134	NA	NA	0.999539	NA
JHI_Hv50k_2016_312973	5H	534003424	0.132193	0.879	0.0671642	134	NA	NA	0.999539	NA
JHI_Hv50k_2016_312986	5H	534121177	0.132193	0.879	0.0671642	134	NA	NA	0.999539	NA
JHI_Hv50k_2016_313343	5H	534763574	0.132193	0.879	0.0671642	134	NA	NA	0.999539	NA
JHI_Hv50k_2016_451932	7H	18666380	0.13221	0.879	0.201493	134	NA	NA	0.999539	NA
JHI_Hv50k_2016_58659	2H	440640	0.13223	0.879	0.41791	134	NA	NA	0.999539	NA
JHI_Hv50k_2016_59024	2H	844491	0.13223	0.879	0.41791	134	NA	NA	0.999539	NA
[truncated: 23,086 more rows]

## Sheet: 2
SNP	Chromosome	Position	P.value	LOD	maf	nobs	Rsquare.of.Model.without.SNP	Rsquare.of.Model.with.SNP	FDR_Adjusted_P-values	effect
SCRI_RS_168665	3H	499413118	3.17351e-26	25.4985	0.313253	83	NA	NA	5.74532e-22	-1.24288
SCRI_RS_42792	7H	8729097	2.822e-07	6.54944	0.26506	83	NA	NA	0.00255447	-0.39731
BOPA2_12_30577	5H	659532782	2.50731e-05	4.60079	0.445783	83	NA	NA	0.151308	-0.257294
JHI_Hv50k_2016_244830	4H	464013819	0.000333124	3.47739	0.313253	83	NA	NA	0.918913	0.201209
JHI_Hv50k_2016_255641	4H	566796941	0.000504187	3.29741	0.361446	83	NA	NA	0.918913	-0.188323
JHI_Hv50k_2016_155059	3H	14012118	0.000784465	3.10543	0.289157	83	NA	NA	0.918913	0.218037
SCRI_RS_155168	3H	498945843	0.00193763	2.71273	0.204819	83	NA	NA	0.918913	-0.230962
JHI_Hv50k_2016_225847	4H	370189	0.00511159	2.29144	0.13253	83	NA	NA	0.918913	-0.233932
JHI_Hv50k_2016_421522	6H	554870705	0.0060206	2.22036	0.445783	83	NA	NA	0.918913	-0.164694
JHI_Hv50k_2016_421538	6H	554873175	0.0060206	2.22036	0.445783	83	NA	NA	0.918913	-0.164694
JHI_Hv50k_2016_421716	6H	555747524	0.0060206	2.22036	0.445783	83	NA	NA	0.918913	-0.164694
SCRI_RS_144448	6H	554766878	0.0060206	2.22036	0.445783	83	NA	NA	0.918913	-0.164694
SCRI_RS_201988	6H	554871876	0.0060206	2.22036	0.445783	83	NA	NA	0.918913	-0.164694
JHI_Hv50k_2016_419073	6H	547251071	0.006218	2.20635	0.204819	83	NA	NA	0.918913	-0.207273
JHI_Hv50k_2016_419107	6H	547337937	0.006218	2.20635	0.204819	83	NA	NA	0.918913	-0.207273
JHI_Hv50k_2016_419303	6H	548102405	0.006218	2.20635	0.204819	83	NA	NA	0.918913	-0.207273
JHI_Hv50k_2016_419357	6H	548245869	0.006218	2.20635	0.204819	83	NA	NA	0.918913	-0.207273
JHI_Hv50k_2016_419362	6H	548248099	0.006218	2.20635	0.204819	83	NA	NA	0.918913	-0.207273
SCRI_RS_194345	6H	548102585	0.006218	2.20635	0.204819	83	NA	NA	0.918913	-0.207273
BOPA1_5124_1707	6H	550311112	0.00627697	2.20225	0.445783	83	NA	NA	0.918913	-0.161371
JHI_Hv50k_2016_419662	6H	549056307	0.00627697	2.20225	0.445783	83	NA	NA	0.918913	-0.161371
JHI_Hv50k_2016_419938	6H	549944567	0.00627697	2.20225	0.445783	83	NA	NA	0.918913	-0.161371
JHI_Hv50k_2016_419942	6H	549945453	0.00627697	2.20225	0.445783	83	NA	NA	0.918913	-0.161371
JHI_Hv50k_2016_420006	6H	550080891	0.00627697	2.20225	0.445783	83	NA	NA	0.918913	-0.161371
JHI_Hv50k_2016_420036	6H	550207199	0.00627697	2.20225	0.445783	83	NA	NA	0.918913	-0.161371
JHI_Hv50k_2016_420065	6H	550210343	0.00627697	2.20225	0.445783	83	NA	NA	0.918913	-0.161371
JHI_Hv50k_2016_420068	6H	550211749	0.00627697	2.20225	0.445783	83	NA	NA	0.918913	-0.161371
JHI_Hv50k_2016_420098	6H	550303705	0.00627697	2.20225	0.445783	83	NA	NA	0.918913	-0.161371
JHI_Hv50k_2016_420119	6H	550448432	0.00627697	2.20225	0.445783	83	NA	NA	0.918913	-0.161371
JHI_Hv50k_2016_420123	6H	550448894	0.00627697	2.20225	0.445783	83	NA	NA	0.918913	-0.161371
JHI_Hv50k_2016_420176	6H	550501033	0.00627697	2.20225	0.445783	83	NA	NA	0.918913	-0.161371
JHI_Hv50k_2016_420181	6H	550503485	0.00627697	2.20225	0.445783	83	NA	NA	0.918913	-0.161371
JHI_Hv50k_2016_420182	6H	550504158	0.00627697	2.20225	0.445783	83	NA	NA	0.918913	-0.161371
JHI_Hv50k_2016_420201	6H	550588783	0.00627697	2.20225	0.445783	83	NA	NA	0.918913	-0.161371
JHI_Hv50k_2016_420219	6H	550594492	0.00627697	2.20225	0.445783	83	NA	NA	0.918913	-0.161371
JHI_Hv50k_2016_420228	6H	550596244	0.00627697	2.20225	0.445783	83	NA	NA	0.918913	-0.161371
JHI_Hv50k_2016_420283	6H	550658445	0.00627697	2.20225	0.445783	83	NA	NA	0.918913	-0.161371
JHI_Hv50k_2016_420315	6H	550681313	0.00627697	2.20225	0.445783	83	NA	NA	0.918913	-0.161371
JHI_Hv50k_2016_420332	6H	550728738	0.00627697	2.20225	0.445783	83	NA	NA	0.918913	-0.161371
JHI_Hv50k_2016_420333	6H	550728798	0.00627697	2.20225	0.445783	83	NA	NA	0.918913	-0.161371
JHI_Hv50k_2016_341759	5H	612998766	0.00640566	2.19344	0.180723	83	NA	NA	0.918913	-0.21158
JHI_Hv50k_2016_419606	6H	548941152	0.00673723	2.17152	0.457831	83	NA	NA	0.918913	-0.160077
JHI_Hv50k_2016_419702	6H	549170149	0.00673723	2.17152	0.457831	83	NA	NA	0.918913	-0.160077
JHI_Hv50k_2016_420344	6H	550913584	0.00673723	2.17152	0.457831	83	NA	NA	0.918913	-0.160077
JHI_Hv50k_2016_420345	6H	550913765	0.00673723	2.17152	0.457831	83	NA	NA	0.918913	-0.160077
JHI_Hv50k_2016_420357	6H	550932387	0.00673723	2.17152	0.457831	83	NA	NA	0.918913	-0.160077
JHI_Hv50k_2016_420372	6H	551131231	0.00673723	2.17152	0.457831	83	NA	NA	0.918913	-0.160077
JHI_Hv50k_2016_420407	6H	551257392	0.00673723	2.17152	0.457831	83	NA	NA	0.918913	-0.160077
JHI_Hv50k_2016_420408	6H	551258749	0.00673723	2.17152	0.457831	83	NA	NA	0.918913	-0.160077
SCRI_RS_120442	6H	550933731	0.00673723	2.17152	0.457831	83	NA	NA	0.918913	-0.160077
SCRI_RS_98225	6H	551259569	0.00673723	2.17152	0.457831	83	NA	NA	0.918913	-0.160077
JHI_Hv50k_2016_341145	5H	612202714	0.00679743	2.16765	0.168675	83	NA	NA	0.918913	-0.211329
JHI_Hv50k_2016_341289	5H	612290118	0.00679743	2.16765	0.168675	83	NA	NA	0.918913	-0.211329
JHI_Hv50k_2016_341292	5H	612290663	0.00679743	2.16765	0.168675	83	NA	NA	0.918913	-0.211329
JHI_Hv50k_2016_341316	5H	612294684	0.00679743	2.16765	0.168675	83	NA	NA	0.918913	-0.211329
JHI_Hv50k_2016_341324	5H	612295002	0.00679743	2.16765	0.168675	83	NA	NA	0.918913	-0.211329
SCRI_RS_123457	5H	612236941	0.00679743	2.16765	0.168675	83	NA	NA	0.918913	-0.211329
JHI_Hv50k_2016_271326	4H	636290294	0.00731892	2.13555	0.373494	83	NA	NA	0.918913	-0.172712
SCRI_RS_222936	4H	636330714	0.00731892	2.13555	0.373494	83	NA	NA	0.918913	-0.172712
JHI_Hv50k_2016_49160	1H	532276473	0.00780456	2.10765	0.421687	83	NA	NA	0.918913	0.155609
JHI_Hv50k_2016_49562	1H	533709466	0.00838369	2.07656	0.409639	83	NA	NA	0.918913	0.154991
JHI_Hv50k_2016_49355	1H	533016564	0.00903497	2.04407	0.433735	83	NA	NA	0.918913	0.151156
BOPA1_5684_601	6H	547258865	0.00915709	2.03824	0.216867	83	NA	NA	0.918913	-0.193063
JHI_Hv50k_2016_418914	6H	547085153	0.00915709	2.03824	0.216867	83	NA	NA	0.918913	-0.193063
JHI_Hv50k_2016_418964	6H	547088409	0.00915709	2.03824	0.216867	83	NA	NA	0.918913	-0.193063
JHI_Hv50k_2016_418991	6H	547090748	0.00915709	2.03824	0.216867	83	NA	NA	0.918913	-0.193063
SCRI_RS_155564	6H	547088473	0.00915709	2.03824	0.216867	83	NA	NA	0.918913	-0.193063
JHI_Hv50k_2016_418119	6H	545550503	0.0103467	1.9852	0.493976	83	NA	NA	0.918913	-0.155202
JHI_Hv50k_2016_418120	6H	545550516	0.0103467	1.9852	0.493976	83	NA	NA	0.918913	-0.155202
JHI_Hv50k_2016_418427	6H	545736928	0.0108564	1.96431	0.46988	83	NA	NA	0.918913	-0.152218
SCRI_RS_222802	6H	545740702	0.0108564	1.96431	0.46988	83	NA	NA	0.918913	-0.152218
JHI_Hv50k_2016_272456	4H	638775104	0.011489	1.93972	0.192771	83	NA	NA	0.918913	-0.20481
JHI_Hv50k_2016_272457	4H	638775254	0.011489	1.93972	0.192771	83	NA	NA	0.918913	-0.20481
SCRI_RS_142792	4H	639214876	0.011489	1.93972	0.192771	83	NA	NA	0.918913	-0.20481
JHI_Hv50k_2016_418255	6H	545563147	0.0118861	1.92496	0.481928	83	NA	NA	0.918913	-0.151317
JHI_Hv50k_2016_208714	3H	651966539	0.0119032	1.92434	0.192771	83	NA	NA	0.918913	-0.188821
JHI_Hv50k_2016_208752	3H	652169951	0.0119032	1.92434	0.192771	83	NA	NA	0.918913	-0.188821
JHI_Hv50k_2016_208755	3H	652170194	0.0119032	1.92434	0.192771	83	NA	NA	0.918913	-0.188821
JHI_Hv50k_2016_208961	3H	652506940	0.0119032	1.92434	0.192771	83	NA	NA	0.918913	-0.188821
JHI_Hv50k_2016_209009	3H	652681161	0.0119032	1.92434	0.192771	83	NA	NA	0.918913	-0.188821
JHI_Hv50k_2016_209014	3H	652682575	0.0119032	1.92434	0.192771	83	NA	NA	0.918913	-0.188821
JHI_Hv50k_2016_209031	3H	652761624	0.0119032	1.92434	0.192771	83	NA	NA	0.918913	-0.188821
JHI_Hv50k_2016_209153	3H	653269618	0.0119032	1.92434	0.192771	83	NA	NA	0.918913	-0.188821
JHI_Hv50k_2016_209193	3H	653295018	0.0119032	1.92434	0.192771	83	NA	NA	0.918913	-0.188821
JHI_Hv50k_2016_209230	3H	653354940	0.0119032	1.92434	0.192771	83	NA	NA	0.918913	-0.188821
JHI_Hv50k_2016_209231	3H	653355102	0.0119032	1.92434	0.192771	83	NA	NA	0.918913	-0.188821
JHI_Hv50k_2016_209237	3H	653356779	0.0119032	1.92434	0.192771	83	NA	NA	0.918913	-0.188821
SCRI_RS_202428	3H	653358328	0.0119032	1.92434	0.192771	83	NA	NA	0.918913	-0.188821
JHI_Hv50k_2016_423251	6H	559845481	0.0120253	1.9199	0.445783	83	NA	NA	0.918913	-0.154719
JHI_Hv50k_2016_424084	6H	561989108	0.0120253	1.9199	0.445783	83	NA	NA	0.918913	-0.154719
JHI_Hv50k_2016_271316	4H	636213258	0.0134284	1.87197	0.361446	83	NA	NA	0.918913	-0.160282
SCRI_RS_7809	4H	636199093	0.0134284	1.87197	0.361446	83	NA	NA	0.918913	-0.160282
BOPA2_12_30795	5H	623108079	0.0136591	1.86458	0.39759	83	NA	NA	0.918913	-0.150922
BOPA2_12_31221	5H	623527346	0.0136591	1.86458	0.39759	83	NA	NA	0.918913	-0.150922
JHI_Hv50k_2016_345420	5H	623064524	0.0136591	1.86458	0.39759	83	NA	NA	0.918913	-0.150922
JHI_Hv50k_2016_345469	5H	623108214	0.0136591	1.86458	0.39759	83	NA	NA	0.918913	-0.150922
JHI_Hv50k_2016_423142	6H	559751312	0.0137183	1.8627	0.433735	83	NA	NA	0.918913	-0.150979
JHI_Hv50k_2016_423909	6H	561742550	0.0137183	1.8627	0.433735	83	NA	NA	0.918913	-0.150979
JHI_Hv50k_2016_423941	6H	561761833	0.0137183	1.8627	0.433735	83	NA	NA	0.918913	-0.150979
JHI_Hv50k_2016_423970	6H	561800560	0.0137183	1.8627	0.433735	83	NA	NA	0.918913	-0.150979
BOPA1_9618_372	3H	651805595	0.0138629	1.85815	0.204819	83	NA	NA	0.918913	-0.180215
JHI_Hv50k_2016_208431	3H	650911816	0.0138629	1.85815	0.204819	83	NA	NA	0.918913	-0.180215
BOPA1_6781_1073	5H	650559496	0.0143257	1.84388	0.240964	83	NA	NA	0.918913	-0.179326
JHI_Hv50k_2016_357324	5H	650561358	0.0143257	1.84388	0.240964	83	NA	NA	0.918913	-0.179326
SCRI_RS_13318	5H	650196792	0.0143257	1.84388	0.240964	83	NA	NA	0.918913	-0.179326
SCRI_RS_182201	5H	650196236	0.0143257	1.84388	0.240964	83	NA	NA	0.918913	-0.179326
BOPA2_12_30183	5H	622959216	0.0147011	1.83265	0.409639	83	NA	NA	0.918913	-0.149233
JHI_Hv50k_2016_346021	5H	623756584	0.0147011	1.83265	0.409639	83	NA	NA	0.918913	-0.149233
JHI_Hv50k_2016_346076	5H	623908395	0.0147011	1.83265	0.409639	83	NA	NA	0.918913	-0.149233
JHI_Hv50k_2016_271593	4H	636431784	0.015321	1.81471	0.39759	83	NA	NA	0.918913	-0.15793
JHI_Hv50k_2016_271595	4H	636431808	0.015321	1.81471	0.39759	83	NA	NA	0.918913	-0.15793
JHI_Hv50k_2016_271609	4H	636432470	0.015321	1.81471	0.39759	83	NA	NA	0.918913	-0.15793
JHI_Hv50k_2016_271613	4H	636432592	0.015321	1.81471	0.39759	83	NA	NA	0.918913	-0.15793
JHI_Hv50k_2016_271627	4H	636433658	0.015321	1.81471	0.39759	83	NA	NA	0.918913	-0.15793
SCRI_RS_162589	6H	545391117	0.0158096	1.80108	0.481928	83	NA	NA	0.918913	-0.144731
JHI_Hv50k_2016_209761	3H	654775828	0.0161092	1.79293	0.433735	83	NA	NA	0.918913	0.17335
JHI_Hv50k_2016_209847	3H	654830976	0.0161092	1.79293	0.433735	83	NA	NA	0.918913	0.17335
JHI_Hv50k_2016_209853	3H	654831332	0.0161092	1.79293	0.433735	83	NA	NA	0.918913	0.17335
JHI_Hv50k_2016_209855	3H	654832212	0.0161092	1.79293	0.433735	83	NA	NA	0.918913	0.17335
JHI_Hv50k_2016_209865	3H	654834155	0.0161092	1.79293	0.433735	83	NA	NA	0.918913	0.17335
JHI_Hv50k_2016_209884	3H	654838931	0.0161092	1.79293	0.433735	83	NA	NA	0.918913	0.17335
JHI_Hv50k_2016_259359	4H	590631863	0.0161575	1.79163	0.192771	83	NA	NA	0.918913	-0.204393
JHI_Hv50k_2016_259360	4H	590632001	0.0161575	1.79163	0.192771	83	NA	NA	0.918913	-0.204393
JHI_Hv50k_2016_271913	4H	637360434	0.0170306	1.76877	0.253012	83	NA	NA	0.918913	-0.167123
JHI_Hv50k_2016_271934	4H	637378424	0.0170306	1.76877	0.253012	83	NA	NA	0.918913	-0.167123
JHI_Hv50k_2016_271986	4H	637455181	0.0170306	1.76877	0.253012	83	NA	NA	0.918913	-0.167123
JHI_Hv50k_2016_272025	4H	637467005	0.0170306	1.76877	0.253012	83	NA	NA	0.918913	-0.167123
JHI_Hv50k_2016_272051	4H	637483278	0.0170306	1.76877	0.253012	83	NA	NA	0.918913	-0.167123
JHI_Hv50k_2016_272052	4H	637483390	0.0170306	1.76877	0.253012	83	NA	NA	0.918913	-0.167123
JHI_Hv50k_2016_272241	4H	638109226	0.0170306	1.76877	0.253012	83	NA	NA	0.918913	-0.167123
JHI_Hv50k_2016_272249	4H	638114825	0.0170306	1.76877	0.253012	83	NA	NA	0.918913	-0.167123
JHI_Hv50k_2016_272251	4H	638115093	0.0170306	1.76877	0.253012	83	NA	NA	0.918913	-0.167123
SCRI_RS_151357	4H	637486511	0.0170306	1.76877	0.253012	83	NA	NA	0.918913	-0.167123
SCRI_RS_188829	4H	638109446	0.0170306	1.76877	0.253012	83	NA	NA	0.918913	-0.167123
BOPA2_12_30165	5H	634446510	0.0171287	1.76628	0.385542	83	NA	NA	0.918913	-0.148488
JHI_Hv50k_2016_349258	5H	634320863	0.0171287	1.76628	0.385542	83	NA	NA	0.918913	-0.148488
JHI_Hv50k_2016_349284	5H	634447074	0.0171287	1.76628	0.385542	83	NA	NA	0.918913	-0.148488
JHI_Hv50k_2016_349295	5H	634448142	0.0171287	1.76628	0.385542	83	NA	NA	0.918913	-0.148488
JHI_Hv50k_2016_349338	5H	634509768	0.0171287	1.76628	0.385542	83	NA	NA	0.918913	-0.148488
JHI_Hv50k_2016_349400	5H	634857634	0.0171287	1.76628	0.385542	83	NA	NA	0.918913	-0.148488
JHI_Hv50k_2016_349401	5H	634857778	0.0171287	1.76628	0.385542	83	NA	NA	0.918913	-0.148488
JHI_Hv50k_2016_349404	5H	634858913	0.0171287	1.76628	0.385542	83	NA	NA	0.918913	-0.148488
JHI_Hv50k_2016_349462	5H	634976753	0.0171287	1.76628	0.385542	83	NA	NA	0.918913	-0.148488
JHI_Hv50k_2016_349463	5H	634976808	0.0171287	1.76628	0.385542	83	NA	NA	0.918913	-0.148488
SCRI_RS_19741	5H	633762348	0.0171287	1.76628	0.385542	83	NA	NA	0.918913	-0.148488
SCRI_RS_235092	5H	632995904	0.0171287	1.76628	0.385542	83	NA	NA	0.918913	-0.148488
BOPA1_2328_866	6H	553622932	0.0171511	1.76571	0.457831	83	NA	NA	0.918913	-0.140601
BOPA2_12_31044	6H	553204175	0.0171511	1.76571	0.457831	83	NA	NA	0.918913	-0.140601
BOPA2_12_31048	6H	553203851	0.0171511	1.76571	0.457831	83	NA	NA	0.918913	-0.140601
JHI_Hv50k_2016_421098	6H	553189619	0.0171511	1.76571	0.457831	83	NA	NA	0.918913	-0.140601
JHI_Hv50k_2016_421133	6H	553211422	0.0171511	1.76571	0.457831	83	NA	NA	0.918913	-0.140601
JHI_Hv50k_2016_224457	3H	693426212	0.0174515	1.75817	0.180723	83	NA	NA	0.918913	-0.187289
JHI_Hv50k_2016_225101	3H	695810491	0.0174515	1.75817	0.180723	83	NA	NA	0.918913	-0.187289
JHI_Hv50k_2016_225124	3H	695885643	0.0174515	1.75817	0.180723	83	NA	NA	0.918913	-0.187289
JHI_Hv50k_2016_225149	3H	695887630	0.0174515	1.75817	0.180723	83	NA	NA	0.918913	-0.187289
JHI_Hv50k_2016_225151	3H	695887856	0.0174515	1.75817	0.180723	83	NA	NA	0.918913	-0.187289
JHI_Hv50k_2016_225365	3H	695998699	0.0174515	1.75817	0.180723	83	NA	NA	0.918913	-0.187289
JHI_Hv50k_2016_225369	3H	695999201	0.0174515	1.75817	0.180723	83	NA	NA	0.918913	-0.187289
SCRI_RS_139876	3H	695724869	0.0174515	1.75817	0.180723	83	NA	NA	0.918913	-0.187289
BOPA2_12_30580	5H	246151527	0.0176062	1.75433	0.204819	83	NA	NA	0.918913	-0.182283
JHI_Hv50k_2016_462981	7H	50939995	0.017721	1.75151	0.289157	83	NA	NA	0.918913	0.160635
SCRI_RS_194066	7H	255422298	0.0177473	1.75087	0.46988	83	NA	NA	0.918913	-0.141527
SCRI_RS_125263	5H	620106313	0.0180582	1.74332	0.409639	83	NA	NA	0.918913	-0.144305
SCRI_RS_9455	5H	619643021	0.0180582	1.74332	0.409639	83	NA	NA	0.918913	-0.144305
JHI_Hv50k_2016_199873	3H	606012695	0.0185827	1.73089	0.277108	83	NA	NA	0.918913	-0.172341
JHI_Hv50k_2016_48987	1H	530480400	0.01894	1.72262	0.439759	83	NA	NA	0.918913	0.137891
JHI_Hv50k_2016_461675	7H	48722391	0.0192748	1.71501	0.156627	83	NA	NA	0.918913	-0.190772
JHI_Hv50k_2016_461687	7H	49106391	0.0192748	1.71501	0.156627	83	NA	NA	0.918913	-0.190772
JHI_Hv50k_2016_461716	7H	49217273	0.0192748	1.71501	0.156627	83	NA	NA	0.918913	-0.190772
JHI_Hv50k_2016_461735	7H	49391263	0.0192748	1.71501	0.156627	83	NA	NA	0.918913	-0.190772
JHI_Hv50k_2016_461831	7H	49448322	0.0192748	1.71501	0.156627	83	NA	NA	0.918913	-0.190772
JHI_Hv50k_2016_461845	7H	49450910	0.0192748	1.71501	0.156627	83	NA	NA	0.918913	-0.190772
JHI_Hv50k_2016_461897	7H	49569860	0.0192748	1.71501	0.156627	83	NA	NA	0.918913	-0.190772
JHI_Hv50k_2016_461928	7H	49731819	0.0192748	1.71501	0.156627	83	NA	NA	0.918913	-0.190772
JHI_Hv50k_2016_461938	7H	49747828	0.0192748	1.71501	0.156627	83	NA	NA	0.918913	-0.190772
JHI_Hv50k_2016_344917	5H	621737033	0.0193015	1.71441	0.421687	83	NA	NA	0.918913	-0.142798
JHI_Hv50k_2016_410367	6H	493235703	0.0198318	1.70264	0.493976	83	NA	NA	0.918913	-0.138767
JHI_Hv50k_2016_410411	6H	493971689	0.0198318	1.70264	0.493976	83	NA	NA	0.918913	-0.138767
JHI_Hv50k_2016_48289	1H	528533460	0.0201254	1.69626	0.421687	83	NA	NA	0.918913	0.135733
JHI_Hv50k_2016_339807	5H	610012598	0.0204119	1.69012	0.373494	83	NA	NA	0.918913	0.142263
JHI_Hv50k_2016_48882	1H	530177372	0.0204835	1.6886	0.433735	83	NA	NA	0.918913	0.135882
JHI_Hv50k_2016_49003	1H	530532985	0.0204835	1.6886	0.433735	83	NA	NA	0.918913	0.135882
JHI_Hv50k_2016_49067	1H	530751166	0.0204835	1.6886	0.433735	83	NA	NA	0.918913	0.135882
BOPA1_4152_573	4H	638202451	0.0209058	1.67973	0.180723	83	NA	NA	0.918913	-0.19207
BOPA1_ABC08009_1_2_304	4H	639392943	0.0209058	1.67973	0.180723	83	NA	NA	0.918913	-0.19207
BOPA2_12_30476	4H	638223519	0.0209058	1.67973	0.180723	83	NA	NA	0.918913	-0.19207
JHI_Hv50k_2016_272205	4H	638053641	0.0209058	1.67973	0.180723	83	NA	NA	0.918913	-0.19207
JHI_Hv50k_2016_272207	4H	638053889	0.0209058	1.67973	0.180723	83	NA	NA	0.918913	-0.19207
JHI_Hv50k_2016_272270	4H	638202451	0.0209058	1.67973	0.180723	83	NA	NA	0.918913	-0.19207
JHI_Hv50k_2016_272281	4H	638211825	0.0209058	1.67973	0.180723	83	NA	NA	0.918913	-0.19207
JHI_Hv50k_2016_272291	4H	638224379	0.0209058	1.67973	0.180723	83	NA	NA	0.918913	-0.19207
JHI_Hv50k_2016_272322	4H	638388495	0.0209058	1.67973	0.180723	83	NA	NA	0.918913	-0.19207
JHI_Hv50k_2016_272528	4H	639216140	0.0209058	1.67973	0.180723	83	NA	NA	0.918913	-0.19207
JHI_Hv50k_2016_340325	5H	610614779	0.0210986	1.67575	0.385542	83	NA	NA	0.918913	0.139408
JHI_Hv50k_2016_48498	1H	529192596	0.0220508	1.65658	0.301205	83	NA	NA	0.918913	-0.156116
JHI_Hv50k_2016_410355	6H	493226659	0.0222879	1.65193	0.493976	83	NA	NA	0.918913	0.136394
JHI_Hv50k_2016_410356	6H	493227073	0.0222879	1.65193	0.493976	83	NA	NA	0.918913	0.136394
JHI_Hv50k_2016_43454	1H	516747872	0.0224222	1.64932	0.331325	83	NA	NA	0.918913	0.14509
JHI_Hv50k_2016_348408	5H	630789025	0.0224478	1.64883	0.39759	83	NA	NA	0.918913	-0.144597
JHI_Hv50k_2016_463003	7H	51042520	0.0225985	1.64592	0.289157	83	NA	NA	0.918913	0.153514
JHI_Hv50k_2016_463012	7H	51043135	0.0225985	1.64592	0.289157	83	NA	NA	0.918913	0.153514
JHI_Hv50k_2016_356128	5H	648513776	0.0229731	1.63878	0.228916	83	NA	NA	0.918913	-0.17196
JHI_Hv50k_2016_356854	5H	649657941	0.0229731	1.63878	0.228916	83	NA	NA	0.918913	-0.17196
JHI_Hv50k_2016_463338	7H	52283749	0.0232425	1.63372	0.277108	83	NA	NA	0.918913	0.155599
JHI_Hv50k_2016_463410	7H	52451621	0.0232425	1.63372	0.277108	83	NA	NA	0.918913	0.155599
JHI_Hv50k_2016_463415	7H	52452332	0.0232425	1.63372	0.277108	83	NA	NA	0.918913	0.155599
JHI_Hv50k_2016_82303	2H	80842053	0.0233228	1.63222	0.421687	83	NA	NA	0.918913	-0.137845
JHI_Hv50k_2016_82309	2H	80972693	0.0233228	1.63222	0.421687	83	NA	NA	0.918913	-0.137845
JHI_Hv50k_2016_82364	2H	81782630	0.0233228	1.63222	0.421687	83	NA	NA	0.918913	-0.137845
SCRI_RS_158928	2H	81786028	0.0233228	1.63222	0.421687	83	NA	NA	0.918913	-0.137845
SCRI_RS_173531	2H	81875568	0.0233228	1.63222	0.421687	83	NA	NA	0.918913	-0.137845
SCRI_RS_198460	2H	80837124	0.0233228	1.63222	0.421687	83	NA	NA	0.918913	-0.137845
JHI_Hv50k_2016_183351	3H	490798579	0.0233553	1.63161	0.204819	83	NA	NA	0.918913	0.450247
JHI_Hv50k_2016_462186	7H	49967385	0.0234124	1.63055	0.168675	83	NA	NA	0.918913	-0.180394
JHI_Hv50k_2016_345594	5H	623478202	0.0235006	1.62892	0.409639	83	NA	NA	0.918913	-0.137849
JHI_Hv50k_2016_345614	5H	623479711	0.0235006	1.62892	0.409639	83	NA	NA	0.918913	-0.137849
BOPA2_12_31148	4H	586675142	0.0235638	1.62775	0.180723	83	NA	NA	0.918913	-0.197254
JHI_Hv50k_2016_259088	4H	586898040	0.0235638	1.62775	0.180723	83	NA	NA	0.918913	-0.197254
JHI_Hv50k_2016_259092	4H	586899503	0.0235638	1.62775	0.180723	83	NA	NA	0.918913	-0.197254
JHI_Hv50k_2016_259095	4H	586901520	0.0235638	1.62775	0.180723	83	NA	NA	0.918913	-0.197254
SCRI_RS_165833	4H	586901797	0.0235638	1.62775	0.180723	83	NA	NA	0.918913	-0.197254
BOPA2_12_30115	1H	418575624	0.0236409	1.62634	0.253012	83	NA	NA	0.918913	0.154938
JHI_Hv50k_2016_30384	1H	418518919	0.0236409	1.62634	0.253012	83	NA	NA	0.918913	0.154938
JHI_Hv50k_2016_30407	1H	418520614	0.0236409	1.62634	0.253012	83	NA	NA	0.918913	0.154938
JHI_Hv50k_2016_30413	1H	418521157	0.0236409	1.62634	0.253012	83	NA	NA	0.918913	0.154938
JHI_Hv50k_2016_30414	1H	418521516	0.0236409	1.62634	0.253012	83	NA	NA	0.918913	0.154938
JHI_Hv50k_2016_30421	1H	418524452	0.0236409	1.62634	0.253012	83	NA	NA	0.918913	0.154938
JHI_Hv50k_2016_30422	1H	418524491	0.0236409	1.62634	0.253012	83	NA	NA	0.918913	0.154938
JHI_Hv50k_2016_30423	1H	418524680	0.0236409	1.62634	0.253012	83	NA	NA	0.918913	0.154938
JHI_Hv50k_2016_52420	1H	540811743	0.0240178	1.61947	0.337349	83	NA	NA	0.918913	0.159334
JHI_Hv50k_2016_410392	6H	493902354	0.0240243	1.61935	0.46988	83	NA	NA	0.918913	0.135934
JHI_Hv50k_2016_260929	4H	599233341	0.0240742	1.61845	0.457831	83	NA	NA	0.918913	0.138745
JHI_Hv50k_2016_43435	1H	516739198	0.0245229	1.61043	0.325301	83	NA	NA	0.918913	0.142413
JHI_Hv50k_2016_43475	1H	516753875	0.0245229	1.61043	0.325301	83	NA	NA	0.918913	0.142413
JHI_Hv50k_2016_48609	1H	529696895	0.0246689	1.60785	0.108434	83	NA	NA	0.918913	-0.245654
JHI_Hv50k_2016_48617	1H	529697206	0.0246689	1.60785	0.108434	83	NA	NA	0.918913	-0.245654
JHI_Hv50k_2016_48626	1H	529698641	0.0246689	1.60785	0.108434	83	NA	NA	0.918913	-0.245654
JHI_Hv50k_2016_48630	1H	529699566	0.0246689	1.60785	0.108434	83	NA	NA	0.918913	-0.245654
JHI_Hv50k_2016_48697	1H	529762146	0.0246689	1.60785	0.108434	83	NA	NA	0.918913	-0.245654
JHI_Hv50k_2016_48699	1H	529762287	0.0246689	1.60785	0.108434	83	NA	NA	0.918913	-0.245654
BOPA1_8682_406	5H	623908344	0.0250054	1.60197	0.421687	83	NA	NA	0.918913	-0.136433
JHI_Hv50k_2016_345242	5H	622520863	0.0250054	1.60197	0.421687	83	NA	NA	0.918913	-0.136433
JHI_Hv50k_2016_345427	5H	623066218	0.0250054	1.60197	0.421687	83	NA	NA	0.918913	-0.136433
JHI_Hv50k_2016_345559	5H	623474984	0.0250054	1.60197	0.421687	83	NA	NA	0.918913	-0.136433
JHI_Hv50k_2016_345599	5H	623478661	0.0250054	1.60197	0.421687	83	NA	NA	0.918913	-0.136433
JHI_Hv50k_2016_345828	5H	623614201	0.0250054	1.60197	0.421687	83	NA	NA	0.918913	-0.136433
JHI_Hv50k_2016_346016	5H	623756256	0.0250054	1.60197	0.421687	83	NA	NA	0.918913	-0.136433
JHI_Hv50k_2016_346017	5H	623756409	0.0250054	1.60197	0.421687	83	NA	NA	0.918913	-0.136433
JHI_Hv50k_2016_346061	5H	623897020	0.0250054	1.60197	0.421687	83	NA	NA	0.918913	-0.136433
SCRI_RS_152365	5H	623896067	0.0250054	1.60197	0.421687	83	NA	NA	0.918913	-0.136433
BOPA1_265_1229	3H	694855059	0.0253009	1.59686	0.192771	83	NA	NA	0.918913	-0.170877
JHI_Hv50k_2016_224670	3H	693883090	0.0253009	1.59686	0.192771	83	NA	NA	0.918913	-0.170877
JHI_Hv50k_2016_224671	3H	693883258	0.0253009	1.59686	0.192771	83	NA	NA	0.918913	-0.170877
JHI_Hv50k_2016_224676	3H	693886212	0.0253009	1.59686	0.192771	83	NA	NA	0.918913	-0.170877
JHI_Hv50k_2016_224688	3H	694105243	0.0253009	1.59686	0.192771	83	NA	NA	0.918913	-0.170877
JHI_Hv50k_2016_224720	3H	694300557	0.0253009	1.59686	0.192771	83	NA	NA	0.918913	-0.170877
JHI_Hv50k_2016_224722	3H	694300980	0.0253009	1.59686	0.192771	83	NA	NA	0.918913	-0.170877
JHI_Hv50k_2016_224742	3H	694323002	0.0253009	1.59686	0.192771	83	NA	NA	0.918913	-0.170877
JHI_Hv50k_2016_224743	3H	694323066	0.0253009	1.59686	0.192771	83	NA	NA	0.918913	-0.170877
JHI_Hv50k_2016_224746	3H	694323102	0.0253009	1.59686	0.192771	83	NA	NA	0.918913	-0.170877
JHI_Hv50k_2016_224773	3H	694362676	0.0253009	1.59686	0.192771	83	NA	NA	0.918913	-0.170877
JHI_Hv50k_2016_224774	3H	694362876	0.0253009	1.59686	0.192771	83	NA	NA	0.918913	-0.170877
JHI_Hv50k_2016_224801	3H	694365625	0.0253009	1.59686	0.192771	83	NA	NA	0.918913	-0.170877
JHI_Hv50k_2016_224812	3H	694366705	0.0253009	1.59686	0.192771	83	NA	NA	0.918913	-0.170877
JHI_Hv50k_2016_224814	3H	694366806	0.0253009	1.59686	0.192771	83	NA	NA	0.918913	-0.170877
JHI_Hv50k_2016_224815	3H	694366983	0.0253009	1.59686	0.192771	83	NA	NA	0.918913	-0.170877
JHI_Hv50k_2016_224847	3H	694560400	0.0253009	1.59686	0.192771	83	NA	NA	0.918913	-0.170877
JHI_Hv50k_2016_224858	3H	694617042	0.0253009	1.59686	0.192771	83	NA	NA	0.918913	-0.170877
JHI_Hv50k_2016_224885	3H	694854353	0.0253009	1.59686	0.192771	83	NA	NA	0.918913	-0.170877
JHI_Hv50k_2016_224893	3H	694854969	0.0253009	1.59686	0.192771	83	NA	NA	0.918913	-0.170877
JHI_Hv50k_2016_224896	3H	694855875	0.0253009	1.59686	0.192771	83	NA	NA	0.918913	-0.170877
JHI_Hv50k_2016_224913	3H	694907127	0.0253009	1.59686	0.192771	83	NA	NA	0.918913	-0.170877
JHI_Hv50k_2016_224921	3H	694907607	0.0253009	1.59686	0.192771	83	NA	NA	0.918913	-0.170877
JHI_Hv50k_2016_224935	3H	694908792	0.0253009	1.59686	0.192771	83	NA	NA	0.918913	-0.170877
JHI_Hv50k_2016_224936	3H	694908845	0.0253009	1.59686	0.192771	83	NA	NA	0.918913	-0.170877
JHI_Hv50k_2016_224947	3H	695248849	0.0253009	1.59686	0.192771	83	NA	NA	0.918913	-0.170877
JHI_Hv50k_2016_224953	3H	695252811	0.0253009	1.59686	0.192771	83	NA	NA	0.918913	-0.170877
JHI_Hv50k_2016_224965	3H	695341931	0.0253009	1.59686	0.192771	83	NA	NA	0.918913	-0.170877
JHI_Hv50k_2016_224973	3H	695347423	0.0253009	1.59686	0.192771	83	NA	NA	0.918913	-0.170877
JHI_Hv50k_2016_224992	3H	695452819	0.0253009	1.59686	0.192771	83	NA	NA	0.918913	-0.170877
JHI_Hv50k_2016_225013	3H	695471629	0.0253009	1.59686	0.192771	83	NA	NA	0.918913	-0.170877
JHI_Hv50k_2016_225038	3H	695551461	0.0253009	1.59686	0.192771	83	NA	NA	0.918913	-0.170877
JHI_Hv50k_2016_225041	3H	695551548	0.0253009	1.59686	0.192771	83	NA	NA	0.918913	-0.170877
JHI_Hv50k_2016_225045	3H	695553754	0.0253009	1.59686	0.192771	83	NA	NA	0.918913	-0.170877
JHI_Hv50k_2016_225047	3H	695554006	0.0253009	1.59686	0.192771	83	NA	NA	0.918913	-0.170877
JHI_Hv50k_2016_225048	3H	695554057	0.0253009	1.59686	0.192771	83	NA	NA	0.918913	-0.170877
JHI_Hv50k_2016_225051	3H	695554366	0.0253009	1.59686	0.192771	83	NA	NA	0.918913	-0.170877
JHI_Hv50k_2016_225052	3H	695554587	0.0253009	1.59686	0.192771	83	NA	NA	0.918913	-0.170877
JHI_Hv50k_2016_225053	3H	695554672	0.0253009	1.59686	0.192771	83	NA	NA	0.918913	-0.170877
SCRI_RS_13426	3H	695347423	0.0253009	1.59686	0.192771	83	NA	NA	0.918913	-0.170877
SCRI_RS_143505	3H	694361689	0.0253009	1.59686	0.192771	83	NA	NA	0.918913	-0.170877
SCRI_RS_160338	3H	694363140	0.0253009	1.59686	0.192771	83	NA	NA	0.918913	-0.170877
SCRI_RS_162720	3H	695553998	0.0253009	1.59686	0.192771	83	NA	NA	0.918913	-0.170877
SCRI_RS_178836	3H	694301491	0.0253009	1.59686	0.192771	83	NA	NA	0.918913	-0.170877
SCRI_RS_184261	3H	694364840	0.0253009	1.59686	0.192771	83	NA	NA	0.918913	-0.170877
SCRI_RS_184998	3H	695932789	0.0253009	1.59686	0.192771	83	NA	NA	0.918913	-0.170877
SCRI_RS_236603	3H	694324703	0.0253009	1.59686	0.192771	83	NA	NA	0.918913	-0.170877
JHI_Hv50k_2016_344169	5H	619718792	0.0256629	1.59069	0.204819	83	NA	NA	0.918913	-0.168956
JHI_Hv50k_2016_344170	5H	619719019	0.0256629	1.59069	0.204819	83	NA	NA	0.918913	-0.168956
JHI_Hv50k_2016_344171	5H	619719480	0.0256629	1.59069	0.204819	83	NA	NA	0.918913	-0.168956
JHI_Hv50k_2016_344172	5H	619720246	0.0256629	1.59069	0.204819	83	NA	NA	0.918913	-0.168956
JHI_Hv50k_2016_344173	5H	619720701	0.0256629	1.59069	0.204819	83	NA	NA	0.918913	-0.168956
JHI_Hv50k_2016_344175	5H	619720757	0.0256629	1.59069	0.204819	83	NA	NA	0.918913	-0.168956
JHI_Hv50k_2016_344179	5H	619721474	0.0256629	1.59069	0.204819	83	NA	NA	0.918913	-0.168956
JHI_Hv50k_2016_344361	5H	619974843	0.0256629	1.59069	0.204819	83	NA	NA	0.918913	-0.168956
JHI_Hv50k_2016_345249	5H	622521293	0.0256629	1.59069	0.204819	83	NA	NA	0.918913	-0.168956
JHI_Hv50k_2016_354599	5H	645395095	0.0256754	1.59048	0.108434	83	NA	NA	0.918913	-0.222595
SCRI_RS_9164	4H	636574078	0.0258618	1.58734	0.26506	83	NA	NA	0.918913	-0.155272
JHI_Hv50k_2016_418789	6H	546597573	0.0258839	1.58697	0.433735	83	NA	NA	0.918913	-0.133423
BOPA1_2297_1250	4H	636352588	0.0261194	1.58304	0.385542	83	NA	NA	0.918913	-0.146365
JHI_Hv50k_2016_271541	4H	636353414	0.0261194	1.58304	0.385542	83	NA	NA	0.918913	-0.146365
JHI_Hv50k_2016_271591	4H	636431680	0.0261194	1.58304	0.385542	83	NA	NA	0.918913	-0.146365
JHI_Hv50k_2016_271623	4H	636433381	0.0261194	1.58304	0.385542	83	NA	NA	0.918913	-0.146365
JHI_Hv50k_2016_100346	2H	607168761	0.0264165	1.57812	0.156627	83	NA	NA	0.918913	-0.191227
JHI_Hv50k_2016_100347	2H	607169101	0.0264165	1.57812	0.156627	83	NA	NA	0.918913	-0.191227
JHI_Hv50k_2016_100426	2H	607338581	0.0264165	1.57812	0.156627	83	NA	NA	0.918913	-0.191227
SCRI_RS_145381	2H	607177355	0.0264165	1.57812	0.156627	83	NA	NA	0.918913	-0.191227
JHI_Hv50k_2016_43453	1H	516747580	0.0270619	1.56764	0.337349	83	NA	NA	0.918913	0.139605
JHI_Hv50k_2016_48410	1H	528747495	0.0271219	1.56668	0.120482	83	NA	NA	0.918913	-0.232676
JHI_Hv50k_2016_52352	1H	540797266	0.0273892	1.56242	0.337349	83	NA	NA	0.918913	0.156805
JHI_Hv50k_2016_52437	1H	540820465	0.0273892	1.56242	0.337349	83	NA	NA	0.918913	0.156805
JHI_Hv50k_2016_199610	3H	605211188	0.0287151	1.54189	0.457831	83	NA	NA	0.918913	0.140946
JHI_Hv50k_2016_199634	3H	605216368	0.0287151	1.54189	0.457831	83	NA	NA	0.918913	0.140946
JHI_Hv50k_2016_199711	3H	605583281	0.0287151	1.54189	0.457831	83	NA	NA	0.918913	0.140946
JHI_Hv50k_2016_199875	3H	606012810	0.0287151	1.54189	0.457831	83	NA	NA	0.918913	0.140946
SCRI_RS_159046	3H	606013312	0.0287151	1.54189	0.457831	83	NA	NA	0.918913	0.140946
BOPA2_12_30897	2H	652031329	0.0293067	1.53303	0.445783	83	NA	NA	0.918913	-0.127788
JHI_Hv50k_2016_107664	2H	651676578	0.0293067	1.53303	0.445783	83	NA	NA	0.918913	-0.127788
JHI_Hv50k_2016_107729	2H	652274538	0.0293067	1.53303	0.445783	83	NA	NA	0.918913	-0.127788
SCRI_RS_88704	7H	115097898	0.0293067	1.53303	0.445783	83	NA	NA	0.918913	-0.127788
BOPA1_2585_2901	7H	47582498	0.029395	1.53173	0.168675	83	NA	NA	0.918913	-0.170612
BOPA2_12_30143	7H	48203463	0.029395	1.53173	0.168675	83	NA	NA	0.918913	-0.170612
JHI_Hv50k_2016_461303	7H	47188152	0.029395	1.53173	0.168675	83	NA	NA	0.918913	-0.170612
JHI_Hv50k_2016_461364	7H	47563401	0.029395	1.53173	0.168675	83	NA	NA	0.918913	-0.170612
JHI_Hv50k_2016_461483	7H	47782676	0.029395	1.53173	0.168675	83	NA	NA	0.918913	-0.170612
JHI_Hv50k_2016_461503	7H	48001779	0.029395	1.53173	0.168675	83	NA	NA	0.918913	-0.170612
JHI_Hv50k_2016_461537	7H	48187825	0.029395	1.53173	0.168675	83	NA	NA	0.918913	-0.170612
JHI_Hv50k_2016_461561	7H	48202771	0.029395	1.53173	0.168675	83	NA	NA	0.918913	-0.170612
JHI_Hv50k_2016_461593	7H	48237546	0.029395	1.53173	0.168675	83	NA	NA	0.918913	-0.170612
JHI_Hv50k_2016_461611	7H	48245715	0.029395	1.53173	0.168675	83	NA	NA	0.918913	-0.170612
JHI_Hv50k_2016_461843	7H	49450803	0.029395	1.53173	0.168675	83	NA	NA	0.918913	-0.170612
SCRI_RS_166536	7H	47358617	0.029395	1.53173	0.168675	83	NA	NA	0.918913	-0.170612
SCRI_RS_37395	7H	48184125	0.029395	1.53173	0.168675	83	NA	NA	0.918913	-0.170612
SCRI_RS_91662	7H	47583134	0.029395	1.53173	0.168675	83	NA	NA	0.918913	-0.170612
JHI_Hv50k_2016_187998	3H	532634650	0.0297135	1.52705	0.493976	83	NA	NA	0.918913	0.165941
BOPA2_12_30895	7H	39680381	0.0298107	1.52563	0.13253	83	NA	NA	0.918913	-0.186262
JHI_Hv50k_2016_459259	7H	37313094	0.0298107	1.52563	0.13253	83	NA	NA	0.918913	-0.186262
JHI_Hv50k_2016_459432	7H	37619383	0.0298107	1.52563	0.13253	83	NA	NA	0.918913	-0.186262
JHI_Hv50k_2016_459470	7H	37805069	0.0298107	1.52563	0.13253	83	NA	NA	0.918913	-0.186262
JHI_Hv50k_2016_459577	7H	38099245	0.0298107	1.52563	0.13253	83	NA	NA	0.918913	-0.186262
JHI_Hv50k_2016_460446	7H	41266530	0.0298107	1.52563	0.13253	83	NA	NA	0.918913	-0.186262
SCRI_RS_220780	7H	38050520	0.0298107	1.52563	0.13253	83	NA	NA	0.918913	-0.186262
JHI_Hv50k_2016_344688	5H	620931007	0.0302273	1.5196	0.421687	83	NA	NA	0.918913	-0.131549
JHI_Hv50k_2016_345120	5H	622129826	0.0302273	1.5196	0.421687	83	NA	NA	0.918913	-0.131549
JHI_Hv50k_2016_345201	5H	622271174	0.0302273	1.5196	0.421687	83	NA	NA	0.918913	-0.131549
BOPA2_12_31217	5H	610016886	0.0304504	1.51641	0.421687	83	NA	NA	0.918913	-0.138871
JHI_Hv50k_2016_339933	5H	610156844	0.0304504	1.51641	0.421687	83	NA	NA	0.918913	-0.138871
JHI_Hv50k_2016_340217	5H	610553145	0.0304504	1.51641	0.421687	83	NA	NA	0.918913	-0.138871
JHI_Hv50k_2016_340220	5H	610553413	0.0304504	1.51641	0.421687	83	NA	NA	0.918913	-0.138871
JHI_Hv50k_2016_340498	5H	611061054	0.0304504	1.51641	0.421687	83	NA	NA	0.918913	-0.138871
JHI_Hv50k_2016_340661	5H	611259159	0.0304504	1.51641	0.421687	83	NA	NA	0.918913	-0.138871
JHI_Hv50k_2016_340682	5H	611261167	0.0304504	1.51641	0.421687	83	NA	NA	0.918913	-0.138871
JHI_Hv50k_2016_340747	5H	611287596	0.0304504	1.51641	0.421687	83	NA	NA	0.918913	-0.138871
JHI_Hv50k_2016_341019	5H	611823131	0.0304504	1.51641	0.421687	83	NA	NA	0.918913	-0.138871
JHI_Hv50k_2016_208075	3H	649776200	0.0308455	1.51081	0.240964	83	NA	NA	0.918913	0.168509
JHI_Hv50k_2016_208076	3H	649776214	0.0308455	1.51081	0.240964	83	NA	NA	0.918913	0.168509
JHI_Hv50k_2016_208089	3H	649808676	0.0308455	1.51081	0.240964	83	NA	NA	0.918913	0.168509
JHI_Hv50k_2016_208100	3H	649836983	0.0308455	1.51081	0.240964	83	NA	NA	0.918913	0.168509
JHI_Hv50k_2016_208103	3H	649837151	0.0308455	1.51081	0.240964	83	NA	NA	0.918913	0.168509
JHI_Hv50k_2016_208108	3H	649839893	0.0308455	1.51081	0.240964	83	NA	NA	0.918913	0.168509
JHI_Hv50k_2016_208109	3H	649839955	0.0308455	1.51081	0.240964	83	NA	NA	0.918913	0.168509
JHI_Hv50k_2016_208116	3H	649841219	0.0308455	1.51081	0.240964	83	NA	NA	0.918913	0.168509
JHI_Hv50k_2016_208141	3H	650049862	0.0308455	1.51081	0.240964	83	NA	NA	0.918913	0.168509
JHI_Hv50k_2016_208152	3H	650064005	0.0308455	1.51081	0.240964	83	NA	NA	0.918913	0.168509
JHI_Hv50k_2016_208153	3H	650064143	0.0308455	1.51081	0.240964	83	NA	NA	0.918913	0.168509
JHI_Hv50k_2016_208183	3H	650219670	0.0308455	1.51081	0.240964	83	NA	NA	0.918913	0.168509
JHI_Hv50k_2016_208184	3H	650219706	0.0308455	1.51081	0.240964	83	NA	NA	0.918913	0.168509
JHI_Hv50k_2016_208199	3H	650226058	0.0308455	1.51081	0.240964	83	NA	NA	0.918913	0.168509
JHI_Hv50k_2016_208225	3H	650244537	0.0308455	1.51081	0.240964	83	NA	NA	0.918913	0.168509
JHI_Hv50k_2016_208226	3H	650244748	0.0308455	1.51081	0.240964	83	NA	NA	0.918913	0.168509
JHI_Hv50k_2016_208231	3H	650248211	0.0308455	1.51081	0.240964	83	NA	NA	0.918913	0.168509
JHI_Hv50k_2016_208232	3H	650248935	0.0308455	1.51081	0.240964	83	NA	NA	0.918913	0.168509
JHI_Hv50k_2016_208242	3H	650277540	0.0308455	1.51081	0.240964	83	NA	NA	0.918913	0.168509
JHI_Hv50k_2016_208245	3H	650278299	0.0308455	1.51081	0.240964	83	NA	NA	0.918913	0.168509
JHI_Hv50k_2016_208263	3H	650407337	0.0308455	1.51081	0.240964	83	NA	NA	0.918913	0.168509
JHI_Hv50k_2016_208283	3H	650557468	0.0308455	1.51081	0.240964	83	NA	NA	0.918913	0.168509
JHI_Hv50k_2016_208285	3H	650557661	0.0308455	1.51081	0.240964	83	NA	NA	0.918913	0.168509
JHI_Hv50k_2016_208322	3H	650644019	0.0308455	1.51081	0.240964	83	NA	NA	0.918913	0.168509
JHI_Hv50k_2016_208324	3H	650644220	0.0308455	1.51081	0.240964	83	NA	NA	0.918913	0.168509
JHI_Hv50k_2016_208352	3H	650683226	0.0308455	1.51081	0.240964	83	NA	NA	0.918913	0.168509
JHI_Hv50k_2016_208371	3H	650698386	0.0308455	1.51081	0.240964	83	NA	NA	0.918913	0.168509
JHI_Hv50k_2016_208373	3H	650698904	0.0308455	1.51081	0.240964	83	NA	NA	0.918913	0.168509
JHI_Hv50k_2016_208381	3H	650738659	0.0308455	1.51081	0.240964	83	NA	NA	0.918913	0.168509
JHI_Hv50k_2016_208398	3H	650749203	0.0308455	1.51081	0.240964	83	NA	NA	0.918913	0.168509
JHI_Hv50k_2016_208400	3H	650749444	0.0308455	1.51081	0.240964	83	NA	NA	0.918913	0.168509
JHI_Hv50k_2016_208405	3H	650751104	0.0308455	1.51081	0.240964	83	NA	NA	0.918913	0.168509
JHI_Hv50k_2016_208406	3H	650751340	0.0308455	1.51081	0.240964	83	NA	NA	0.918913	0.168509
JHI_Hv50k_2016_208407	3H	650752950	0.0308455	1.51081	0.240964	83	NA	NA	0.918913	0.168509
JHI_Hv50k_2016_208408	3H	650753412	0.0308455	1.51081	0.240964	83	NA	NA	0.918913	0.168509
JHI_Hv50k_2016_208427	3H	650910993	0.0308455	1.51081	0.240964	83	NA	NA	0.918913	0.168509
JHI_Hv50k_2016_208479	3H	651021833	0.0308455	1.51081	0.240964	83	NA	NA	0.918913	0.168509
JHI_Hv50k_2016_208480	3H	651021974	0.0308455	1.51081	0.240964	83	NA	NA	0.918913	0.168509
JHI_Hv50k_2016_208488	3H	651072737	0.0308455	1.51081	0.240964	83	NA	NA	0.918913	0.168509
JHI_Hv50k_2016_208490	3H	651072981	0.0308455	1.51081	0.240964	83	NA	NA	0.918913	0.168509
JHI_Hv50k_2016_208644	3H	651806001	0.0308455	1.51081	0.240964	83	NA	NA	0.918913	0.168509
JHI_Hv50k_2016_208670	3H	651808751	0.0308455	1.51081	0.240964	83	NA	NA	0.918913	0.168509
JHI_Hv50k_2016_208675	3H	651809193	0.0308455	1.51081	0.240964	83	NA	NA	0.918913	0.168509
SCRI_RS_13871	3H	650047718	0.0308455	1.51081	0.240964	83	NA	NA	0.918913	0.168509
SCRI_RS_154027	3H	651072916	0.0308455	1.51081	0.240964	83	NA	NA	0.918913	0.168509
SCRI_RS_189161	3H	650050483	0.0308455	1.51081	0.240964	83	NA	NA	0.918913	0.168509
SCRI_RS_209963	3H	651020843	0.0308455	1.51081	0.240964	83	NA	NA	0.918913	0.168509
JHI_Hv50k_2016_339672	5H	609582954	0.0313638	1.50357	0.361446	83	NA	NA	0.918913	0.133142
JHI_Hv50k_2016_339780	5H	609796854	0.0313638	1.50357	0.361446	83	NA	NA	0.918913	0.133142
JHI_Hv50k_2016_339782	5H	609796958	0.0313638	1.50357	0.361446	83	NA	NA	0.918913	0.133142
JHI_Hv50k_2016_340141	5H	610442166	0.0313638	1.50357	0.361446	83	NA	NA	0.918913	0.133142
JHI_Hv50k_2016_340258	5H	610611601	0.0313638	1.50357	0.361446	83	NA	NA	0.918913	0.133142
JHI_Hv50k_2016_340331	5H	610615087	0.0313638	1.50357	0.361446	83	NA	NA	0.918913	0.133142
JHI_Hv50k_2016_340338	5H	610624294	0.0313638	1.50357	0.361446	83	NA	NA	0.918913	0.133142
JHI_Hv50k_2016_340782	5H	611298935	0.0313638	1.50357	0.361446	83	NA	NA	0.918913	0.133142
BOPA1_4117_472	5H	644819915	0.0315011	1.50167	0.0963855	83	NA	NA	0.918913	-0.224484
JHI_Hv50k_2016_354099	5H	644820007	0.0315011	1.50167	0.0963855	83	NA	NA	0.918913	-0.224484
JHI_Hv50k_2016_354106	5H	644821178	0.0315011	1.50167	0.0963855	83	NA	NA	0.918913	-0.224484
JHI_Hv50k_2016_354122	5H	644823475	0.0315011	1.50167	0.0963855	83	NA	NA	0.918913	-0.224484
JHI_Hv50k_2016_354216	5H	645022969	0.0315011	1.50167	0.0963855	83	NA	NA	0.918913	-0.224484
JHI_Hv50k_2016_354217	5H	645023020	0.0315011	1.50167	0.0963855	83	NA	NA	0.918913	-0.224484
JHI_Hv50k_2016_354245	5H	645031218	0.0315011	1.50167	0.0963855	83	NA	NA	0.918913	-0.224484
JHI_Hv50k_2016_354248	5H	645031696	0.0315011	1.50167	0.0963855	83	NA	NA	0.918913	-0.224484
JHI_Hv50k_2016_354249	5H	645031772	0.0315011	1.50167	0.0963855	83	NA	NA	0.918913	-0.224484
JHI_Hv50k_2016_354251	5H	645031906	0.0315011	1.50167	0.0963855	83	NA	NA	0.918913	-0.224484
JHI_Hv50k_2016_354252	5H	645032054	0.0315011	1.50167	0.0963855	83	NA	NA	0.918913	-0.224484
JHI_Hv50k_2016_354253	5H	645032141	0.0315011	1.50167	0.0963855	83	NA	NA	0.918913	-0.224484
JHI_Hv50k_2016_354259	5H	645032636	0.0315011	1.50167	0.0963855	83	NA	NA	0.918913	-0.224484
JHI_Hv50k_2016_354317	5H	645036341	0.0315011	1.50167	0.0963855	83	NA	NA	0.918913	-0.224484
SCRI_RS_155101	5H	644821403	0.0315011	1.50167	0.0963855	83	NA	NA	0.918913	-0.224484
JHI_Hv50k_2016_349528	5H	635615761	0.0317738	1.49793	0.39759	83	NA	NA	0.918913	-0.134078
BOPA2_12_30062	5H	619890644	0.0319829	1.49508	0.433735	83	NA	NA	0.918913	-0.130285
JHI_Hv50k_2016_344342	5H	619972390	0.0319829	1.49508	0.433735	83	NA	NA	0.918913	-0.130285
JHI_Hv50k_2016_344479	5H	620634534	0.0319829	1.49508	0.433735	83	NA	NA	0.918913	-0.130285
JHI_Hv50k_2016_344481	5H	620634754	0.0319829	1.49508	0.433735	83	NA	NA	0.918913	-0.130285
JHI_Hv50k_2016_344519	5H	620709709	0.0319829	1.49508	0.433735	83	NA	NA	0.918913	-0.130285
JHI_Hv50k_2016_344538	5H	620717578	0.0319829	1.49508	0.433735	83	NA	NA	0.918913	-0.130285
JHI_Hv50k_2016_344541	5H	620718355	0.0319829	1.49508	0.433735	83	NA	NA	0.918913	-0.130285
JHI_Hv50k_2016_344561	5H	620735953	0.0319829	1.49508	0.433735	83	NA	NA	0.918913	-0.130285
JHI_Hv50k_2016_344577	5H	620739799	0.0319829	1.49508	0.433735	83	NA	NA	0.918913	-0.130285
JHI_Hv50k_2016_344594	5H	620795390	0.0319829	1.49508	0.433735	83	NA	NA	0.918913	-0.130285
JHI_Hv50k_2016_344701	5H	620932999	0.0319829	1.49508	0.433735	83	NA	NA	0.918913	-0.130285
JHI_Hv50k_2016_344704	5H	620933182	0.0319829	1.49508	0.433735	83	NA	NA	0.918913	-0.130285
JHI_Hv50k_2016_345199	5H	622270398	0.0319829	1.49508	0.433735	83	NA	NA	0.918913	-0.130285
SCRI_RS_187056	5H	622152594	0.0319829	1.49508	0.433735	83	NA	NA	0.918913	-0.130285
JHI_Hv50k_2016_458320	7H	34398097	0.0320875	1.49366	0.108434	83	NA	NA	0.918913	-0.20061
JHI_Hv50k_2016_458336	7H	34400110	0.0320875	1.49366	0.108434	83	NA	NA	0.918913	-0.20061
JHI_Hv50k_2016_459054	7H	36877124	0.0320875	1.49366	0.108434	83	NA	NA	0.918913	-0.20061
JHI_Hv50k_2016_459087	7H	36913688	0.0320875	1.49366	0.108434	83	NA	NA	0.918913	-0.20061
SCRI_RS_138461	7H	36912376	0.0320875	1.49366	0.108434	83	NA	NA	0.918913	-0.20061
BOPA1_ConsensusGBS0461_3	4H	590917631	0.0325025	1.48808	0.180723	83	NA	NA	0.918913	-0.183966
JHI_Hv50k_2016_259377	4H	590798360	0.0325025	1.48808	0.180723	83	NA	NA	0.918913	-0.183966
JHI_Hv50k_2016_259389	4H	590917750	0.0325025	1.48808	0.180723	83	NA	NA	0.918913	-0.183966
JHI_Hv50k_2016_259398	4H	591004516	0.0325025	1.48808	0.180723	83	NA	NA	0.918913	-0.183966
JHI_Hv50k_2016_259408	4H	591137008	0.0325025	1.48808	0.180723	83	NA	NA	0.918913	-0.183966
JHI_Hv50k_2016_463362	7H	52309012	0.0327102	1.48532	0.204819	83	NA	NA	0.918913	-0.159085
JHI_Hv50k_2016_424127	6H	562087742	0.0331358	1.4797	0.253012	83	NA	NA	0.918913	-0.148312
JHI_Hv50k_2016_424133	6H	562129582	0.0331358	1.4797	0.253012	83	NA	NA	0.918913	-0.148312
JHI_Hv50k_2016_340688	5H	611262043	0.0332301	1.47847	0.385542	83	NA	NA	0.918913	-0.129227
JHI_Hv50k_2016_340689	5H	611262195	0.0332301	1.47847	0.385542	83	NA	NA	0.918913	-0.129227
JHI_Hv50k_2016_340693	5H	611262274	0.0332301	1.47847	0.385542	83	NA	NA	0.918913	-0.129227
JHI_Hv50k_2016_340694	5H	611262390	0.0332301	1.47847	0.385542	83	NA	NA	0.918913	-0.129227
JHI_Hv50k_2016_341119	5H	612200353	0.0332301	1.47847	0.385542	83	NA	NA	0.918913	-0.129227
JHI_Hv50k_2016_341188	5H	612228602	0.0332301	1.47847	0.385542	83	NA	NA	0.918913	-0.129227
JHI_Hv50k_2016_341291	5H	612290302	0.0332301	1.47847	0.385542	83	NA	NA	0.918913	-0.129227
JHI_Hv50k_2016_374189	6H	13021804	0.0334412	1.47572	0.289157	83	NA	NA	0.918913	-0.156502
JHI_Hv50k_2016_374479	6H	13448463	0.0334412	1.47572	0.289157	83	NA	NA	0.918913	-0.156502
JHI_Hv50k_2016_374676	6H	13519940	0.0334412	1.47572	0.289157	83	NA	NA	0.918913	-0.156502
JHI_Hv50k_2016_374677	6H	13519954	0.0334412	1.47572	0.289157	83	NA	NA	0.918913	-0.156502
JHI_Hv50k_2016_374699	6H	13523619	0.0334412	1.47572	0.289157	83	NA	NA	0.918913	-0.156502
JHI_Hv50k_2016_374915	6H	13806373	0.0334412	1.47572	0.289157	83	NA	NA	0.918913	-0.156502
JHI_Hv50k_2016_375038	6H	13960545	0.0334412	1.47572	0.289157	83	NA	NA	0.918913	-0.156502
SCRI_RS_202723	6H	13136770	0.0334412	1.47572	0.289157	83	NA	NA	0.918913	-0.156502
BOPA1_2128_874	2H	90242991	0.0338132	1.47091	0.433735	83	NA	NA	0.918913	-0.1311
BOPA1_4065_397	2H	93017737	0.0338132	1.47091	0.433735	83	NA	NA	0.918913	-0.1311
BOPA1_5823_1073	2H	86580884	0.0338132	1.47091	0.433735	83	NA	NA	0.918913	-0.1311
BOPA1_ABC01899_1_1_301	2H	91940117	0.0338132	1.47091	0.433735	83	NA	NA	0.918913	-0.1311
JHI_Hv50k_2016_82407	2H	82495191	0.0338132	1.47091	0.433735	83	NA	NA	0.918913	-0.1311
JHI_Hv50k_2016_82439	2H	82526194	0.0338132	1.47091	0.433735	83	NA	NA	0.918913	-0.1311
JHI_Hv50k_2016_82443	2H	82526522	0.0338132	1.47091	0.433735	83	NA	NA	0.918913	-0.1311
JHI_Hv50k_2016_82563	2H	83425246	0.0338132	1.47091	0.433735	83	NA	NA	0.918913	-0.1311
JHI_Hv50k_2016_82578	2H	83430329	0.0338132	1.47091	0.433735	83	NA	NA	0.918913	-0.1311
JHI_Hv50k_2016_82579	2H	83430370	0.0338132	1.47091	0.433735	83	NA	NA	0.918913	-0.1311
JHI_Hv50k_2016_82606	2H	83432535	0.0338132	1.47091	0.433735	83	NA	NA	0.918913	-0.1311
JHI_Hv50k_2016_82613	2H	83433058	0.0338132	1.47091	0.433735	83	NA	NA	0.918913	-0.1311
JHI_Hv50k_2016_82655	2H	83590296	0.0338132	1.47091	0.433735	83	NA	NA	0.918913	-0.1311
JHI_Hv50k_2016_82658	2H	83591767	0.0338132	1.47091	0.433735	83	NA	NA	0.918913	-0.1311
JHI_Hv50k_2016_82692	2H	84176499	0.0338132	1.47091	0.433735	83	NA	NA	0.918913	-0.1311
JHI_Hv50k_2016_82999	2H	86119449	0.0338132	1.47091	0.433735	83	NA	NA	0.918913	-0.1311
JHI_Hv50k_2016_83016	2H	86295522	0.0338132	1.47091	0.433735	83	NA	NA	0.918913	-0.1311
JHI_Hv50k_2016_83031	2H	86466621	0.0338132	1.47091	0.433735	83	NA	NA	0.918913	-0.1311
JHI_Hv50k_2016_83039	2H	86467112	0.0338132	1.47091	0.433735	83	NA	NA	0.918913	-0.1311
JHI_Hv50k_2016_83047	2H	86538484	0.0338132	1.47091	0.433735	83	NA	NA	0.918913	-0.1311
JHI_Hv50k_2016_83056	2H	86542261	0.0338132	1.47091	0.433735	83	NA	NA	0.918913	-0.1311
JHI_Hv50k_2016_83075	2H	86576252	0.0338132	1.47091	0.433735	83	NA	NA	0.918913	-0.1311
JHI_Hv50k_2016_83079	2H	86577055	0.0338132	1.47091	0.433735	83	NA	NA	0.918913	-0.1311
JHI_Hv50k_2016_83101	2H	86580884	0.0338132	1.47091	0.433735	83	NA	NA	0.918913	-0.1311
JHI_Hv50k_2016_83112	2H	86706743	0.0338132	1.47091	0.433735	83	NA	NA	0.918913	-0.1311
JHI_Hv50k_2016_83234	2H	87599200	0.0338132	1.47091	0.433735	83	NA	NA	0.918913	-0.1311
JHI_Hv50k_2016_83322	2H	88791116	0.0338132	1.47091	0.433735	83	NA	NA	0.918913	-0.1311
JHI_Hv50k_2016_83340	2H	88815499	0.0338132	1.47091	0.433735	83	NA	NA	0.918913	-0.1311
JHI_Hv50k_2016_83362	2H	89155840	0.0338132	1.47091	0.433735	83	NA	NA	0.918913	-0.1311
JHI_Hv50k_2016_83414	2H	89565997	0.0338132	1.47091	0.433735	83	NA	NA	0.918913	-0.1311
JHI_Hv50k_2016_83435	2H	89583080	0.0338132	1.47091	0.433735	83	NA	NA	0.918913	-0.1311
JHI_Hv50k_2016_83488	2H	90324940	0.0338132	1.47091	0.433735	83	NA	NA	0.918913	-0.1311
JHI_Hv50k_2016_83515	2H	90730844	0.0338132	1.47091	0.433735	83	NA	NA	0.918913	-0.1311
JHI_Hv50k_2016_83685	2H	91939703	0.0338132	1.47091	0.433735	83	NA	NA	0.918913	-0.1311
JHI_Hv50k_2016_83688	2H	91941184	0.0338132	1.47091	0.433735	83	NA	NA	0.918913	-0.1311
JHI_Hv50k_2016_83698	2H	92183411	0.0338132	1.47091	0.433735	83	NA	NA	0.918913	-0.1311
JHI_Hv50k_2016_83710	2H	92206350	0.0338132	1.47091	0.433735	83	NA	NA	0.918913	-0.1311
JHI_Hv50k_2016_83728	2H	92213394	0.0338132	1.47091	0.433735	83	NA	NA	0.918913	-0.1311
JHI_Hv50k_2016_83843	2H	93318102	0.0338132	1.47091	0.433735	83	NA	NA	0.918913	-0.1311
JHI_Hv50k_2016_83900	2H	93823611	0.0338132	1.47091	0.433735	83	NA	NA	0.918913	-0.1311
JHI_Hv50k_2016_83971	2H	94196934	0.0338132	1.47091	0.433735	83	NA	NA	0.918913	-0.1311
JHI_Hv50k_2016_83994	2H	94197925	0.0338132	1.47091	0.433735	83	NA	NA	0.918913	-0.1311
SCRI_RS_151576	2H	83425918	0.0338132	1.47091	0.433735	83	NA	NA	0.918913	-0.1311
SCRI_RS_182050	2H	94197823	0.0338132	1.47091	0.433735	83	NA	NA	0.918913	-0.1311
JHI_Hv50k_2016_256487	4H	571626991	0.0340034	1.46848	0.289157	83	NA	NA	0.918913	0.200186
JHI_Hv50k_2016_343930	5H	618540287	0.0340516	1.46786	0.228916	83	NA	NA	0.918913	-0.15446
JHI_Hv50k_2016_408358	6H	476865406	0.0341529	1.46657	0.240964	83	NA	NA	0.918913	-0.161125
JHI_Hv50k_2016_408424	6H	477077542	0.0341529	1.46657	0.240964	83	NA	NA	0.918913	-0.161125
JHI_Hv50k_2016_408426	6H	477078947	0.0341529	1.46657	0.240964	83	NA	NA	0.918913	-0.161125
JHI_Hv50k_2016_408440	6H	477162964	0.0341529	1.46657	0.240964	83	NA	NA	0.918913	-0.161125
JHI_Hv50k_2016_408449	6H	477165090	0.0341529	1.46657	0.240964	83	NA	NA	0.918913	-0.161125
JHI_Hv50k_2016_408504	6H	477410885	0.0341529	1.46657	0.240964	83	NA	NA	0.918913	-0.161125
SCRI_RS_116605	6H	477799398	0.0341529	1.46657	0.240964	83	NA	NA	0.918913	-0.161125
SCRI_RS_219632	6H	478131126	0.0341529	1.46657	0.240964	83	NA	NA	0.918913	-0.161125
JHI_Hv50k_2016_348277	5H	630450966	0.0341654	1.46641	0.373494	83	NA	NA	0.918913	-0.135712
JHI_Hv50k_2016_228358	4H	6470431	0.0342846	1.4649	0.13253	83	NA	NA	0.918913	-0.197919
JHI_Hv50k_2016_228378	4H	6473003	0.0342846	1.4649	0.13253	83	NA	NA	0.918913	-0.197919
JHI_Hv50k_2016_228384	4H	6481984	0.0342846	1.4649	0.13253	83	NA	NA	0.918913	-0.197919
JHI_Hv50k_2016_228463	4H	7159259	0.0342846	1.4649	0.13253	83	NA	NA	0.918913	-0.197919
JHI_Hv50k_2016_228476	4H	7401967	0.0342846	1.4649	0.13253	83	NA	NA	0.918913	-0.197919
JHI_Hv50k_2016_346560	5H	625441836	0.034733	1.45926	0.421687	83	NA	NA	0.918913	-0.12969
JHI_Hv50k_2016_461949	7H	49764289	0.0347679	1.45882	0.180723	83	NA	NA	0.918913	-0.161506
JHI_Hv50k_2016_462029	7H	49806333	0.0347679	1.45882	0.180723	83	NA	NA	0.918913	-0.161506
JHI_Hv50k_2016_462081	7H	49812469	0.0347679	1.45882	0.180723	83	NA	NA	0.918913	-0.161506
JHI_Hv50k_2016_462128	7H	49819209	0.0347679	1.45882	0.180723	83	NA	NA	0.918913	-0.161506
JHI_Hv50k_2016_462179	7H	49966749	0.0347679	1.45882	0.180723	83	NA	NA	0.918913	-0.161506
JHI_Hv50k_2016_462182	7H	49967090	0.0347679	1.45882	0.180723	83	NA	NA	0.918913	-0.161506
SCRI_RS_155795	7H	49898184	0.0347679	1.45882	0.180723	83	NA	NA	0.918913	-0.161506
SCRI_RS_182637	6H	545975058	0.03528	1.45247	0.457831	83	NA	NA	0.918913	-0.128065
JHI_Hv50k_2016_48473	1H	528989552	0.0352992	1.45224	0.325301	83	NA	NA	0.918913	-0.141185
JHI_Hv50k_2016_48659	1H	529705422	0.0352992	1.45224	0.325301	83	NA	NA	0.918913	-0.141185
SCRI_RS_157953	1H	529837615	0.0352992	1.45224	0.325301	83	NA	NA	0.918913	-0.141185
SCRI_RS_121774	7H	48001427	0.0358868	1.44507	0.162651	83	NA	NA	0.918913	-0.168308
JHI_Hv50k_2016_107309	2H	650225501	0.0365398	1.43723	0.421687	83	NA	NA	0.918913	-0.124361
BOPA1_ABC13678_1_2_369	3H	653294646	0.0365765	1.4368	0.253012	83	NA	NA	0.918913	0.16099
JHI_Hv50k_2016_208789	3H	652304536	0.0365765	1.4368	0.253012	83	NA	NA	0.918913	0.16099
JHI_Hv50k_2016_208792	3H	652305425	0.0365765	1.4368	0.253012	83	NA	NA	0.918913	0.16099
JHI_Hv50k_2016_208839	3H	652435070	0.0365765	1.4368	0.253012	83	NA	NA	0.918913	0.16099
JHI_Hv50k_2016_208926	3H	652494200	0.0365765	1.4368	0.253012	83	NA	NA	0.918913	0.16099
JHI_Hv50k_2016_208931	3H	652494979	0.0365765	1.4368	0.253012	83	NA	NA	0.918913	0.16099
JHI_Hv50k_2016_209133	3H	653264010	0.0365765	1.4368	0.253012	83	NA	NA	0.918913	0.16099
JHI_Hv50k_2016_209154	3H	653269681	0.0365765	1.4368	0.253012	83	NA	NA	0.918913	0.16099
JHI_Hv50k_2016_209155	3H	653270052	0.0365765	1.4368	0.253012	83	NA	NA	0.918913	0.16099
JHI_Hv50k_2016_209156	3H	653270355	0.0365765	1.4368	0.253012	83	NA	NA	0.918913	0.16099
JHI_Hv50k_2016_209285	3H	653556436	0.0365765	1.4368	0.253012	83	NA	NA	0.918913	0.16099
JHI_Hv50k_2016_209289	3H	653572686	0.0365765	1.4368	0.253012	83	NA	NA	0.918913	0.16099
JHI_Hv50k_2016_209292	3H	653573133	0.0365765	1.4368	0.253012	83	NA	NA	0.918913	0.16099
JHI_Hv50k_2016_209293	3H	653574214	0.0365765	1.4368	0.253012	83	NA	NA	0.918913	0.16099
JHI_Hv50k_2016_209303	3H	653582242	0.0365765	1.4368	0.253012	83	NA	NA	0.918913	0.16099
JHI_Hv50k_2016_209313	3H	653595679	0.0365765	1.4368	0.253012	83	NA	NA	0.918913	0.16099
JHI_Hv50k_2016_209316	3H	653597861	0.0365765	1.4368	0.253012	83	NA	NA	0.918913	0.16099
JHI_Hv50k_2016_209335	3H	653797073	0.0365765	1.4368	0.253012	83	NA	NA	0.918913	0.16099
JHI_Hv50k_2016_209336	3H	653797730	0.0365765	1.4368	0.253012	83	NA	NA	0.918913	0.16099
JHI_Hv50k_2016_209348	3H	653799909	0.0365765	1.4368	0.253012	83	NA	NA	0.918913	0.16099
JHI_Hv50k_2016_209350	3H	653801081	0.0365765	1.4368	0.253012	83	NA	NA	0.918913	0.16099
JHI_Hv50k_2016_209363	3H	653803866	0.0365765	1.4368	0.253012	83	NA	NA	0.918913	0.16099
JHI_Hv50k_2016_30879	1H	420008547	0.0367302	1.43498	0.246988	83	NA	NA	0.918913	0.145197
JHI_Hv50k_2016_344176	5H	619720817	0.0367948	1.43421	0.445783	83	NA	NA	0.918913	-0.126402
JHI_Hv50k_2016_344229	5H	619828793	0.0367948	1.43421	0.445783	83	NA	NA	0.918913	-0.126402
BOPA1_5163_896	5H	631586711	0.0375629	1.42524	0.385542	83	NA	NA	0.918913	-0.132463
BOPA1_7342_535	5H	631203604	0.0375629	1.42524	0.385542	83	NA	NA	0.918913	-0.132463
JHI_Hv50k_2016_348336	5H	630529545	0.0375629	1.42524	0.385542	83	NA	NA	0.918913	-0.132463
JHI_Hv50k_2016_348337	5H	630529752	0.0375629	1.42524	0.385542	83	NA	NA	0.918913	-0.132463
JHI_Hv50k_2016_348405	5H	630712364	0.0375629	1.42524	0.385542	83	NA	NA	0.918913	-0.132463
JHI_Hv50k_2016_348421	5H	630953291	0.0375629	1.42524	0.385542	83	NA	NA	0.918913	-0.132463
JHI_Hv50k_2016_348445	5H	631111769	0.0375629	1.42524	0.385542	83	NA	NA	0.918913	-0.132463
JHI_Hv50k_2016_348446	5H	631111898	0.0375629	1.42524	0.385542	83	NA	NA	0.918913	-0.132463
JHI_Hv50k_2016_348454	5H	631112572	0.0375629	1.42524	0.385542	83	NA	NA	0.918913	-0.132463
JHI_Hv50k_2016_348520	5H	631115369	0.0375629	1.42524	0.385542	83	NA	NA	0.918913	-0.132463
JHI_Hv50k_2016_348564	5H	631177677	0.0375629	1.42524	0.385542	83	NA	NA	0.918913	-0.132463
JHI_Hv50k_2016_348567	5H	631178078	0.0375629	1.42524	0.385542	83	NA	NA	0.918913	-0.132463
JHI_Hv50k_2016_348570	5H	631178294	0.0375629	1.42524	0.385542	83	NA	NA	0.918913	-0.132463
JHI_Hv50k_2016_348574	5H	631178519	0.0375629	1.42524	0.385542	83	NA	NA	0.918913	-0.132463
JHI_Hv50k_2016_348584	5H	631179548	0.0375629	1.42524	0.385542	83	NA	NA	0.918913	-0.132463
JHI_Hv50k_2016_348638	5H	631203604	0.0375629	1.42524	0.385542	83	NA	NA	0.918913	-0.132463
JHI_Hv50k_2016_348640	5H	631203684	0.0375629	1.42524	0.385542	83	NA	NA	0.918913	-0.132463
JHI_Hv50k_2016_348734	5H	631588767	0.0375629	1.42524	0.385542	83	NA	NA	0.918913	-0.132463
JHI_Hv50k_2016_348775	5H	631911073	0.0375629	1.42524	0.385542	83	NA	NA	0.918913	-0.132463
SCRI_RS_155688	5H	630789315	0.0375629	1.42524	0.385542	83	NA	NA	0.918913	-0.132463
SCRI_RS_224438	5H	631590267	0.0375629	1.42524	0.385542	83	NA	NA	0.918913	-0.132463
BOPA2_12_31305	7H	45118264	0.0377064	1.42359	0.180723	83	NA	NA	0.918913	-0.15787
JHI_Hv50k_2016_461062	7H	45226628	0.0377064	1.42359	0.180723	83	NA	NA	0.918913	-0.15787
JHI_Hv50k_2016_461084	7H	45279045	0.0377064	1.42359	0.180723	83	NA	NA	0.918913	-0.15787
JHI_Hv50k_2016_461086	7H	45280004	0.0377064	1.42359	0.180723	83	NA	NA	0.918913	-0.15787
JHI_Hv50k_2016_461120	7H	45702035	0.0377064	1.42359	0.180723	83	NA	NA	0.918913	-0.15787
JHI_Hv50k_2016_461121	7H	45702202	0.0377064	1.42359	0.180723	83	NA	NA	0.918913	-0.15787
JHI_Hv50k_2016_461130	7H	45703887	0.0377064	1.42359	0.180723	83	NA	NA	0.918913	-0.15787
JHI_Hv50k_2016_461139	7H	45707876	0.0377064	1.42359	0.180723	83	NA	NA	0.918913	-0.15787
SCRI_RS_209176	7H	45704224	0.0377064	1.42359	0.180723	83	NA	NA	0.918913	-0.15787
JHI_Hv50k_2016_256602	4H	572354738	0.0378604	1.42181	0.325301	83	NA	NA	0.918913	0.160882
BOPA2_12_30753	1H	427973108	0.0381164	1.41889	0.240964	83	NA	NA	0.918913	0.144975
JHI_Hv50k_2016_30793	1H	419585828	0.0381164	1.41889	0.240964	83	NA	NA	0.918913	0.144975
JHI_Hv50k_2016_31245	1H	423216855	0.0381164	1.41889	0.240964	83	NA	NA	0.918913	0.144975
JHI_Hv50k_2016_31282	1H	423328659	0.0381164	1.41889	0.240964	83	NA	NA	0.918913	0.144975
JHI_Hv50k_2016_31338	1H	424825010	0.0381164	1.41889	0.240964	83	NA	NA	0.918913	0.144975
JHI_Hv50k_2016_31384	1H	425627548	0.0381164	1.41889	0.240964	83	NA	NA	0.918913	0.144975
JHI_Hv50k_2016_31556	1H	427116395	0.0381164	1.41889	0.240964	83	NA	NA	0.918913	0.144975
JHI_Hv50k_2016_31591	1H	427167311	0.0381164	1.41889	0.240964	83	NA	NA	0.918913	0.144975
JHI_Hv50k_2016_31636	1H	427623183	0.0381164	1.41889	0.240964	83	NA	NA	0.918913	0.144975
JHI_Hv50k_2016_31699	1H	427875216	0.0381164	1.41889	0.240964	83	NA	NA	0.918913	0.144975
SCRI_RS_21483	1H	427145216	0.0381164	1.41889	0.240964	83	NA	NA	0.918913	0.144975
JHI_Hv50k_2016_30876	1H	420008160	0.038335	1.4164	0.253012	83	NA	NA	0.918913	0.141081
JHI_Hv50k_2016_30937	1H	420360219	0.038335	1.4164	0.253012	83	NA	NA	0.918913	0.141081
JHI_Hv50k_2016_30938	1H	420360366	0.038335	1.4164	0.253012	83	NA	NA	0.918913	0.141081
JHI_Hv50k_2016_30991	1H	420574946	0.038335	1.4164	0.253012	83	NA	NA	0.918913	0.141081
JHI_Hv50k_2016_31702	1H	427876191	0.038335	1.4164	0.253012	83	NA	NA	0.918913	0.141081
JHI_Hv50k_2016_228466	4H	7160018	0.0386146	1.41325	0.126506	83	NA	NA	0.918913	-0.203481
JHI_Hv50k_2016_418606	6H	545954714	0.0387297	1.41196	0.445783	83	NA	NA	0.918913	-0.125286
JHI_Hv50k_2016_418607	6H	545954765	0.0387297	1.41196	0.445783	83	NA	NA	0.918913	-0.125286
JHI_Hv50k_2016_418609	6H	545954958	0.0387297	1.41196	0.445783	83	NA	NA	0.918913	-0.125286
JHI_Hv50k_2016_418610	6H	545955303	0.0387297	1.41196	0.445783	83	NA	NA	0.918913	-0.125286
JHI_Hv50k_2016_418643	6H	546100123	0.0387297	1.41196	0.445783	83	NA	NA	0.918913	-0.125286
JHI_Hv50k_2016_418647	6H	546100291	0.0387297	1.41196	0.445783	83	NA	NA	0.918913	-0.125286
BOPA1_4047_898	4H	646020727	0.0387488	1.41174	0.144578	83	NA	NA	0.918913	-0.190342
JHI_Hv50k_2016_272321	4H	638388391	0.0387488	1.41174	0.144578	83	NA	NA	0.918913	-0.190342
JHI_Hv50k_2016_276209	4H	644990195	0.0387488	1.41174	0.144578	83	NA	NA	0.918913	-0.190342
JHI_Hv50k_2016_276249	4H	645031524	0.0387488	1.41174	0.144578	83	NA	NA	0.918913	-0.190342
JHI_Hv50k_2016_276419	4H	645169211	0.0387488	1.41174	0.144578	83	NA	NA	0.918913	-0.190342
JHI_Hv50k_2016_276471	4H	645488080	0.0387488	1.41174	0.144578	83	NA	NA	0.918913	-0.190342
JHI_Hv50k_2016_276477	4H	645488332	0.0387488	1.41174	0.144578	83	NA	NA	0.918913	-0.190342
JHI_Hv50k_2016_276489	4H	645502797	0.0387488	1.41174	0.144578	83	NA	NA	0.918913	-0.190342
JHI_Hv50k_2016_276492	4H	645503204	0.0387488	1.41174	0.144578	83	NA	NA	0.918913	-0.190342
JHI_Hv50k_2016_276557	4H	645517263	0.0387488	1.41174	0.144578	83	NA	NA	0.918913	-0.190342
JHI_Hv50k_2016_276589	4H	645623293	0.0387488	1.41174	0.144578	83	NA	NA	0.918913	-0.190342
JHI_Hv50k_2016_276591	4H	645623449	0.0387488	1.41174	0.144578	83	NA	NA	0.918913	-0.190342
JHI_Hv50k_2016_276603	4H	645624598	0.0387488	1.41174	0.144578	83	NA	NA	0.918913	-0.190342
JHI_Hv50k_2016_276604	4H	645624757	0.0387488	1.41174	0.144578	83	NA	NA	0.918913	-0.190342
JHI_Hv50k_2016_276616	4H	645758635	0.0387488	1.41174	0.144578	83	NA	NA	0.918913	-0.190342
JHI_Hv50k_2016_276706	4H	646020577	0.0387488	1.41174	0.144578	83	NA	NA	0.918913	-0.190342
JHI_Hv50k_2016_276707	4H	646020727	0.0387488	1.41174	0.144578	83	NA	NA	0.918913	-0.190342
JHI_Hv50k_2016_33054	1H	438317380	0.0387718	1.41148	0.204819	83	NA	NA	0.918913	0.15394
JHI_Hv50k_2016_270893	4H	635098979	0.0387845	1.41134	0.361446	83	NA	NA	0.918913	-0.134766
JHI_Hv50k_2016_270912	4H	635108870	0.0387845	1.41134	0.361446	83	NA	NA	0.918913	-0.134766
BOPA2_12_10207	1H	540810200	0.0389921	1.40902	0.349398	83	NA	NA	0.918913	0.139985
JHI_Hv50k_2016_52324	1H	540762165	0.0389921	1.40902	0.349398	83	NA	NA	0.918913	0.139985
JHI_Hv50k_2016_52435	1H	540819675	0.0389921	1.40902	0.349398	83	NA	NA	0.918913	0.139985
BK_04	5H	616115199	0.0392333	1.40634	0.433735	83	NA	NA	0.918913	-0.124912
BOPA2_12_31050	5H	616115199	0.0392333	1.40634	0.433735	83	NA	NA	0.918913	-0.124912
JHI_Hv50k_2016_342996	5H	616103169	0.0392333	1.40634	0.433735	83	NA	NA	0.918913	-0.124912
JHI_Hv50k_2016_343065	5H	616299498	0.0392333	1.40634	0.433735	83	NA	NA	0.918913	-0.124912
JHI_Hv50k_2016_343179	5H	616645771	0.0392333	1.40634	0.433735	83	NA	NA	0.918913	-0.124912
JHI_Hv50k_2016_343180	5H	616646216	0.0392333	1.40634	0.433735	83	NA	NA	0.918913	-0.124912
JHI_Hv50k_2016_343181	5H	616646578	0.0392333	1.40634	0.433735	83	NA	NA	0.918913	-0.124912
JHI_Hv50k_2016_343187	5H	616649248	0.0392333	1.40634	0.433735	83	NA	NA	0.918913	-0.124912
JHI_Hv50k_2016_343191	5H	616650878	0.0392333	1.40634	0.433735	83	NA	NA	0.918913	-0.124912
JHI_Hv50k_2016_343225	5H	616715400	0.0392333	1.40634	0.433735	83	NA	NA	0.918913	-0.124912
JHI_Hv50k_2016_343230	5H	616715973	0.0392333	1.40634	0.433735	83	NA	NA	0.918913	-0.124912
JHI_Hv50k_2016_343281	5H	616904091	0.0392333	1.40634	0.433735	83	NA	NA	0.918913	-0.124912
JHI_Hv50k_2016_343289	5H	616905069	0.0392333	1.40634	0.433735	83	NA	NA	0.918913	-0.124912
JHI_Hv50k_2016_343370	5H	617130454	0.0392333	1.40634	0.433735	83	NA	NA	0.918913	-0.124912
JHI_Hv50k_2016_343372	5H	617130497	0.0392333	1.40634	0.433735	83	NA	NA	0.918913	-0.124912
JHI_Hv50k_2016_343373	5H	617130646	0.0392333	1.40634	0.433735	83	NA	NA	0.918913	-0.124912
JHI_Hv50k_2016_343377	5H	617132376	0.0392333	1.40634	0.433735	83	NA	NA	0.918913	-0.124912
JHI_Hv50k_2016_343378	5H	617132702	0.0392333	1.40634	0.433735	83	NA	NA	0.918913	-0.124912
JHI_Hv50k_2016_343380	5H	617133472	0.0392333	1.40634	0.433735	83	NA	NA	0.918913	-0.124912
JHI_Hv50k_2016_343381	5H	617133783	0.0392333	1.40634	0.433735	83	NA	NA	0.918913	-0.124912
JHI_Hv50k_2016_343383	5H	617134179	0.0392333	1.40634	0.433735	83	NA	NA	0.918913	-0.124912
JHI_Hv50k_2016_343384	5H	617134233	0.0392333	1.40634	0.433735	83	NA	NA	0.918913	-0.124912
JHI_Hv50k_2016_343392	5H	617135830	0.0392333	1.40634	0.433735	83	NA	NA	0.918913	-0.124912
JHI_Hv50k_2016_343408	5H	617141835	0.0392333	1.40634	0.433735	83	NA	NA	0.918913	-0.124912
JHI_Hv50k_2016_355641	5H	647457994	0.0394949	1.40346	0.144578	83	NA	NA	0.918913	-0.187143
SCRI_RS_162410	4H	604057404	0.0397776	1.40036	0.39759	83	NA	NA	0.918913	-0.130627
JHI_Hv50k_2016_100468	2H	608070614	0.0399925	1.39802	0.168675	83	NA	NA	0.918913	-0.172594
JHI_Hv50k_2016_100568	2H	609149949	0.0399925	1.39802	0.168675	83	NA	NA	0.918913	-0.172594
JHI_Hv50k_2016_100572	2H	609150623	0.0399925	1.39802	0.168675	83	NA	NA	0.918913	-0.172594
JHI_Hv50k_2016_100663	2H	610184362	0.0399925	1.39802	0.168675	83	NA	NA	0.918913	-0.172594
JHI_Hv50k_2016_100937	2H	611959025	0.0399925	1.39802	0.168675	83	NA	NA	0.918913	-0.172594
SCRI_RS_100476	2H	608070615	0.0399925	1.39802	0.168675	83	NA	NA	0.918913	-0.172594
SCRI_RS_167713	2H	609145474	0.0399925	1.39802	0.168675	83	NA	NA	0.918913	-0.172594
SCRI_RS_212940	2H	609631639	0.0399925	1.39802	0.168675	83	NA	NA	0.918913	-0.172594
JHI_Hv50k_2016_419071	6H	547250725	0.0401651	1.39615	0.385542	83	NA	NA	0.918913	0.132504
JHI_Hv50k_2016_419080	6H	547252425	0.0401651	1.39615	0.385542	83	NA	NA	0.918913	0.132504
JHI_Hv50k_2016_419111	6H	547338132	0.0401651	1.39615	0.385542	83	NA	NA	0.918913	0.132504
JHI_Hv50k_2016_419113	6H	547338139	0.0401651	1.39615	0.385542	83	NA	NA	0.918913	0.132504
JHI_Hv50k_2016_419116	6H	547338516	0.0401651	1.39615	0.385542	83	NA	NA	0.918913	0.132504
JHI_Hv50k_2016_419117	6H	547338785	0.0401651	1.39615	0.385542	83	NA	NA	0.918913	0.132504
JHI_Hv50k_2016_419118	6H	547339405	0.0401651	1.39615	0.385542	83	NA	NA	0.918913	0.132504
JHI_Hv50k_2016_419166	6H	547555293	0.0401651	1.39615	0.385542	83	NA	NA	0.918913	0.132504
JHI_Hv50k_2016_419228	6H	547580965	0.0401651	1.39615	0.385542	83	NA	NA	0.918913	0.132504
JHI_Hv50k_2016_408454	6H	477261232	0.0408823	1.38847	0.253012	83	NA	NA	0.918913	-0.154629
SCRI_RS_115440	6H	477076137	0.0408823	1.38847	0.253012	83	NA	NA	0.918913	-0.154629
BOPA1_11470_478	5H	632298125	0.0412356	1.38473	0.373494	83	NA	NA	0.918913	-0.128814
BOPA1_4015_1153	5H	632548119	0.0412356	1.38473	0.373494	83	NA	NA	0.918913	-0.128814
JHI_Hv50k_2016_348757	5H	631884140	0.0412356	1.38473	0.373494	83	NA	NA	0.918913	-0.128814
JHI_Hv50k_2016_348758	5H	631884310	0.0412356	1.38473	0.373494	83	NA	NA	0.918913	-0.128814
JHI_Hv50k_2016_348807	5H	632089716	0.0412356	1.38473	0.373494	83	NA	NA	0.918913	-0.128814
JHI_Hv50k_2016_348826	5H	632193401	0.0412356	1.38473	0.373494	83	NA	NA	0.918913	-0.128814
JHI_Hv50k_2016_348835	5H	632194755	0.0412356	1.38473	0.373494	83	NA	NA	0.918913	-0.128814
JHI_Hv50k_2016_348841	5H	632195452	0.0412356	1.38473	0.373494	83	NA	NA	0.918913	-0.128814
JHI_Hv50k_2016_348855	5H	632196793	0.0412356	1.38473	0.373494	83	NA	NA	0.918913	-0.128814
JHI_Hv50k_2016_348993	5H	632530987	0.0412356	1.38473	0.373494	83	NA	NA	0.918913	-0.128814
JHI_Hv50k_2016_348994	5H	632531009	0.0412356	1.38473	0.373494	83	NA	NA	0.918913	-0.128814
JHI_Hv50k_2016_349015	5H	632548119	0.0412356	1.38473	0.373494	83	NA	NA	0.918913	-0.128814
JHI_Hv50k_2016_349016	5H	632548266	0.0412356	1.38473	0.373494	83	NA	NA	0.918913	-0.128814
SCRI_RS_168654	5H	632294447	0.0412356	1.38473	0.373494	83	NA	NA	0.918913	-0.128814
SCRI_RS_213163	5H	632091088	0.0412356	1.38473	0.373494	83	NA	NA	0.918913	-0.128814
JHI_Hv50k_2016_259677	4H	593644019	0.041351	1.38351	0.493976	83	NA	NA	0.918913	0.133208
JHI_Hv50k_2016_259749	4H	594277857	0.041351	1.38351	0.493976	83	NA	NA	0.918913	0.133208
JHI_Hv50k_2016_259768	4H	594403675	0.041351	1.38351	0.493976	83	NA	NA	0.918913	0.133208
JHI_Hv50k_2016_419088	6H	547257084	0.041667	1.38021	0.373494	83	NA	NA	0.918913	0.133765
SCRI_RS_235665	6H	547091616	0.041667	1.38021	0.373494	83	NA	NA	0.918913	0.133765
JHI_Hv50k_2016_43626	1H	517056530	0.0418214	1.3786	0.349398	83	NA	NA	0.918913	0.126182
JHI_Hv50k_2016_375790	6H	15109322	0.042	1.37675	0.240964	83	NA	NA	0.918913	-0.15424
JHI_Hv50k_2016_257844	4H	578990337	0.0421344	1.37536	0.192771	83	NA	NA	0.918913	-0.173897
JHI_Hv50k_2016_31053	1H	421688736	0.0422167	1.37452	0.26506	83	NA	NA	0.918913	0.137954
JHI_Hv50k_2016_31062	1H	421701308	0.0422167	1.37452	0.26506	83	NA	NA	0.918913	0.137954
JHI_Hv50k_2016_31063	1H	421701481	0.0422167	1.37452	0.26506	83	NA	NA	0.918913	0.137954
JHI_Hv50k_2016_31090	1H	422179266	0.0422167	1.37452	0.26506	83	NA	NA	0.918913	0.137954
JHI_Hv50k_2016_31100	1H	422189390	0.0422167	1.37452	0.26506	83	NA	NA	0.918913	0.137954
JHI_Hv50k_2016_31138	1H	422288958	0.0422167	1.37452	0.26506	83	NA	NA	0.918913	0.137954
JHI_Hv50k_2016_31141	1H	422289317	0.0422167	1.37452	0.26506	83	NA	NA	0.918913	0.137954
JHI_Hv50k_2016_31167	1H	422565104	0.0422167	1.37452	0.26506	83	NA	NA	0.918913	0.137954
JHI_Hv50k_2016_31168	1H	422565623	0.0422167	1.37452	0.26506	83	NA	NA	0.918913	0.137954
JHI_Hv50k_2016_31169	1H	422565992	0.0422167	1.37452	0.26506	83	NA	NA	0.918913	0.137954
JHI_Hv50k_2016_31184	1H	422892638	0.0422167	1.37452	0.26506	83	NA	NA	0.918913	0.137954
JHI_Hv50k_2016_31221	1H	423133826	0.0422167	1.37452	0.26506	83	NA	NA	0.918913	0.137954
JHI_Hv50k_2016_31270	1H	423323562	0.0422167	1.37452	0.26506	83	NA	NA	0.918913	0.137954
JHI_Hv50k_2016_31277	1H	423328374	0.0422167	1.37452	0.26506	83	NA	NA	0.918913	0.137954
JHI_Hv50k_2016_31278	1H	423328478	0.0422167	1.37452	0.26506	83	NA	NA	0.918913	0.137954
JHI_Hv50k_2016_31358	1H	425499908	0.0422167	1.37452	0.26506	83	NA	NA	0.918913	0.137954
JHI_Hv50k_2016_31423	1H	425802015	0.0422167	1.37452	0.26506	83	NA	NA	0.918913	0.137954
JHI_Hv50k_2016_31425	1H	425802153	0.0422167	1.37452	0.26506	83	NA	NA	0.918913	0.137954
JHI_Hv50k_2016_31584	1H	427166123	0.0422167	1.37452	0.26506	83	NA	NA	0.918913	0.137954
JHI_Hv50k_2016_31595	1H	427168579	0.0422167	1.37452	0.26506	83	NA	NA	0.918913	0.137954
JHI_Hv50k_2016_31785	1H	428079243	0.0422167	1.37452	0.26506	83	NA	NA	0.918913	0.137954
SCRI_RS_182431	1H	427395732	0.0422167	1.37452	0.26506	83	NA	NA	0.918913	0.137954
SCRI_RS_192779	1H	423116863	0.0422167	1.37452	0.26506	83	NA	NA	0.918913	0.137954
SCRI_RS_236104	1H	427095168	0.0422167	1.37452	0.26506	83	NA	NA	0.918913	0.137954
JHI_Hv50k_2016_31217	1H	423129559	0.0424792	1.37182	0.271084	83	NA	NA	0.918913	0.138606
JHI_Hv50k_2016_30803	1H	419765504	0.0428328	1.36822	0.253012	83	NA	NA	0.918913	0.14069
JHI_Hv50k_2016_348735	5H	631589182	0.0428631	1.36792	0.39759	83	NA	NA	0.918913	-0.128765
JHI_Hv50k_2016_30181	1H	415469734	0.0429427	1.36711	0.26506	83	NA	NA	0.918913	0.138391
JHI_Hv50k_2016_30276	1H	417155075	0.0429427	1.36711	0.26506	83	NA	NA	0.918913	0.138391
JHI_Hv50k_2016_30277	1H	417155080	0.0429427	1.36711	0.26506	83	NA	NA	0.918913	0.138391
JHI_Hv50k_2016_30279	1H	417155259	0.0429427	1.36711	0.26506	83	NA	NA	0.918913	0.138391
JHI_Hv50k_2016_30337	1H	418398583	0.0429427	1.36711	0.26506	83	NA	NA	0.918913	0.138391
JHI_Hv50k_2016_358239	5H	651495413	0.0429794	1.36674	0.433735	83	NA	NA	0.918913	0.215777
JHI_Hv50k_2016_358257	5H	651501373	0.0429794	1.36674	0.433735	83	NA	NA	0.918913	0.215777
JHI_Hv50k_2016_358258	5H	651501440	0.0429794	1.36674	0.433735	83	NA	NA	0.918913	0.215777
JHI_Hv50k_2016_216800	3H	672052766	0.0431295	1.36523	0.301205	83	NA	NA	0.918913	0.136167
JHI_Hv50k_2016_216801	3H	672052840	0.0431295	1.36523	0.301205	83	NA	NA	0.918913	0.136167
JHI_Hv50k_2016_216809	3H	672054541	0.0431295	1.36523	0.301205	83	NA	NA	0.918913	0.136167
BOPA1_1190_86	1H	429810625	0.0431721	1.3648	0.216867	83	NA	NA	0.918913	0.150061
JHI_Hv50k_2016_31892	1H	428982508	0.0431721	1.3648	0.216867	83	NA	NA	0.918913	0.150061
JHI_Hv50k_2016_31897	1H	428990346	0.0431721	1.3648	0.216867	83	NA	NA	0.918913	0.150061
JHI_Hv50k_2016_31914	1H	429224473	0.0431721	1.3648	0.216867	83	NA	NA	0.918913	0.150061
JHI_Hv50k_2016_31948	1H	429997938	0.0431721	1.3648	0.216867	83	NA	NA	0.918913	0.150061
JHI_Hv50k_2016_32128	1H	431535799	0.0431721	1.3648	0.216867	83	NA	NA	0.918913	0.150061
JHI_Hv50k_2016_32129	1H	431535830	0.0431721	1.3648	0.216867	83	NA	NA	0.918913	0.150061
JHI_Hv50k_2016_32132	1H	431536058	0.0431721	1.3648	0.216867	83	NA	NA	0.918913	0.150061
JHI_Hv50k_2016_32133	1H	431536127	0.0431721	1.3648	0.216867	83	NA	NA	0.918913	0.150061
JHI_Hv50k_2016_32138	1H	431537879	0.0431721	1.3648	0.216867	83	NA	NA	0.918913	0.150061
JHI_Hv50k_2016_32146	1H	431804365	0.0431721	1.3648	0.216867	83	NA	NA	0.918913	0.150061
JHI_Hv50k_2016_32148	1H	431805452	0.0431721	1.3648	0.216867	83	NA	NA	0.918913	0.150061
JHI_Hv50k_2016_32151	1H	431806091	0.0431721	1.3648	0.216867	83	NA	NA	0.918913	0.150061
JHI_Hv50k_2016_32152	1H	431806367	0.0431721	1.3648	0.216867	83	NA	NA	0.918913	0.150061
JHI_Hv50k_2016_32154	1H	431806569	0.0431721	1.3648	0.216867	83	NA	NA	0.918913	0.150061
JHI_Hv50k_2016_32155	1H	431807121	0.0431721	1.3648	0.216867	83	NA	NA	0.918913	0.150061
JHI_Hv50k_2016_32220	1H	431957294	0.0431721	1.3648	0.216867	83	NA	NA	0.918913	0.150061
JHI_Hv50k_2016_32221	1H	431957397	0.0431721	1.3648	0.216867	83	NA	NA	0.918913	0.150061
JHI_Hv50k_2016_32248	1H	431969215	0.0431721	1.3648	0.216867	83	NA	NA	0.918913	0.150061
JHI_Hv50k_2016_31873	1H	428371355	0.0435172	1.36134	0.228916	83	NA	NA	0.918913	0.145571
JHI_Hv50k_2016_32030	1H	430860379	0.0435172	1.36134	0.228916	83	NA	NA	0.918913	0.145571
JHI_Hv50k_2016_32893	1H	435669643	0.0435172	1.36134	0.228916	83	NA	NA	0.918913	0.145571
SCRI_RS_237999	1H	431987761	0.0435172	1.36134	0.228916	83	NA	NA	0.918913	0.145571
JHI_Hv50k_2016_45601	1H	522487544	0.0436873	1.35965	0.39759	83	NA	NA	0.918913	0.119976
JHI_Hv50k_2016_45613	1H	522491886	0.0436873	1.35965	0.39759	83	NA	NA	0.918913	0.119976
JHI_Hv50k_2016_45614	1H	522492014	0.0436873	1.35965	0.39759	83	NA	NA	0.918913	0.119976
JHI_Hv50k_2016_45615	1H	522492044	0.0436873	1.35965	0.39759	83	NA	NA	0.918913	0.119976
JHI_Hv50k_2016_45661	1H	522552451	0.0436873	1.35965	0.39759	83	NA	NA	0.918913	0.119976
JHI_Hv50k_2016_45675	1H	522566596	0.0436873	1.35965	0.39759	83	NA	NA	0.918913	0.119976
JHI_Hv50k_2016_45678	1H	522567573	0.0436873	1.35965	0.39759	83	NA	NA	0.918913	0.119976
JHI_Hv50k_2016_45689	1H	522568667	0.0436873	1.35965	0.39759	83	NA	NA	0.918913	0.119976
JHI_Hv50k_2016_45694	1H	522588063	0.0436873	1.35965	0.39759	83	NA	NA	0.918913	0.119976
JHI_Hv50k_2016_45713	1H	522616409	0.0436873	1.35965	0.39759	83	NA	NA	0.918913	0.119976
JHI_Hv50k_2016_45776	1H	522793807	0.0436873	1.35965	0.39759	83	NA	NA	0.918913	0.119976
JHI_Hv50k_2016_45789	1H	522795023	0.0436873	1.35965	0.39759	83	NA	NA	0.918913	0.119976
JHI_Hv50k_2016_45836	1H	522836476	0.0436873	1.35965	0.39759	83	NA	NA	0.918913	0.119976
JHI_Hv50k_2016_46104	1H	523092509	0.0436873	1.35965	0.39759	83	NA	NA	0.918913	0.119976
JHI_Hv50k_2016_46106	1H	523092537	0.0436873	1.35965	0.39759	83	NA	NA	0.918913	0.119976
SCRI_RS_106752	1H	522843676	0.0436873	1.35965	0.39759	83	NA	NA	0.918913	0.119976
SCRI_RS_141421	1H	522568616	0.0436873	1.35965	0.39759	83	NA	NA	0.918913	0.119976
SCRI_RS_206759	1H	522839678	0.0436873	1.35965	0.39759	83	NA	NA	0.918913	0.119976
SCRI_RS_232650	1H	522485279	0.0436873	1.35965	0.39759	83	NA	NA	0.918913	0.119976
JHI_Hv50k_2016_223498	3H	689644176	0.0439927	1.35662	0.343373	83	NA	NA	0.918913	0.138661
JHI_Hv50k_2016_223501	3H	689644548	0.0439927	1.35662	0.343373	83	NA	NA	0.918913	0.138661
JHI_Hv50k_2016_349486	5H	635423468	0.0442003	1.35457	0.108434	83	NA	NA	0.918913	-0.197089
JHI_Hv50k_2016_349524	5H	635614898	0.0442003	1.35457	0.108434	83	NA	NA	0.918913	-0.197089
JHI_Hv50k_2016_349526	5H	635615463	0.0442003	1.35457	0.108434	83	NA	NA	0.918913	-0.197089
JHI_Hv50k_2016_349531	5H	635616419	0.0442003	1.35457	0.108434	83	NA	NA	0.918913	-0.197089
SCRI_RS_189174	5H	635502187	0.0442003	1.35457	0.108434	83	NA	NA	0.918913	-0.197089
JHI_Hv50k_2016_460962	7H	44318055	0.0445617	1.35104	0.156627	83	NA	NA	0.918913	-0.162643
JHI_Hv50k_2016_460995	7H	44706615	0.0445617	1.35104	0.156627	83	NA	NA	0.918913	-0.162643
JHI_Hv50k_2016_340790	5H	611299833	0.0448289	1.34844	0.39759	83	NA	NA	0.918913	-0.129163
BOPA1_ConsensusGBS0705_1	2H	655112436	0.0452998	1.3439	0.301205	83	NA	NA	0.918913	-0.127824
BOPA2_12_31205	2H	654960941	0.0452998	1.3439	0.301205	83	NA	NA	0.918913	-0.127824
JHI_Hv50k_2016_108122	2H	654955912	0.0452998	1.3439	0.301205	83	NA	NA	0.918913	-0.127824
JHI_Hv50k_2016_108145	2H	654965578	0.0452998	1.3439	0.301205	83	NA	NA	0.918913	-0.127824
JHI_Hv50k_2016_108147	2H	654965845	0.0452998	1.3439	0.301205	83	NA	NA	0.918913	-0.127824
JHI_Hv50k_2016_108149	2H	654966179	0.0452998	1.3439	0.301205	83	NA	NA	0.918913	-0.127824
JHI_Hv50k_2016_108155	2H	655111229	0.0452998	1.3439	0.301205	83	NA	NA	0.918913	-0.127824
JHI_Hv50k_2016_108157	2H	655112353	0.0452998	1.3439	0.301205	83	NA	NA	0.918913	-0.127824
JHI_Hv50k_2016_108159	2H	655112752	0.0452998	1.3439	0.301205	83	NA	NA	0.918913	-0.127824
JHI_Hv50k_2016_108163	2H	655137145	0.0452998	1.3439	0.301205	83	NA	NA	0.918913	-0.127824
JHI_Hv50k_2016_108191	2H	655326944	0.0452998	1.3439	0.301205	83	NA	NA	0.918913	-0.127824
JHI_Hv50k_2016_108213	2H	655401253	0.0452998	1.3439	0.301205	83	NA	NA	0.918913	-0.127824
JHI_Hv50k_2016_108216	2H	655401659	0.0452998	1.3439	0.301205	83	NA	NA	0.918913	-0.127824
JHI_Hv50k_2016_108254	2H	655481954	0.0452998	1.3439	0.301205	83	NA	NA	0.918913	-0.127824
SCRI_RS_13565	2H	655112232	0.0452998	1.3439	0.301205	83	NA	NA	0.918913	-0.127824
SCRI_RS_192398	2H	655480265	0.0452998	1.3439	0.301205	83	NA	NA	0.918913	-0.127824
SCRI_RS_3376	2H	655324614	0.0452998	1.3439	0.301205	83	NA	NA	0.918913	-0.127824
JHI_Hv50k_2016_358585	5H	652795482	0.0453755	1.34318	0.228916	83	NA	NA	0.918913	-0.155272
JHI_Hv50k_2016_358634	5H	652928814	0.0453755	1.34318	0.228916	83	NA	NA	0.918913	-0.155272
JHI_Hv50k_2016_358687	5H	652972674	0.0453755	1.34318	0.228916	83	NA	NA	0.918913	-0.155272
JHI_Hv50k_2016_358747	5H	653396050	0.0453755	1.34318	0.228916	83	NA	NA	0.918913	-0.155272
JHI_Hv50k_2016_358877	5H	653610161	0.0453755	1.34318	0.228916	83	NA	NA	0.918913	-0.155272
JHI_Hv50k_2016_358925	5H	653613536	0.0453755	1.34318	0.228916	83	NA	NA	0.918913	-0.155272
JHI_Hv50k_2016_359083	5H	653924576	0.0453755	1.34318	0.228916	83	NA	NA	0.918913	-0.155272
JHI_Hv50k_2016_359114	5H	653941262	0.0453755	1.34318	0.228916	83	NA	NA	0.918913	-0.155272
SCRI_RS_199298	5H	652974146	0.0453755	1.34318	0.228916	83	NA	NA	0.918913	-0.155272
JHI_Hv50k_2016_32095	1H	431136617	0.0460408	1.33686	0.192771	83	NA	NA	0.918913	0.150546
JHI_Hv50k_2016_218955	3H	677160542	0.0461582	1.33575	0.0722892	83	NA	NA	0.918913	0.242493
JHI_Hv50k_2016_218989	3H	677525702	0.0461582	1.33575	0.0722892	83	NA	NA	0.918913	0.242493
JHI_Hv50k_2016_119159	2H	704372397	0.0464012	1.33347	0.46988	83	NA	NA	0.918913	0.123708
JHI_Hv50k_2016_119160	2H	704372406	0.0464012	1.33347	0.46988	83	NA	NA	0.918913	0.123708
JHI_Hv50k_2016_119170	2H	704373222	0.0464012	1.33347	0.46988	83	NA	NA	0.918913	0.123708
JHI_Hv50k_2016_119174	2H	704373915	0.0464012	1.33347	0.46988	83	NA	NA	0.918913	0.123708
JHI_Hv50k_2016_119189	2H	704377060	0.0464012	1.33347	0.46988	83	NA	NA	0.918913	0.123708
JHI_Hv50k_2016_119227	2H	704392348	0.0464012	1.33347	0.46988	83	NA	NA	0.918913	0.123708
JHI_Hv50k_2016_119275	2H	704559133	0.0464012	1.33347	0.46988	83	NA	NA	0.918913	0.123708
JHI_Hv50k_2016_119284	2H	704563430	0.0464012	1.33347	0.46988	83	NA	NA	0.918913	0.123708
JHI_Hv50k_2016_119291	2H	704829798	0.0464012	1.33347	0.46988	83	NA	NA	0.918913	0.123708
JHI_Hv50k_2016_75014	2H	34094456	0.0466084	1.33154	0.13253	83	NA	NA	0.918913	0.19104
JHI_Hv50k_2016_358338	5H	651620733	0.0469828	1.32806	0.216867	83	NA	NA	0.918913	-0.154672
JHI_Hv50k_2016_358345	5H	651626668	0.0469828	1.32806	0.216867	83	NA	NA	0.918913	-0.154672
JHI_Hv50k_2016_358352	5H	651629151	0.0469828	1.32806	0.216867	83	NA	NA	0.918913	-0.154672
JHI_Hv50k_2016_358353	5H	651629250	0.0469828	1.32806	0.216867	83	NA	NA	0.918913	-0.154672
JHI_Hv50k_2016_358354	5H	651629334	0.0469828	1.32806	0.216867	83	NA	NA	0.918913	-0.154672
JHI_Hv50k_2016_358355	5H	651629536	0.0469828	1.32806	0.216867	83	NA	NA	0.918913	-0.154672
JHI_Hv50k_2016_358372	5H	651918992	0.0469828	1.32806	0.216867	83	NA	NA	0.918913	-0.154672
JHI_Hv50k_2016_358384	5H	651946299	0.0469828	1.32806	0.216867	83	NA	NA	0.918913	-0.154672
JHI_Hv50k_2016_358410	5H	652086916	0.0469828	1.32806	0.216867	83	NA	NA	0.918913	-0.154672
JHI_Hv50k_2016_358414	5H	652087281	0.0469828	1.32806	0.216867	83	NA	NA	0.918913	-0.154672
JHI_Hv50k_2016_358416	5H	652087422	0.0469828	1.32806	0.216867	83	NA	NA	0.918913	-0.154672
JHI_Hv50k_2016_358455	5H	652212228	0.0469828	1.32806	0.216867	83	NA	NA	0.918913	-0.154672
JHI_Hv50k_2016_29780	1H	412354134	0.0471479	1.32654	0.277108	83	NA	NA	0.918913	0.135327
JHI_Hv50k_2016_29798	1H	412367360	0.0471479	1.32654	0.277108	83	NA	NA	0.918913	0.135327
JHI_Hv50k_2016_29827	1H	412709042	0.0471479	1.32654	0.277108	83	NA	NA	0.918913	0.135327
JHI_Hv50k_2016_29828	1H	412709096	0.0471479	1.32654	0.277108	83	NA	NA	0.918913	0.135327
JHI_Hv50k_2016_29837	1H	413189233	0.0471479	1.32654	0.277108	83	NA	NA	0.918913	0.135327
JHI_Hv50k_2016_29845	1H	413475460	0.0471479	1.32654	0.277108	83	NA	NA	0.918913	0.135327
JHI_Hv50k_2016_29848	1H	413475923	0.0471479	1.32654	0.277108	83	NA	NA	0.918913	0.135327
JHI_Hv50k_2016_29875	1H	413955003	0.0471479	1.32654	0.277108	83	NA	NA	0.918913	0.135327
JHI_Hv50k_2016_29876	1H	413955188	0.0471479	1.32654	0.277108	83	NA	NA	0.918913	0.135327
JHI_Hv50k_2016_29881	1H	413956043	0.0471479	1.32654	0.277108	83	NA	NA	0.918913	0.135327
JHI_Hv50k_2016_29941	1H	414058556	0.0471479	1.32654	0.277108	83	NA	NA	0.918913	0.135327
JHI_Hv50k_2016_29990	1H	414238062	0.0471479	1.32654	0.277108	83	NA	NA	0.918913	0.135327
JHI_Hv50k_2016_30022	1H	414511361	0.0471479	1.32654	0.277108	83	NA	NA	0.918913	0.135327
JHI_Hv50k_2016_30068	1H	415009384	0.0471479	1.32654	0.277108	83	NA	NA	0.918913	0.135327
JHI_Hv50k_2016_223540	3H	689731369	0.0476081	1.32232	0.337349	83	NA	NA	0.918913	0.13598
JHI_Hv50k_2016_223561	3H	689733589	0.0476081	1.32232	0.337349	83	NA	NA	0.918913	0.13598
JHI_Hv50k_2016_223565	3H	689733635	0.0476081	1.32232	0.337349	83	NA	NA	0.918913	0.13598
JHI_Hv50k_2016_223566	3H	689733709	0.0476081	1.32232	0.337349	83	NA	NA	0.918913	0.13598
JHI_Hv50k_2016_223619	3H	689738502	0.0476081	1.32232	0.337349	83	NA	NA	0.918913	0.13598
JHI_Hv50k_2016_223620	3H	689738578	0.0476081	1.32232	0.337349	83	NA	NA	0.918913	0.13598
JHI_Hv50k_2016_223623	3H	689738756	0.0476081	1.32232	0.337349	83	NA	NA	0.918913	0.13598
JHI_Hv50k_2016_223628	3H	689739181	0.0476081	1.32232	0.337349	83	NA	NA	0.918913	0.13598
JHI_Hv50k_2016_223711	3H	689768915	0.0476081	1.32232	0.337349	83	NA	NA	0.918913	0.13598
JHI_Hv50k_2016_223712	3H	689769088	0.0476081	1.32232	0.337349	83	NA	NA	0.918913	0.13598
JHI_Hv50k_2016_223717	3H	689769570	0.0476081	1.32232	0.337349	83	NA	NA	0.918913	0.13598
JHI_Hv50k_2016_223727	3H	689770475	0.0476081	1.32232	0.337349	83	NA	NA	0.918913	0.13598
JHI_Hv50k_2016_223729	3H	689770749	0.0476081	1.32232	0.337349	83	NA	NA	0.918913	0.13598
JHI_Hv50k_2016_223762	3H	689771917	0.0476081	1.32232	0.337349	83	NA	NA	0.918913	0.13598
JHI_Hv50k_2016_223777	3H	689772565	0.0476081	1.32232	0.337349	83	NA	NA	0.918913	0.13598
JHI_Hv50k_2016_223816	3H	689773857	0.0476081	1.32232	0.337349	83	NA	NA	0.918913	0.13598
JHI_Hv50k_2016_223901	3H	689862269	0.0476081	1.32232	0.337349	83	NA	NA	0.918913	0.13598
JHI_Hv50k_2016_223911	3H	689866076	0.0476081	1.32232	0.337349	83	NA	NA	0.918913	0.13598
JHI_Hv50k_2016_224062	3H	690951681	0.0476081	1.32232	0.337349	83	NA	NA	0.918913	0.13598
JHI_Hv50k_2016_224068	3H	691017953	0.0476081	1.32232	0.337349	83	NA	NA	0.918913	0.13598
JHI_Hv50k_2016_224069	3H	691020119	0.0476081	1.32232	0.337349	83	NA	NA	0.918913	0.13598
JHI_Hv50k_2016_342507	5H	614872537	0.0481866	1.31707	0.409639	83	NA	NA	0.918913	-0.120586
JHI_Hv50k_2016_342510	5H	614887972	0.0481866	1.31707	0.409639	83	NA	NA	0.918913	-0.120586
JHI_Hv50k_2016_342512	5H	614888014	0.0481866	1.31707	0.409639	83	NA	NA	0.918913	-0.120586
JHI_Hv50k_2016_342553	5H	614932254	0.0481866	1.31707	0.409639	83	NA	NA	0.918913	-0.120586
JHI_Hv50k_2016_342631	5H	615076710	0.0481866	1.31707	0.409639	83	NA	NA	0.918913	-0.120586
JHI_Hv50k_2016_342636	5H	615077005	0.0481866	1.31707	0.409639	83	NA	NA	0.918913	-0.120586
JHI_Hv50k_2016_342659	5H	615078338	0.0481866	1.31707	0.409639	83	NA	NA	0.918913	-0.120586
JHI_Hv50k_2016_342699	5H	615129597	0.0481866	1.31707	0.409639	83	NA	NA	0.918913	-0.120586
JHI_Hv50k_2016_342700	5H	615129851	0.0481866	1.31707	0.409639	83	NA	NA	0.918913	-0.120586
JHI_Hv50k_2016_342741	5H	615138450	0.0481866	1.31707	0.409639	83	NA	NA	0.918913	-0.120586
JHI_Hv50k_2016_342821	5H	615393811	0.0481866	1.31707	0.409639	83	NA	NA	0.918913	-0.120586
SCRI_RS_155999	5H	614779759	0.0481866	1.31707	0.409639	83	NA	NA	0.918913	-0.120586
SCRI_RS_157026	5H	615390088	0.0481866	1.31707	0.409639	83	NA	NA	0.918913	-0.120586
SCRI_RS_201831	5H	615077620	0.0481866	1.31707	0.409639	83	NA	NA	0.918913	-0.120586
SCRI_RS_236610	5H	615389047	0.0481866	1.31707	0.409639	83	NA	NA	0.918913	-0.120586
BOPA2_12_10979	7H	48001348	0.0482243	1.31673	0.156627	83	NA	NA	0.918913	-0.159352
BOPA2_12_30065	7H	47359082	0.0482243	1.31673	0.156627	83	NA	NA	0.918913	-0.159352
JHI_Hv50k_2016_461176	7H	46178706	0.0482243	1.31673	0.156627	83	NA	NA	0.918913	-0.159352
JHI_Hv50k_2016_461408	7H	47723519	0.0482243	1.31673	0.156627	83	NA	NA	0.918913	-0.159352
JHI_Hv50k_2016_461413	7H	47723889	0.0482243	1.31673	0.156627	83	NA	NA	0.918913	-0.159352
JHI_Hv50k_2016_461488	7H	47788650	0.0482243	1.31673	0.156627	83	NA	NA	0.918913	-0.159352
JHI_Hv50k_2016_461519	7H	48012190	0.0482243	1.31673	0.156627	83	NA	NA	0.918913	-0.159352
JHI_Hv50k_2016_461533	7H	48186308	0.0482243	1.31673	0.156627	83	NA	NA	0.918913	-0.159352
JHI_Hv50k_2016_461558	7H	48202336	0.0482243	1.31673	0.156627	83	NA	NA	0.918913	-0.159352
JHI_Hv50k_2016_339536	5H	609510607	0.0482921	1.31612	0.373494	83	NA	NA	0.918913	0.121862
JHI_Hv50k_2016_419908	6H	549921560	0.0483626	1.31549	0.39759	83	NA	NA	0.918913	0.126246
JHI_Hv50k_2016_419909	6H	549921783	0.0483626	1.31549	0.39759	83	NA	NA	0.918913	0.126246
JHI_Hv50k_2016_459932	7H	40115585	0.0487092	1.31239	0.120482	83	NA	NA	0.918913	-0.176305
JHI_Hv50k_2016_344993	5H	621896076	0.0492657	1.30746	0.216867	83	NA	NA	0.918913	-0.146146
JHI_Hv50k_2016_345254	5H	622521722	0.0492657	1.30746	0.216867	83	NA	NA	0.918913	-0.146146
BOPA1_4686_1281	5H	618538062	0.0497416	1.30328	0.457831	83	NA	NA	0.918913	-0.117532
JHI_Hv50k_2016_343932	5H	618540330	0.0497416	1.30328	0.457831	83	NA	NA	0.918913	-0.117532
JHI_Hv50k_2016_340216	5H	610552977	0.0502934	1.29849	0.445783	83	NA	NA	0.918913	-0.126158
JHI_Hv50k_2016_228259	4H	6162138	0.0503726	1.29781	0.120482	83	NA	NA	0.918913	-0.197583
JHI_Hv50k_2016_228348	4H	6347082	0.0503726	1.29781	0.120482	83	NA	NA	0.918913	-0.197583
JHI_Hv50k_2016_228364	4H	6470650	0.0503726	1.29781	0.120482	83	NA	NA	0.918913	-0.197583
JHI_Hv50k_2016_228383	4H	6481931	0.0503726	1.29781	0.120482	83	NA	NA	0.918913	-0.197583
JHI_Hv50k_2016_228417	4H	6513540	0.0503726	1.29781	0.120482	83	NA	NA	0.918913	-0.197583
JHI_Hv50k_2016_228448	4H	6535244	0.0503726	1.29781	0.120482	83	NA	NA	0.918913	-0.197583
JHI_Hv50k_2016_228462	4H	7159187	0.0503726	1.29781	0.120482	83	NA	NA	0.918913	-0.197583
JHI_Hv50k_2016_228470	4H	7399870	0.0503726	1.29781	0.120482	83	NA	NA	0.918913	-0.197583
JHI_Hv50k_2016_228471	4H	7400052	0.0503726	1.29781	0.120482	83	NA	NA	0.918913	-0.197583
JHI_Hv50k_2016_228478	4H	7403301	0.0503726	1.29781	0.120482	83	NA	NA	0.918913	-0.197583
JHI_Hv50k_2016_228484	4H	7405567	0.0503726	1.29781	0.120482	83	NA	NA	0.918913	-0.197583
JHI_Hv50k_2016_228502	4H	7424394	0.0503726	1.29781	0.120482	83	NA	NA	0.918913	-0.197583
JHI_Hv50k_2016_228512	4H	7582903	0.0503726	1.29781	0.120482	83	NA	NA	0.918913	-0.197583
SCRI_RS_189331	4H	7400437	0.0503726	1.29781	0.120482	83	NA	NA	0.918913	-0.197583
SCRI_RS_203148	4H	6513598	0.0503726	1.29781	0.120482	83	NA	NA	0.918913	-0.197583
SCRI_RS_219136	4H	6142699	0.0503726	1.29781	0.120482	83	NA	NA	0.918913	-0.197583
JHI_Hv50k_2016_403761	6H	410039915	0.0505942	1.2959	0.156627	83	NA	NA	0.918913	-0.174931
JHI_Hv50k_2016_403800	6H	410504163	0.0505942	1.2959	0.156627	83	NA	NA	0.918913	-0.174931
JHI_Hv50k_2016_403822	6H	410650238	0.0505942	1.2959	0.156627	83	NA	NA	0.918913	-0.174931
JHI_Hv50k_2016_403852	6H	411163851	0.0505942	1.2959	0.156627	83	NA	NA	0.918913	-0.174931
JHI_Hv50k_2016_403889	6H	411344559	0.0505942	1.2959	0.156627	83	NA	NA	0.918913	-0.174931
JHI_Hv50k_2016_403905	6H	411381750	0.0505942	1.2959	0.156627	83	NA	NA	0.918913	-0.174931
JHI_Hv50k_2016_403937	6H	411490927	0.0505942	1.2959	0.156627	83	NA	NA	0.918913	-0.174931
JHI_Hv50k_2016_403948	6H	411795560	0.0505942	1.2959	0.156627	83	NA	NA	0.918913	-0.174931
JHI_Hv50k_2016_404291	6H	413842782	0.0505942	1.2959	0.156627	83	NA	NA	0.918913	-0.174931
JHI_Hv50k_2016_404465	6H	414962817	0.0505942	1.2959	0.156627	83	NA	NA	0.918913	-0.174931
JHI_Hv50k_2016_404715	6H	417828955	0.0505942	1.2959	0.156627	83	NA	NA	0.918913	-0.174931
JHI_Hv50k_2016_405076	6H	420156534	0.0505942	1.2959	0.156627	83	NA	NA	0.918913	-0.174931
JHI_Hv50k_2016_405297	6H	424314536	0.0505942	1.2959	0.156627	83	NA	NA	0.918913	-0.174931
JHI_Hv50k_2016_405321	6H	424354945	0.0505942	1.2959	0.156627	83	NA	NA	0.918913	-0.174931
JHI_Hv50k_2016_405502	6H	427766182	0.0505942	1.2959	0.156627	83	NA	NA	0.918913	-0.174931
JHI_Hv50k_2016_405730	6H	431459657	0.0505942	1.2959	0.156627	83	NA	NA	0.918913	-0.174931
JHI_Hv50k_2016_406766	6H	456269085	0.0505942	1.2959	0.156627	83	NA	NA	0.918913	-0.174931
SCRI_RS_137824	6H	431545304	0.0505942	1.2959	0.156627	83	NA	NA	0.918913	-0.174931
SCRI_RS_154772	6H	410509179	0.0505942	1.2959	0.156627	83	NA	NA	0.918913	-0.174931
SCRI_RS_209993	6H	420156544	0.0505942	1.2959	0.156627	83	NA	NA	0.918913	-0.174931
SCRI_RS_226330	6H	409523008	0.0505942	1.2959	0.156627	83	NA	NA	0.918913	-0.174931
SCRI_RS_226342	6H	411490855	0.0505942	1.2959	0.156627	83	NA	NA	0.918913	-0.174931
SCRI_RS_4697	6H	411796257	0.0505942	1.2959	0.156627	83	NA	NA	0.918913	-0.174931
JHI_Hv50k_2016_419592	6H	548935142	0.0506141	1.29573	0.385542	83	NA	NA	0.918913	0.125348
JHI_Hv50k_2016_419605	6H	548941094	0.0506141	1.29573	0.385542	83	NA	NA	0.918913	0.125348
JHI_Hv50k_2016_419607	6H	548941174	0.0506141	1.29573	0.385542	83	NA	NA	0.918913	0.125348
JHI_Hv50k_2016_419666	6H	549056338	0.0506141	1.29573	0.385542	83	NA	NA	0.918913	0.125348
JHI_Hv50k_2016_419701	6H	549170019	0.0506141	1.29573	0.385542	83	NA	NA	0.918913	0.125348
SCRI_RS_132023	6H	548254437	0.0506141	1.29573	0.385542	83	NA	NA	0.918913	0.125348
JHI_Hv50k_2016_350642	5H	638452708	0.0511481	1.29117	0.0843373	83	NA	NA	0.918913	-0.219449
JHI_Hv50k_2016_350801	5H	638951253	0.0511481	1.29117	0.0843373	83	NA	NA	0.918913	-0.219449
JHI_Hv50k_2016_350816	5H	638952836	0.0511481	1.29117	0.0843373	83	NA	NA	0.918913	-0.219449
JHI_Hv50k_2016_350824	5H	638955373	0.0511481	1.29117	0.0843373	83	NA	NA	0.918913	-0.219449
JHI_Hv50k_2016_350901	5H	639354486	0.0511481	1.29117	0.0843373	83	NA	NA	0.918913	-0.219449
JHI_Hv50k_2016_350942	5H	639599432	0.0511481	1.29117	0.0843373	83	NA	NA	0.918913	-0.219449
JHI_Hv50k_2016_350945	5H	639599453	0.0511481	1.29117	0.0843373	83	NA	NA	0.918913	-0.219449
JHI_Hv50k_2016_351097	5H	640003421	0.0511481	1.29117	0.0843373	83	NA	NA	0.918913	-0.219449
JHI_Hv50k_2016_351143	5H	640027443	0.0511481	1.29117	0.0843373	83	NA	NA	0.918913	-0.219449
JHI_Hv50k_2016_351146	5H	640027667	0.0511481	1.29117	0.0843373	83	NA	NA	0.918913	-0.219449
JHI_Hv50k_2016_351216	5H	640333746	0.0511481	1.29117	0.0843373	83	NA	NA	0.918913	-0.219449
JHI_Hv50k_2016_351301	5H	640377882	0.0511481	1.29117	0.0843373	83	NA	NA	0.918913	-0.219449
JHI_Hv50k_2016_351585	5H	641062897	0.0511481	1.29117	0.0843373	83	NA	NA	0.918913	-0.219449
JHI_Hv50k_2016_351701	5H	641243939	0.0511481	1.29117	0.0843373	83	NA	NA	0.918913	-0.219449
JHI_Hv50k_2016_351749	5H	641284926	0.0511481	1.29117	0.0843373	83	NA	NA	0.918913	-0.219449
JHI_Hv50k_2016_351782	5H	641551626	0.0511481	1.29117	0.0843373	83	NA	NA	0.918913	-0.219449
JHI_Hv50k_2016_351825	5H	641683838	0.0511481	1.29117	0.0843373	83	NA	NA	0.918913	-0.219449
JHI_Hv50k_2016_351832	5H	641686280	0.0511481	1.29117	0.0843373	83	NA	NA	0.918913	-0.219449
JHI_Hv50k_2016_352378	5H	642401849	0.0511481	1.29117	0.0843373	83	NA	NA	0.918913	-0.219449
JHI_Hv50k_2016_352381	5H	642402058	0.0511481	1.29117	0.0843373	83	NA	NA	0.918913	-0.219449
JHI_Hv50k_2016_352387	5H	642402563	0.0511481	1.29117	0.0843373	83	NA	NA	0.918913	-0.219449
JHI_Hv50k_2016_352391	5H	642403029	0.0511481	1.29117	0.0843373	83	NA	NA	0.918913	-0.219449
JHI_Hv50k_2016_352393	5H	642403132	0.0511481	1.29117	0.0843373	83	NA	NA	0.918913	-0.219449
JHI_Hv50k_2016_352394	5H	642403203	0.0511481	1.29117	0.0843373	83	NA	NA	0.918913	-0.219449
JHI_Hv50k_2016_352630	5H	642822454	0.0511481	1.29117	0.0843373	83	NA	NA	0.918913	-0.219449
JHI_Hv50k_2016_352644	5H	642923001	0.0511481	1.29117	0.0843373	83	NA	NA	0.918913	-0.219449
JHI_Hv50k_2016_352871	5H	642961023	0.0511481	1.29117	0.0843373	83	NA	NA	0.918913	-0.219449
JHI_Hv50k_2016_352922	5H	642969061	0.0511481	1.29117	0.0843373	83	NA	NA	0.918913	-0.219449
JHI_Hv50k_2016_352989	5H	643012658	0.0511481	1.29117	0.0843373	83	NA	NA	0.918913	-0.219449
BOPA2_12_31239	5H	651129039	0.0518852	1.28496	0.421687	83	NA	NA	0.918913	0.196841
JHI_Hv50k_2016_357949	5H	651206619	0.0518852	1.28496	0.421687	83	NA	NA	0.918913	0.196841
JHI_Hv50k_2016_358019	5H	651253055	0.0518852	1.28496	0.421687	83	NA	NA	0.918913	0.196841
JHI_Hv50k_2016_358063	5H	651254375	0.0518852	1.28496	0.421687	83	NA	NA	0.918913	0.196841
JHI_Hv50k_2016_358085	5H	651257512	0.0518852	1.28496	0.421687	83	NA	NA	0.918913	0.196841
JHI_Hv50k_2016_358295	5H	651515869	0.0518852	1.28496	0.421687	83	NA	NA	0.918913	0.196841
JHI_Hv50k_2016_358310	5H	651517583	0.0518852	1.28496	0.421687	83	NA	NA	0.918913	0.196841
SCRI_RS_169845	5H	650750185	0.0518852	1.28496	0.421687	83	NA	NA	0.918913	0.196841
SCRI_RS_173687	5H	650946777	0.0518852	1.28496	0.421687	83	NA	NA	0.918913	0.196841
JHI_Hv50k_2016_377235	6H	16478459	0.052598	1.27903	0.253012	83	NA	NA	0.918913	-0.147367
JHI_Hv50k_2016_377258	6H	16479817	0.052598	1.27903	0.253012	83	NA	NA	0.918913	-0.147367
JHI_Hv50k_2016_341154	5H	612202949	0.0526979	1.27821	0.373494	83	NA	NA	0.918913	0.119421
BOPA2_12_31200	4H	634959924	0.0530411	1.27539	0.228916	83	NA	NA	0.918913	-0.140707
JHI_Hv50k_2016_270569	4H	634680503	0.0530411	1.27539	0.228916	83	NA	NA	0.918913	-0.140707
JHI_Hv50k_2016_270573	4H	634681220	0.0530411	1.27539	0.228916	83	NA	NA	0.918913	-0.140707
JHI_Hv50k_2016_270578	4H	634681914	0.0530411	1.27539	0.228916	83	NA	NA	0.918913	-0.140707
JHI_Hv50k_2016_270619	4H	634771015	0.0530411	1.27539	0.228916	83	NA	NA	0.918913	-0.140707
JHI_Hv50k_2016_270717	4H	634881533	0.0530411	1.27539	0.228916	83	NA	NA	0.918913	-0.140707
JHI_Hv50k_2016_270749	4H	634911550	0.0530411	1.27539	0.228916	83	NA	NA	0.918913	-0.140707
JHI_Hv50k_2016_270759	4H	634942310	0.0530411	1.27539	0.228916	83	NA	NA	0.918913	-0.140707
JHI_Hv50k_2016_270806	4H	634955296	0.0530411	1.27539	0.228916	83	NA	NA	0.918913	-0.140707
JHI_Hv50k_2016_270824	4H	634958005	0.0530411	1.27539	0.228916	83	NA	NA	0.918913	-0.140707
JHI_Hv50k_2016_270849	4H	634964413	0.0530411	1.27539	0.228916	83	NA	NA	0.918913	-0.140707
JHI_Hv50k_2016_270852	4H	634965249	0.0530411	1.27539	0.228916	83	NA	NA	0.918913	-0.140707
JHI_Hv50k_2016_270878	4H	635066106	0.0530411	1.27539	0.228916	83	NA	NA	0.918913	-0.140707
JHI_Hv50k_2016_270909	4H	635108543	0.0530411	1.27539	0.228916	83	NA	NA	0.918913	-0.140707
JHI_Hv50k_2016_270967	4H	635633366	0.0530411	1.27539	0.228916	83	NA	NA	0.918913	-0.140707
JHI_Hv50k_2016_271122	4H	636187485	0.0530411	1.27539	0.228916	83	NA	NA	0.918913	-0.140707
JHI_Hv50k_2016_271227	4H	636203752	0.0530411	1.27539	0.228916	83	NA	NA	0.918913	-0.140707
JHI_Hv50k_2016_271325	4H	636290214	0.0530411	1.27539	0.228916	83	NA	NA	0.918913	-0.140707
JHI_Hv50k_2016_271331	4H	636290747	0.0530411	1.27539	0.228916	83	NA	NA	0.918913	-0.140707
JHI_Hv50k_2016_271492	4H	636346782	0.0530411	1.27539	0.228916	83	NA	NA	0.918913	-0.140707
SCRI_RS_140963	4H	634773161	0.0530411	1.27539	0.228916	83	NA	NA	0.918913	-0.140707
SCRI_RS_179695	4H	635110810	0.0530411	1.27539	0.228916	83	NA	NA	0.918913	-0.140707
JHI_Hv50k_2016_188060	3H	533240801	0.0531729	1.27431	0.481928	83	NA	NA	0.918913	0.141031
JHI_Hv50k_2016_188075	3H	533299850	0.0531729	1.27431	0.481928	83	NA	NA	0.918913	0.141031
JHI_Hv50k_2016_188091	3H	533395755	0.0531729	1.27431	0.481928	83	NA	NA	0.918913	0.141031
JHI_Hv50k_2016_188109	3H	533567229	0.0531729	1.27431	0.481928	83	NA	NA	0.918913	0.141031
JHI_Hv50k_2016_220629	3H	682586700	0.0536814	1.27018	0.433735	83	NA	NA	0.918913	0.115354
JHI_Hv50k_2016_220633	3H	682587155	0.0536814	1.27018	0.433735	83	NA	NA	0.918913	0.115354
JHI_Hv50k_2016_220653	3H	682590098	0.0536814	1.27018	0.433735	83	NA	NA	0.918913	0.115354
JHI_Hv50k_2016_221112	3H	683722915	0.0536814	1.27018	0.433735	83	NA	NA	0.918913	0.115354
JHI_Hv50k_2016_221117	3H	683731493	0.0536814	1.27018	0.433735	83	NA	NA	0.918913	0.115354
JHI_Hv50k_2016_221119	3H	683731613	0.0536814	1.27018	0.433735	83	NA	NA	0.918913	0.115354
JHI_Hv50k_2016_221122	3H	683732328	0.0536814	1.27018	0.433735	83	NA	NA	0.918913	0.115354
JHI_Hv50k_2016_221165	3H	683876835	0.0536814	1.27018	0.433735	83	NA	NA	0.918913	0.115354
SCRI_RS_49693	3H	683721943	0.0536814	1.27018	0.433735	83	NA	NA	0.918913	0.115354
JHI_Hv50k_2016_218240	3H	675018874	0.0537605	1.26954	0.060241	83	NA	NA	0.918913	0.246058
JHI_Hv50k_2016_462842	7H	50627840	0.0539059	1.26836	0.204819	83	NA	NA	0.918913	-0.142419
JHI_Hv50k_2016_462906	7H	50927933	0.0539059	1.26836	0.204819	83	NA	NA	0.918913	-0.142419
JHI_Hv50k_2016_462910	7H	50928928	0.0539059	1.26836	0.204819	83	NA	NA	0.918913	-0.142419
JHI_Hv50k_2016_462915	7H	50929137	0.0539059	1.26836	0.204819	83	NA	NA	0.918913	-0.142419
JHI_Hv50k_2016_462950	7H	50933685	0.0539059	1.26836	0.204819	83	NA	NA	0.918913	-0.142419
JHI_Hv50k_2016_463048	7H	51054934	0.0539059	1.26836	0.204819	83	NA	NA	0.918913	-0.142419
BOPA1_3763_595	2H	707452624	0.0540494	1.26721	0.445783	83	NA	NA	0.918913	-0.120976
JHI_Hv50k_2016_106370	2H	647314962	0.0540909	1.26688	0.457831	83	NA	NA	0.918913	-0.113434
JHI_Hv50k_2016_106402	2H	647542686	0.0540909	1.26688	0.457831	83	NA	NA	0.918913	-0.113434
JHI_Hv50k_2016_106423	2H	647552327	0.0540909	1.26688	0.457831	83	NA	NA	0.918913	-0.113434
JHI_Hv50k_2016_106842	2H	649522997	0.0540909	1.26688	0.457831	83	NA	NA	0.918913	-0.113434
SCRI_RS_134812	2H	647316135	0.0540909	1.26688	0.457831	83	NA	NA	0.918913	-0.113434
BOPA2_12_30400	5H	618182978	0.0542089	1.26593	0.216867	83	NA	NA	0.918913	-0.144873
JHI_Hv50k_2016_343871	5H	618530092	0.0542089	1.26593	0.216867	83	NA	NA	0.918913	-0.144873
SCRI_RS_198008	5H	618179204	0.0542089	1.26593	0.216867	83	NA	NA	0.918913	-0.144873
SCRI_RS_208686	5H	618527759	0.0542089	1.26593	0.216867	83	NA	NA	0.918913	-0.144873
JHI_Hv50k_2016_7701	1H	6690809	0.0544836	1.26373	0.192771	83	NA	NA	0.921843	0.157695
SCRI_RS_162524	1H	6690341	0.0544836	1.26373	0.192771	83	NA	NA	0.921843	0.157695
JHI_Hv50k_2016_217522	3H	673829667	0.0549718	1.25986	0.0662651	83	NA	NA	0.924783	0.237775
JHI_Hv50k_2016_270157	4H	633359109	0.0550109	1.25955	0.277108	83	NA	NA	0.924783	-0.133036
JHI_Hv50k_2016_270169	4H	633380155	0.0550109	1.25955	0.277108	83	NA	NA	0.924783	-0.133036
SCRI_RS_107762	4H	633172858	0.0550109	1.25955	0.277108	83	NA	NA	0.924783	-0.133036
SCRI_RS_192456	4H	633358095	0.0550109	1.25955	0.277108	83	NA	NA	0.924783	-0.133036
JHI_Hv50k_2016_462604	7H	50288813	0.0552504	1.25766	0.180723	83	NA	NA	0.924783	-0.147987
JHI_Hv50k_2016_462641	7H	50290776	0.0552504	1.25766	0.180723	83	NA	NA	0.924783	-0.147987
JHI_Hv50k_2016_227847	4H	4193741	0.055346	1.25691	0.445783	83	NA	NA	0.924783	0.122258
JHI_Hv50k_2016_119448	2H	704978747	0.0556856	1.25426	0.457831	83	NA	NA	0.924783	0.119063
JHI_Hv50k_2016_119475	2H	705045496	0.0556856	1.25426	0.457831	83	NA	NA	0.924783	0.119063
JHI_Hv50k_2016_108241	2H	655480078	0.0557929	1.25342	0.313253	83	NA	NA	0.924783	-0.121644
JHI_Hv50k_2016_461007	7H	44708453	0.0558346	1.2531	0.168675	83	NA	NA	0.924783	-0.150038
JHI_Hv50k_2016_33086	1H	438893078	0.0562565	1.24983	0.216867	83	NA	NA	0.924783	0.14054
JHI_Hv50k_2016_33097	1H	439174674	0.0562565	1.24983	0.216867	83	NA	NA	0.924783	0.14054
JHI_Hv50k_2016_33099	1H	439176975	0.0562565	1.24983	0.216867	83	NA	NA	0.924783	0.14054
JHI_Hv50k_2016_33104	1H	439177729	0.0562565	1.24983	0.216867	83	NA	NA	0.924783	0.14054
JHI_Hv50k_2016_33106	1H	439178693	0.0562565	1.24983	0.216867	83	NA	NA	0.924783	0.14054
JHI_Hv50k_2016_33109	1H	439297538	0.0562565	1.24983	0.216867	83	NA	NA	0.924783	0.14054
JHI_Hv50k_2016_33120	1H	439541073	0.0562565	1.24983	0.216867	83	NA	NA	0.924783	0.14054
JHI_Hv50k_2016_33123	1H	439541746	0.0562565	1.24983	0.216867	83	NA	NA	0.924783	0.14054
JHI_Hv50k_2016_33126	1H	439544094	0.0562565	1.24983	0.216867	83	NA	NA	0.924783	0.14054
JHI_Hv50k_2016_33127	1H	439544380	0.0562565	1.24983	0.216867	83	NA	NA	0.924783	0.14054
JHI_Hv50k_2016_9963	1H	9237773	0.0568007	1.24565	0.361446	83	NA	NA	0.924783	0.127439
JHI_Hv50k_2016_228540	4H	7593266	0.0568966	1.24491	0.13253	83	NA	NA	0.924783	-0.182997
JHI_Hv50k_2016_228550	4H	7603578	0.0568966	1.24491	0.13253	83	NA	NA	0.924783	-0.182997
JHI_Hv50k_2016_228551	4H	7603838	0.0568966	1.24491	0.13253	83	NA	NA	0.924783	-0.182997
JHI_Hv50k_2016_228552	4H	7604046	0.0568966	1.24491	0.13253	83	NA	NA	0.924783	-0.182997
JHI_Hv50k_2016_228589	4H	7738267	0.0568966	1.24491	0.13253	83	NA	NA	0.924783	-0.182997
JHI_Hv50k_2016_228593	4H	7738485	0.0568966	1.24491	0.13253	83	NA	NA	0.924783	-0.182997
JHI_Hv50k_2016_48845	1H	529972420	0.0576161	1.23946	0.337349	83	NA	NA	0.924783	-0.125852
JHI_Hv50k_2016_48847	1H	529972765	0.0576161	1.23946	0.337349	83	NA	NA	0.924783	-0.125852
BOPA1_ABC38781_pHv2346_01	3H	683722415	0.057674	1.23902	0.421687	83	NA	NA	0.924783	0.114396
JHI_Hv50k_2016_220677	3H	682644793	0.057674	1.23902	0.421687	83	NA	NA	0.924783	0.114396
JHI_Hv50k_2016_220711	3H	682741279	0.057674	1.23902	0.421687	83	NA	NA	0.924783	0.114396
JHI_Hv50k_2016_220741	3H	682756490	0.057674	1.23902	0.421687	83	NA	NA	0.924783	0.114396
JHI_Hv50k_2016_220807	3H	682762959	0.057674	1.23902	0.421687	83	NA	NA	0.924783	0.114396
JHI_Hv50k_2016_220831	3H	682769067	0.057674	1.23902	0.421687	83	NA	NA	0.924783	0.114396
JHI_Hv50k_2016_220832	3H	682769131	0.057674	1.23902	0.421687	83	NA	NA	0.924783	0.114396
JHI_Hv50k_2016_220838	3H	682769602	0.057674	1.23902	0.421687	83	NA	NA	0.924783	0.114396
JHI_Hv50k_2016_220839	3H	682769661	0.057674	1.23902	0.421687	83	NA	NA	0.924783	0.114396
JHI_Hv50k_2016_220899	3H	682780407	0.057674	1.23902	0.421687	83	NA	NA	0.924783	0.114396
JHI_Hv50k_2016_221106	3H	683720992	0.057674	1.23902	0.421687	83	NA	NA	0.924783	0.114396
JHI_Hv50k_2016_221111	3H	683722794	0.057674	1.23902	0.421687	83	NA	NA	0.924783	0.114396
JHI_Hv50k_2016_221115	3H	683731351	0.057674	1.23902	0.421687	83	NA	NA	0.924783	0.114396
JHI_Hv50k_2016_221116	3H	683731466	0.057674	1.23902	0.421687	83	NA	NA	0.924783	0.114396
JHI_Hv50k_2016_221121	3H	683732274	0.057674	1.23902	0.421687	83	NA	NA	0.924783	0.114396
SCRI_RS_189322	3H	682763236	0.057674	1.23902	0.421687	83	NA	NA	0.924783	0.114396
JHI_Hv50k_2016_344612	5H	620800655	0.0580609	1.23612	0.228916	83	NA	NA	0.924783	-0.137972
JHI_Hv50k_2016_344616	5H	620801096	0.0580609	1.23612	0.228916	83	NA	NA	0.924783	-0.137972
SCRI_RS_193063	5H	620800331	0.0580609	1.23612	0.228916	83	NA	NA	0.924783	-0.137972
JHI_Hv50k_2016_209693	3H	654766492	0.0585049	1.23281	0.253012	83	NA	NA	0.924783	0.143377
JHI_Hv50k_2016_209963	3H	655175456	0.0585049	1.23281	0.253012	83	NA	NA	0.924783	0.143377
JHI_Hv50k_2016_210020	3H	655183253	0.0585049	1.23281	0.253012	83	NA	NA	0.924783	0.143377
JHI_Hv50k_2016_210234	3H	655407346	0.0585049	1.23281	0.253012	83	NA	NA	0.924783	0.143377
JHI_Hv50k_2016_210236	3H	655407621	0.0585049	1.23281	0.253012	83	NA	NA	0.924783	0.143377
SCRI_RS_116694	2H	670791117	0.0591387	1.22813	0.385542	83	NA	NA	0.924783	-0.113177
JHI_Hv50k_2016_50263	1H	535898976	0.0592737	1.22714	0.421687	83	NA	NA	0.924783	-0.144267
JHI_Hv50k_2016_50277	1H	536101771	0.0592737	1.22714	0.421687	83	NA	NA	0.924783	-0.144267
JHI_Hv50k_2016_217567	3H	673952071	0.0600173	1.22172	0.0843373	83	NA	NA	0.924783	0.206916
JHI_Hv50k_2016_217880	3H	674280918	0.0600173	1.22172	0.0843373	83	NA	NA	0.924783	0.206916
JHI_Hv50k_2016_218343	3H	675219616	0.0600173	1.22172	0.0843373	83	NA	NA	0.924783	0.206916
JHI_Hv50k_2016_83919	2H	94042454	0.0601091	1.22106	0.192771	83	NA	NA	0.924783	-0.159231
JHI_Hv50k_2016_463001	7H	51042164	0.060289	1.21976	0.216867	83	NA	NA	0.924783	-0.13714
JHI_Hv50k_2016_463268	7H	52114280	0.060289	1.21976	0.216867	83	NA	NA	0.924783	-0.13714
JHI_Hv50k_2016_463345	7H	52285073	0.060289	1.21976	0.216867	83	NA	NA	0.924783	-0.13714
JHI_Hv50k_2016_463401	7H	52447690	0.060289	1.21976	0.216867	83	NA	NA	0.924783	-0.13714
JHI_Hv50k_2016_463403	7H	52448655	0.060289	1.21976	0.216867	83	NA	NA	0.924783	-0.13714
JHI_Hv50k_2016_463405	7H	52449282	0.060289	1.21976	0.216867	83	NA	NA	0.924783	-0.13714
SCRI_RS_233242	4H	593644484	0.0607477	1.21647	0.493976	83	NA	NA	0.924783	-0.125818
JHI_Hv50k_2016_421340	6H	554036089	0.0610101	1.2146	0.373494	83	NA	NA	0.924783	0.123953
JHI_Hv50k_2016_421484	6H	554795897	0.0610101	1.2146	0.373494	83	NA	NA	0.924783	0.123953
JHI_Hv50k_2016_421521	6H	554870627	0.0610101	1.2146	0.373494	83	NA	NA	0.924783	0.123953
SCRI_RS_214037	6H	554034555	0.0610101	1.2146	0.373494	83	NA	NA	0.924783	0.123953
SCRI_RS_223732	6H	554913615	0.0610101	1.2146	0.373494	83	NA	NA	0.924783	0.123953
JHI_Hv50k_2016_227840	4H	4193122	0.061362	1.2121	0.349398	83	NA	NA	0.924783	0.127793
JHI_Hv50k_2016_227841	4H	4193185	0.061362	1.2121	0.349398	83	NA	NA	0.924783	0.127793
JHI_Hv50k_2016_187790	3H	531318241	0.0617338	1.20948	0.481928	83	NA	NA	0.924783	0.149645
JHI_Hv50k_2016_187801	3H	531460225	0.0617338	1.20948	0.481928	83	NA	NA	0.924783	0.149645
JHI_Hv50k_2016_187826	3H	531627166	0.0617338	1.20948	0.481928	83	NA	NA	0.924783	0.149645
JHI_Hv50k_2016_187828	3H	531627352	0.0617338	1.20948	0.481928	83	NA	NA	0.924783	0.149645
JHI_Hv50k_2016_187837	3H	531628542	0.0617338	1.20948	0.481928	83	NA	NA	0.924783	0.149645
JHI_Hv50k_2016_187838	3H	531628789	0.0617338	1.20948	0.481928	83	NA	NA	0.924783	0.149645
JHI_Hv50k_2016_187846	3H	531630189	0.0617338	1.20948	0.481928	83	NA	NA	0.924783	0.149645
JHI_Hv50k_2016_187850	3H	531631050	0.0617338	1.20948	0.481928	83	NA	NA	0.924783	0.149645
JHI_Hv50k_2016_187852	3H	531632326	0.0617338	1.20948	0.481928	83	NA	NA	0.924783	0.149645
SCRI_RS_201987	3H	531459807	0.0617338	1.20948	0.481928	83	NA	NA	0.924783	0.149645
JHI_Hv50k_2016_259556	4H	593332495	0.0618451	1.20869	0.301205	83	NA	NA	0.924783	0.145942
JHI_Hv50k_2016_259566	4H	593332910	0.0618451	1.20869	0.301205	83	NA	NA	0.924783	0.145942
JHI_Hv50k_2016_259592	4H	593589483	0.0618451	1.20869	0.301205	83	NA	NA	0.924783	0.145942
JHI_Hv50k_2016_255512	4H	565692919	0.0620584	1.2072	0.313253	83	NA	NA	0.924783	-0.197028
JHI_Hv50k_2016_255522	4H	565699645	0.0620584	1.2072	0.313253	83	NA	NA	0.924783	-0.197028
JHI_Hv50k_2016_255813	4H	567372619	0.0623392	1.20524	0.301205	83	NA	NA	0.924783	0.181463
JHI_Hv50k_2016_255869	4H	567760240	0.0623392	1.20524	0.301205	83	NA	NA	0.924783	0.181463
JHI_Hv50k_2016_255903	4H	567865715	0.0623392	1.20524	0.301205	83	NA	NA	0.924783	0.181463
JHI_Hv50k_2016_255910	4H	567868718	0.0623392	1.20524	0.301205	83	NA	NA	0.924783	0.181463
JHI_Hv50k_2016_255911	4H	567869537	0.0623392	1.20524	0.301205	83	NA	NA	0.924783	0.181463
JHI_Hv50k_2016_255940	4H	568075338	0.0623392	1.20524	0.301205	83	NA	NA	0.924783	0.181463
JHI_Hv50k_2016_256250	4H	570200620	0.0623392	1.20524	0.301205	83	NA	NA	0.924783	0.181463
SCRI_RS_8092	4H	567760632	0.0623392	1.20524	0.301205	83	NA	NA	0.924783	0.181463
SCRI_RS_89959	4H	570522456	0.0623392	1.20524	0.301205	83	NA	NA	0.924783	0.181463
JHI_Hv50k_2016_270941	4H	635396631	0.0625862	1.20352	0.349398	83	NA	NA	0.924783	-0.122259
JHI_Hv50k_2016_271123	4H	636187629	0.0625862	1.20352	0.349398	83	NA	NA	0.924783	-0.122259
JHI_Hv50k_2016_463659	7H	53511121	0.062696	1.20276	0.289157	83	NA	NA	0.924783	0.127736
JHI_Hv50k_2016_225768	4H	325774	0.062717	1.20261	0.373494	83	NA	NA	0.924783	0.126157
JHI_Hv50k_2016_226122	4H	645489	0.062717	1.20261	0.373494	83	NA	NA	0.924783	0.126157
JHI_Hv50k_2016_228077	4H	4926563	0.0628514	1.20168	0.46988	83	NA	NA	0.924783	0.115742
JHI_Hv50k_2016_228083	4H	4928162	0.0628514	1.20168	0.46988	83	NA	NA	0.924783	0.115742
JHI_Hv50k_2016_228084	4H	4928169	0.0628514	1.20168	0.46988	83	NA	NA	0.924783	0.115742
JHI_Hv50k_2016_209274	3H	653548720	0.0630674	1.2002	0.180723	83	NA	NA	0.924783	-0.145389
JHI_Hv50k_2016_188583	3H	535788747	0.0630758	1.20014	0.493976	83	NA	NA	0.924783	0.133504
JHI_Hv50k_2016_188600	3H	535790398	0.0630758	1.20014	0.493976	83	NA	NA	0.924783	0.133504
JHI_Hv50k_2016_188601	3H	535790789	0.0630758	1.20014	0.493976	83	NA	NA	0.924783	0.133504
JHI_Hv50k_2016_188666	3H	536068495	0.0630758	1.20014	0.493976	83	NA	NA	0.924783	0.133504
JHI_Hv50k_2016_188771	3H	537238487	0.0630758	1.20014	0.493976	83	NA	NA	0.924783	0.133504
JHI_Hv50k_2016_188810	3H	538022844	0.0630758	1.20014	0.493976	83	NA	NA	0.924783	0.133504
JHI_Hv50k_2016_188827	3H	538030203	0.0630758	1.20014	0.493976	83	NA	NA	0.924783	0.133504
JHI_Hv50k_2016_188868	3H	538158410	0.0630758	1.20014	0.493976	83	NA	NA	0.924783	0.133504
SCRI_RS_220129	3H	535082674	0.0630758	1.20014	0.493976	83	NA	NA	0.924783	0.133504
JHI_Hv50k_2016_48275	1H	528530271	0.0631907	1.19935	0.373494	83	NA	NA	0.924783	-0.119569
JHI_Hv50k_2016_347697	5H	629329980	0.0632476	1.19896	0.192771	83	NA	NA	0.924783	-0.147928
JHI_Hv50k_2016_347691	5H	629325918	0.0634821	1.19735	0.39759	83	NA	NA	0.924783	-0.115733
JHI_Hv50k_2016_114926	2H	691870417	0.0637102	1.19579	0.457831	83	NA	NA	0.924783	-0.110296
JHI_Hv50k_2016_257531	4H	577664699	0.0637561	1.19548	0.180723	83	NA	NA	0.924783	-0.167762
JHI_Hv50k_2016_29504	1H	409307952	0.0644471	1.1908	0.301205	83	NA	NA	0.924783	0.123905
JHI_Hv50k_2016_29539	1H	409506540	0.0644471	1.1908	0.301205	83	NA	NA	0.924783	0.123905
JHI_Hv50k_2016_29574	1H	409820921	0.0644471	1.1908	0.301205	83	NA	NA	0.924783	0.123905
JHI_Hv50k_2016_29600	1H	410005586	0.0644471	1.1908	0.301205	83	NA	NA	0.924783	0.123905
JHI_Hv50k_2016_256891	4H	573193993	0.0645164	1.19033	0.361446	83	NA	NA	0.924783	-0.158271
SCRI_RS_179444	4H	572908722	0.0645164	1.19033	0.361446	83	NA	NA	0.924783	-0.158271
JHI_Hv50k_2016_136304	2H	743181770	0.0647085	1.18904	0.409639	83	NA	NA	0.924783	-0.116974
BOPA2_12_30655	4H	599327820	0.0647665	1.18865	0.409639	83	NA	NA	0.924783	-0.115146
JHI_Hv50k_2016_226852	4H	1745800	0.0655888	1.18317	0.457831	83	NA	NA	0.924783	0.117512
JHI_Hv50k_2016_226854	4H	1746018	0.0655888	1.18317	0.457831	83	NA	NA	0.924783	0.117512
JHI_Hv50k_2016_226876	4H	1784973	0.0655888	1.18317	0.457831	83	NA	NA	0.924783	0.117512
JHI_Hv50k_2016_226878	4H	1785296	0.0655888	1.18317	0.457831	83	NA	NA	0.924783	0.117512
JHI_Hv50k_2016_227007	4H	1927457	0.0655888	1.18317	0.457831	83	NA	NA	0.924783	0.117512
JHI_Hv50k_2016_227008	4H	1928179	0.0655888	1.18317	0.457831	83	NA	NA	0.924783	0.117512
JHI_Hv50k_2016_227034	4H	2023008	0.0655888	1.18317	0.457831	83	NA	NA	0.924783	0.117512
JHI_Hv50k_2016_227037	4H	2023313	0.0655888	1.18317	0.457831	83	NA	NA	0.924783	0.117512
JHI_Hv50k_2016_74049	2H	30898349	0.0657464	1.18213	0.120482	83	NA	NA	0.924783	0.180623
JHI_Hv50k_2016_74188	2H	31556837	0.0657464	1.18213	0.120482	83	NA	NA	0.924783	0.180623
JHI_Hv50k_2016_255924	4H	568045596	0.0663089	1.17843	0.337349	83	NA	NA	0.924783	0.143634
JHI_Hv50k_2016_256284	4H	570685467	0.0663089	1.17843	0.337349	83	NA	NA	0.924783	0.143634
JHI_Hv50k_2016_256310	4H	570706000	0.0663089	1.17843	0.337349	83	NA	NA	0.924783	0.143634
JHI_Hv50k_2016_256316	4H	570707642	0.0663089	1.17843	0.337349	83	NA	NA	0.924783	0.143634
BOPA2_12_30239	4H	645030797	0.0668968	1.17459	0.180723	83	NA	NA	0.924783	-0.15637
JHI_Hv50k_2016_276045	4H	644836562	0.0668968	1.17459	0.180723	83	NA	NA	0.924783	-0.15637
JHI_Hv50k_2016_276096	4H	644846286	0.0668968	1.17459	0.180723	83	NA	NA	0.924783	-0.15637
JHI_Hv50k_2016_276097	4H	644846358	0.0668968	1.17459	0.180723	83	NA	NA	0.924783	-0.15637
JHI_Hv50k_2016_276100	4H	644846461	0.0668968	1.17459	0.180723	83	NA	NA	0.924783	-0.15637
JHI_Hv50k_2016_276120	4H	644849267	0.0668968	1.17459	0.180723	83	NA	NA	0.924783	-0.15637
JHI_Hv50k_2016_276140	4H	644851187	0.0668968	1.17459	0.180723	83	NA	NA	0.924783	-0.15637
JHI_Hv50k_2016_276166	4H	644854874	0.0668968	1.17459	0.180723	83	NA	NA	0.924783	-0.15637
JHI_Hv50k_2016_276254	4H	645031879	0.0668968	1.17459	0.180723	83	NA	NA	0.924783	-0.15637
JHI_Hv50k_2016_276268	4H	645034013	0.0668968	1.17459	0.180723	83	NA	NA	0.924783	-0.15637
JHI_Hv50k_2016_276269	4H	645034094	0.0668968	1.17459	0.180723	83	NA	NA	0.924783	-0.15637
JHI_Hv50k_2016_276408	4H	645166378	0.0668968	1.17459	0.180723	83	NA	NA	0.924783	-0.15637
SCRI_RS_110912	4H	645034716	0.0668968	1.17459	0.180723	83	NA	NA	0.924783	-0.15637
SCRI_RS_119390	4H	644846209	0.0668968	1.17459	0.180723	83	NA	NA	0.924783	-0.15637
SCRI_RS_142177	4H	644838667	0.0668968	1.17459	0.180723	83	NA	NA	0.924783	-0.15637
SCRI_RS_157277	4H	644851763	0.0668968	1.17459	0.180723	83	NA	NA	0.924783	-0.15637
SCRI_RS_181566	4H	644851455	0.0668968	1.17459	0.180723	83	NA	NA	0.924783	-0.15637
JHI_Hv50k_2016_74914	2H	34037400	0.0670215	1.17379	0.144578	83	NA	NA	0.924783	0.166234
JHI_Hv50k_2016_49076	1H	531237516	0.0673523	1.17165	0.108434	83	NA	NA	0.924783	-0.191324
JHI_Hv50k_2016_52608	1H	541729600	0.067727	1.16924	0.325301	83	NA	NA	0.924783	0.123145
JHI_Hv50k_2016_217469	3H	673761417	0.0677766	1.16892	0.0722892	83	NA	NA	0.924783	0.210806
JHI_Hv50k_2016_217629	3H	673992102	0.0677766	1.16892	0.0722892	83	NA	NA	0.924783	0.210806
JHI_Hv50k_2016_217770	3H	674155754	0.0677766	1.16892	0.0722892	83	NA	NA	0.924783	0.210806
JHI_Hv50k_2016_217873	3H	674280345	0.0677766	1.16892	0.0722892	83	NA	NA	0.924783	0.210806
JHI_Hv50k_2016_218232	3H	675018373	0.0677766	1.16892	0.0722892	83	NA	NA	0.924783	0.210806
JHI_Hv50k_2016_198313	3H	597312233	0.0687559	1.16269	0.301205	83	NA	NA	0.924783	-0.135086
JHI_Hv50k_2016_198343	3H	597613320	0.0687559	1.16269	0.301205	83	NA	NA	0.924783	-0.135086
JHI_Hv50k_2016_198357	3H	597675896	0.0687559	1.16269	0.301205	83	NA	NA	0.924783	-0.135086
JHI_Hv50k_2016_198360	3H	597677947	0.0687559	1.16269	0.301205	83	NA	NA	0.924783	-0.135086
SCRI_RS_185339	3H	597773435	0.0687559	1.16269	0.301205	83	NA	NA	0.924783	-0.135086
BOPA1_ABC02895_1_4_231	6H	404560107	0.0690553	1.1608	0.46988	83	NA	NA	0.924783	0.110097
JHI_Hv50k_2016_403257	6H	404561864	0.0690553	1.1608	0.46988	83	NA	NA	0.924783	0.110097
SCRI_RS_134034	6H	404557569	0.0690553	1.1608	0.46988	83	NA	NA	0.924783	0.110097
JHI_Hv50k_2016_462760	7H	50541347	0.0692482	1.15959	0.216867	83	NA	NA	0.924783	-0.130631
JHI_Hv50k_2016_462781	7H	50546105	0.0692482	1.15959	0.216867	83	NA	NA	0.924783	-0.130631
BOPA1_4833_420	2H	707268000	0.0692638	1.15949	0.457831	83	NA	NA	0.924783	-0.112294
JHI_Hv50k_2016_120115	2H	706965887	0.0692638	1.15949	0.457831	83	NA	NA	0.924783	-0.112294
JHI_Hv50k_2016_120127	2H	706966891	0.0692638	1.15949	0.457831	83	NA	NA	0.924783	-0.112294
JHI_Hv50k_2016_120180	2H	707154844	0.0692638	1.15949	0.457831	83	NA	NA	0.924783	-0.112294
JHI_Hv50k_2016_120248	2H	707381154	0.0692638	1.15949	0.457831	83	NA	NA	0.924783	-0.112294
JHI_Hv50k_2016_120253	2H	707381602	0.0692638	1.15949	0.457831	83	NA	NA	0.924783	-0.112294
SCRI_RS_156220	2H	706967122	0.0692638	1.15949	0.457831	83	NA	NA	0.924783	-0.112294
JHI_Hv50k_2016_339534	5H	609510522	0.0693209	1.15914	0.361446	83	NA	NA	0.924783	0.113393
BOPA2_12_30952	1H	9161346	0.0695374	1.15778	0.180723	83	NA	NA	0.924783	0.14878
JHI_Hv50k_2016_7695	1H	6690043	0.0695374	1.15778	0.180723	83	NA	NA	0.924783	0.14878
JHI_Hv50k_2016_8306	1H	7842575	0.0695374	1.15778	0.180723	83	NA	NA	0.924783	0.14878
JHI_Hv50k_2016_8325	1H	7843513	0.0695374	1.15778	0.180723	83	NA	NA	0.924783	0.14878
JHI_Hv50k_2016_8460	1H	8056391	0.0695374	1.15778	0.180723	83	NA	NA	0.924783	0.14878
JHI_Hv50k_2016_9160	1H	8484233	0.0695374	1.15778	0.180723	83	NA	NA	0.924783	0.14878
JHI_Hv50k_2016_9624	1H	8936160	0.0695374	1.15778	0.180723	83	NA	NA	0.924783	0.14878
JHI_Hv50k_2016_9680	1H	9072567	0.0695374	1.15778	0.180723	83	NA	NA	0.924783	0.14878
JHI_Hv50k_2016_414788	6H	528584016	0.0696794	1.1569	0.144578	83	NA	NA	0.924783	0.152085
JHI_Hv50k_2016_212250	3H	660846004	0.0700467	1.15461	0.228916	83	NA	NA	0.924783	-0.137983
JHI_Hv50k_2016_189020	3H	539228827	0.0700784	1.15442	0.481928	83	NA	NA	0.924783	0.129755
JHI_Hv50k_2016_189047	3H	539378086	0.0700784	1.15442	0.481928	83	NA	NA	0.924783	0.129755
JHI_Hv50k_2016_253675	4H	550545910	0.0700928	1.15433	0.355422	83	NA	NA	0.924783	-0.203581
JHI_Hv50k_2016_460614	7H	42684996	0.0700972	1.1543	0.156627	83	NA	NA	0.924783	-0.147741
JHI_Hv50k_2016_460630	7H	42687667	0.0700972	1.1543	0.156627	83	NA	NA	0.924783	-0.147741
JHI_Hv50k_2016_460634	7H	42688298	0.0700972	1.1543	0.156627	83	NA	NA	0.924783	-0.147741
JHI_Hv50k_2016_460651	7H	42698927	0.0700972	1.1543	0.156627	83	NA	NA	0.924783	-0.147741
JHI_Hv50k_2016_460655	7H	42699976	0.0700972	1.1543	0.156627	83	NA	NA	0.924783	-0.147741
JHI_Hv50k_2016_460677	7H	42784068	0.0700972	1.1543	0.156627	83	NA	NA	0.924783	-0.147741
JHI_Hv50k_2016_460681	7H	42785007	0.0700972	1.1543	0.156627	83	NA	NA	0.924783	-0.147741
JHI_Hv50k_2016_460683	7H	42785525	0.0700972	1.1543	0.156627	83	NA	NA	0.924783	-0.147741
JHI_Hv50k_2016_460705	7H	42955019	0.0700972	1.1543	0.156627	83	NA	NA	0.924783	-0.147741
JHI_Hv50k_2016_460713	7H	42961729	0.0700972	1.1543	0.156627	83	NA	NA	0.924783	-0.147741
JHI_Hv50k_2016_460745	7H	42963763	0.0700972	1.1543	0.156627	83	NA	NA	0.924783	-0.147741
JHI_Hv50k_2016_460773	7H	43040970	0.0700972	1.1543	0.156627	83	NA	NA	0.924783	-0.147741
JHI_Hv50k_2016_460779	7H	43046839	0.0700972	1.1543	0.156627	83	NA	NA	0.924783	-0.147741
JHI_Hv50k_2016_460797	7H	43146753	0.0700972	1.1543	0.156627	83	NA	NA	0.924783	-0.147741
JHI_Hv50k_2016_460846	7H	43888274	0.0700972	1.1543	0.156627	83	NA	NA	0.924783	-0.147741
JHI_Hv50k_2016_460847	7H	43888738	0.0700972	1.1543	0.156627	83	NA	NA	0.924783	-0.147741
JHI_Hv50k_2016_460848	7H	43888805	0.0700972	1.1543	0.156627	83	NA	NA	0.924783	-0.147741
JHI_Hv50k_2016_460849	7H	43888898	0.0700972	1.1543	0.156627	83	NA	NA	0.924783	-0.147741
JHI_Hv50k_2016_460850	7H	43890938	0.0700972	1.1543	0.156627	83	NA	NA	0.924783	-0.147741
JHI_Hv50k_2016_460852	7H	43891519	0.0700972	1.1543	0.156627	83	NA	NA	0.924783	-0.147741
JHI_Hv50k_2016_460898	7H	44223728	0.0700972	1.1543	0.156627	83	NA	NA	0.924783	-0.147741
BOPA1_3315_749	3H	622002149	0.0703819	1.15254	0.457831	83	NA	NA	0.924783	-0.120451
BOPA2_12_30276	3H	621230031	0.0703819	1.15254	0.457831	83	NA	NA	0.924783	-0.120451
BOPA2_12_30375	3H	621295592	0.0703819	1.15254	0.457831	83	NA	NA	0.924783	-0.120451
JHI_Hv50k_2016_202342	3H	621300793	0.0703819	1.15254	0.457831	83	NA	NA	0.924783	-0.120451
JHI_Hv50k_2016_202388	3H	621478791	0.0703819	1.15254	0.457831	83	NA	NA	0.924783	-0.120451
JHI_Hv50k_2016_202398	3H	621482886	0.0703819	1.15254	0.457831	83	NA	NA	0.924783	-0.120451
JHI_Hv50k_2016_202402	3H	621483897	0.0703819	1.15254	0.457831	83	NA	NA	0.924783	-0.120451
JHI_Hv50k_2016_202403	3H	621484135	0.0703819	1.15254	0.457831	83	NA	NA	0.924783	-0.120451
JHI_Hv50k_2016_202408	3H	621484958	0.0703819	1.15254	0.457831	83	NA	NA	0.924783	-0.120451
JHI_Hv50k_2016_202418	3H	621486369	0.0703819	1.15254	0.457831	83	NA	NA	0.924783	-0.120451
JHI_Hv50k_2016_202755	3H	622000117	0.0703819	1.15254	0.457831	83	NA	NA	0.924783	-0.120451
JHI_Hv50k_2016_202767	3H	622002106	0.0703819	1.15254	0.457831	83	NA	NA	0.924783	-0.120451
JHI_Hv50k_2016_202770	3H	622002360	0.0703819	1.15254	0.457831	83	NA	NA	0.924783	-0.120451
SCRI_RS_143059	3H	621790681	0.0703819	1.15254	0.457831	83	NA	NA	0.924783	-0.120451
SCRI_RS_231027	3H	621986778	0.0703819	1.15254	0.457831	83	NA	NA	0.924783	-0.120451
JHI_Hv50k_2016_125079	2H	716825858	0.0704815	1.15192	0.457831	83	NA	NA	0.924783	-0.116896
JHI_Hv50k_2016_125087	2H	716826194	0.0704815	1.15192	0.457831	83	NA	NA	0.924783	-0.116896
JHI_Hv50k_2016_125290	2H	717371710	0.0704815	1.15192	0.457831	83	NA	NA	0.924783	-0.116896
JHI_Hv50k_2016_45590	1H	522461416	0.070746	1.1503	0.289157	83	NA	NA	0.924783	-0.122037
JHI_Hv50k_2016_45591	1H	522483491	0.070746	1.1503	0.289157	83	NA	NA	0.924783	-0.122037
BOPA1_5008_2402	3H	656335837	0.0712146	1.14743	0.180723	83	NA	NA	0.924783	-0.146616
BOPA2_12_11047	3H	655380560	0.0712146	1.14743	0.180723	83	NA	NA	0.924783	-0.146616
BOPA2_12_30137	3H	658331067	0.0712146	1.14743	0.180723	83	NA	NA	0.924783	-0.146616
JHI_Hv50k_2016_209662	3H	654748776	0.0712146	1.14743	0.180723	83	NA	NA	0.924783	-0.146616
JHI_Hv50k_2016_209844	3H	654830569	0.0712146	1.14743	0.180723	83	NA	NA	0.924783	-0.146616
JHI_Hv50k_2016_209850	3H	654831047	0.0712146	1.14743	0.180723	83	NA	NA	0.924783	-0.146616
JHI_Hv50k_2016_209851	3H	654831116	0.0712146	1.14743	0.180723	83	NA	NA	0.924783	-0.146616
JHI_Hv50k_2016_209862	3H	654833600	0.0712146	1.14743	0.180723	83	NA	NA	0.924783	-0.146616
JHI_Hv50k_2016_209863	3H	654833917	0.0712146	1.14743	0.180723	83	NA	NA	0.924783	-0.146616
JHI_Hv50k_2016_209867	3H	654834739	0.0712146	1.14743	0.180723	83	NA	NA	0.924783	-0.146616
JHI_Hv50k_2016_209930	3H	654887131	0.0712146	1.14743	0.180723	83	NA	NA	0.924783	-0.146616
JHI_Hv50k_2016_209933	3H	654887756	0.0712146	1.14743	0.180723	83	NA	NA	0.924783	-0.146616
JHI_Hv50k_2016_209966	3H	655175726	0.0712146	1.14743	0.180723	83	NA	NA	0.924783	-0.146616
JHI_Hv50k_2016_210009	3H	655181993	0.0712146	1.14743	0.180723	83	NA	NA	0.924783	-0.146616
JHI_Hv50k_2016_210190	3H	655380292	0.0712146	1.14743	0.180723	83	NA	NA	0.924783	-0.146616
JHI_Hv50k_2016_210200	3H	655382715	0.0712146	1.14743	0.180723	83	NA	NA	0.924783	-0.146616
JHI_Hv50k_2016_210202	3H	655383334	0.0712146	1.14743	0.180723	83	NA	NA	0.924783	-0.146616
JHI_Hv50k_2016_210249	3H	655486878	0.0712146	1.14743	0.180723	83	NA	NA	0.924783	-0.146616
JHI_Hv50k_2016_210250	3H	655487340	0.0712146	1.14743	0.180723	83	NA	NA	0.924783	-0.146616
JHI_Hv50k_2016_210258	3H	655489495	0.0712146	1.14743	0.180723	83	NA	NA	0.924783	-0.146616
JHI_Hv50k_2016_210261	3H	655489549	0.0712146	1.14743	0.180723	83	NA	NA	0.924783	-0.146616
JHI_Hv50k_2016_210278	3H	655492111	0.0712146	1.14743	0.180723	83	NA	NA	0.924783	-0.146616
JHI_Hv50k_2016_210287	3H	655495899	0.0712146	1.14743	0.180723	83	NA	NA	0.924783	-0.146616
JHI_Hv50k_2016_210288	3H	655496031	0.0712146	1.14743	0.180723	83	NA	NA	0.924783	-0.146616
JHI_Hv50k_2016_210303	3H	655536742	0.0712146	1.14743	0.180723	83	NA	NA	0.924783	-0.146616
JHI_Hv50k_2016_210305	3H	655537104	0.0712146	1.14743	0.180723	83	NA	NA	0.924783	-0.146616
JHI_Hv50k_2016_210307	3H	655537284	0.0712146	1.14743	0.180723	83	NA	NA	0.924783	-0.146616
JHI_Hv50k_2016_210355	3H	655817383	0.0712146	1.14743	0.180723	83	NA	NA	0.924783	-0.146616
JHI_Hv50k_2016_210369	3H	656072044	0.0712146	1.14743	0.180723	83	NA	NA	0.924783	-0.146616
JHI_Hv50k_2016_210371	3H	656073025	0.0712146	1.14743	0.180723	83	NA	NA	0.924783	-0.146616
JHI_Hv50k_2016_210385	3H	656324422	0.0712146	1.14743	0.180723	83	NA	NA	0.924783	-0.146616
JHI_Hv50k_2016_210388	3H	656335457	0.0712146	1.14743	0.180723	83	NA	NA	0.924783	-0.146616
JHI_Hv50k_2016_210390	3H	656335792	0.0712146	1.14743	0.180723	83	NA	NA	0.924783	-0.146616
JHI_Hv50k_2016_210391	3H	656335837	0.0712146	1.14743	0.180723	83	NA	NA	0.924783	-0.146616
JHI_Hv50k_2016_210438	3H	656381638	0.0712146	1.14743	0.180723	83	NA	NA	0.924783	-0.146616
JHI_Hv50k_2016_210452	3H	656384293	0.0712146	1.14743	0.180723	83	NA	NA	0.924783	-0.146616
JHI_Hv50k_2016_210460	3H	656385592	0.0712146	1.14743	0.180723	83	NA	NA	0.924783	-0.146616
JHI_Hv50k_2016_210486	3H	656826235	0.0712146	1.14743	0.180723	83	NA	NA	0.924783	-0.146616
JHI_Hv50k_2016_210654	3H	657450835	0.0712146	1.14743	0.180723	83	NA	NA	0.924783	-0.146616
JHI_Hv50k_2016_210655	3H	657451042	0.0712146	1.14743	0.180723	83	NA	NA	0.924783	-0.146616
JHI_Hv50k_2016_210839	3H	657528741	0.0712146	1.14743	0.180723	83	NA	NA	0.924783	-0.146616
JHI_Hv50k_2016_210840	3H	657529032	0.0712146	1.14743	0.180723	83	NA	NA	0.924783	-0.146616
JHI_Hv50k_2016_210841	3H	657529033	0.0712146	1.14743	0.180723	83	NA	NA	0.924783	-0.146616
JHI_Hv50k_2016_210842	3H	657529318	0.0712146	1.14743	0.180723	83	NA	NA	0.924783	-0.146616
JHI_Hv50k_2016_210849	3H	657529750	0.0712146	1.14743	0.180723	83	NA	NA	0.924783	-0.146616
JHI_Hv50k_2016_210851	3H	657529927	0.0712146	1.14743	0.180723	83	NA	NA	0.924783	-0.146616
JHI_Hv50k_2016_210859	3H	657531206	0.0712146	1.14743	0.180723	83	NA	NA	0.924783	-0.146616
JHI_Hv50k_2016_210860	3H	657531316	0.0712146	1.14743	0.180723	83	NA	NA	0.924783	-0.146616
JHI_Hv50k_2016_210865	3H	657531823	0.0712146	1.14743	0.180723	83	NA	NA	0.924783	-0.146616
JHI_Hv50k_2016_210889	3H	657631717	0.0712146	1.14743	0.180723	83	NA	NA	0.924783	-0.146616
JHI_Hv50k_2016_210909	3H	657635744	0.0712146	1.14743	0.180723	83	NA	NA	0.924783	-0.146616
JHI_Hv50k_2016_210955	3H	657713167	0.0712146	1.14743	0.180723	83	NA	NA	0.924783	-0.146616
JHI_Hv50k_2016_210981	3H	657983446	0.0712146	1.14743	0.180723	83	NA	NA	0.924783	-0.146616
JHI_Hv50k_2016_211005	3H	658126667	0.0712146	1.14743	0.180723	83	NA	NA	0.924783	-0.146616
JHI_Hv50k_2016_211086	3H	658330336	0.0712146	1.14743	0.180723	83	NA	NA	0.924783	-0.146616
SCRI_RS_10016	3H	656381649	0.0712146	1.14743	0.180723	83	NA	NA	0.924783	-0.146616
SCRI_RS_213950	3H	656385446	0.0712146	1.14743	0.180723	83	NA	NA	0.924783	-0.146616
JHI_Hv50k_2016_458331	7H	34399413	0.0714358	1.14608	0.313253	83	NA	NA	0.924783	0.114397
JHI_Hv50k_2016_256852	4H	572901621	0.0717896	1.14394	0.313253	83	NA	NA	0.924783	0.168213
JHI_Hv50k_2016_256884	4H	573192680	0.0717896	1.14394	0.313253	83	NA	NA	0.924783	0.168213
JHI_Hv50k_2016_256888	4H	573193628	0.0717896	1.14394	0.313253	83	NA	NA	0.924783	0.168213
JHI_Hv50k_2016_256889	4H	573193928	0.0717896	1.14394	0.313253	83	NA	NA	0.924783	0.168213
JHI_Hv50k_2016_256892	4H	573194132	0.0717896	1.14394	0.313253	83	NA	NA	0.924783	0.168213
JHI_Hv50k_2016_256895	4H	573196035	0.0717896	1.14394	0.313253	83	NA	NA	0.924783	0.168213
JHI_Hv50k_2016_257111	4H	574817451	0.0717896	1.14394	0.313253	83	NA	NA	0.924783	0.168213
JHI_Hv50k_2016_119175	2H	704373977	0.071793	1.14392	0.421687	83	NA	NA	0.924783	-0.114168
JHI_Hv50k_2016_119199	2H	704380353	0.071793	1.14392	0.421687	83	NA	NA	0.924783	-0.114168
JHI_Hv50k_2016_119200	2H	704380403	0.071793	1.14392	0.421687	83	NA	NA	0.924783	-0.114168
JHI_Hv50k_2016_119201	2H	704380476	0.071793	1.14392	0.421687	83	NA	NA	0.924783	-0.114168
JHI_Hv50k_2016_119209	2H	704381028	0.071793	1.14392	0.421687	83	NA	NA	0.924783	-0.114168
JHI_Hv50k_2016_119306	2H	704832588	0.071793	1.14392	0.421687	83	NA	NA	0.924783	-0.114168
SCRI_RS_162690	2H	120125695	0.071793	1.14392	0.421687	83	NA	NA	0.924783	-0.114168
SCRI_RS_222093	2H	704370360	0.071793	1.14392	0.421687	83	NA	NA	0.924783	-0.114168
JHI_Hv50k_2016_46372	1H	523963605	0.0719758	1.14281	0.39759	83	NA	NA	0.924783	0.108747
JHI_Hv50k_2016_46373	1H	523963650	0.0719758	1.14281	0.39759	83	NA	NA	0.924783	0.108747
JHI_Hv50k_2016_46375	1H	523963926	0.0719758	1.14281	0.39759	83	NA	NA	0.924783	0.108747
JHI_Hv50k_2016_46381	1H	523967704	0.0719758	1.14281	0.39759	83	NA	NA	0.924783	0.108747
SCRI_RS_176063	1H	523967148	0.0719758	1.14281	0.39759	83	NA	NA	0.924783	0.108747
JHI_Hv50k_2016_376869	6H	16375626	0.0720693	1.14225	0.26506	83	NA	NA	0.924783	-0.131228
JHI_Hv50k_2016_377590	6H	16747656	0.0721651	1.14167	0.13253	83	NA	NA	0.924783	-0.161121
JHI_Hv50k_2016_377636	6H	16751001	0.0721651	1.14167	0.13253	83	NA	NA	0.924783	-0.161121
JHI_Hv50k_2016_377788	6H	17087796	0.0721651	1.14167	0.13253	83	NA	NA	0.924783	-0.161121
JHI_Hv50k_2016_454074	7H	26408386	0.0724175	1.14016	0.301205	83	NA	NA	0.924783	0.121532
JHI_Hv50k_2016_460925	7H	44240921	0.0728899	1.13733	0.144578	83	NA	NA	0.924783	-0.149433
JHI_Hv50k_2016_349641	5H	635880589	0.0741477	1.1299	0.385542	83	NA	NA	0.924783	-0.113419
SCRI_RS_131479	5H	635880985	0.0741477	1.1299	0.385542	83	NA	NA	0.924783	-0.113419
JHI_Hv50k_2016_220502	3H	682142309	0.0742023	1.12958	0.421687	83	NA	NA	0.924783	0.108498
JHI_Hv50k_2016_220503	3H	682142366	0.0742023	1.12958	0.421687	83	NA	NA	0.924783	0.108498
JHI_Hv50k_2016_220515	3H	682160828	0.0742023	1.12958	0.421687	83	NA	NA	0.924783	0.108498
JHI_Hv50k_2016_220519	3H	682161520	0.0742023	1.12958	0.421687	83	NA	NA	0.924783	0.108498
JHI_Hv50k_2016_220527	3H	682162675	0.0742023	1.12958	0.421687	83	NA	NA	0.924783	0.108498
JHI_Hv50k_2016_220572	3H	682227513	0.0742023	1.12958	0.421687	83	NA	NA	0.924783	0.108498
JHI_Hv50k_2016_107318	2H	650453566	0.0744269	1.12827	0.289157	83	NA	NA	0.924783	-0.116479
JHI_Hv50k_2016_227566	4H	3581512	0.0745184	1.12774	0.481928	83	NA	NA	0.924783	0.110753
JHI_Hv50k_2016_227730	4H	3838236	0.0745184	1.12774	0.481928	83	NA	NA	0.924783	0.110753
SCRI_RS_206744	4H	3580564	0.0745184	1.12774	0.481928	83	NA	NA	0.924783	0.110753
SCRI_RS_222283	4H	3579800	0.0745184	1.12774	0.481928	83	NA	NA	0.924783	0.110753
JHI_Hv50k_2016_263895	4H	614889925	0.0745517	1.12754	0.192771	83	NA	NA	0.924783	0.138522
SCRI_RS_207376	6H	15693436	0.0745777	1.12739	0.13253	83	NA	NA	0.924783	-0.167977
JHI_Hv50k_2016_33180	1H	443261926	0.0750221	1.12481	0.216867	83	NA	NA	0.924783	0.131276
JHI_Hv50k_2016_33223	1H	443436226	0.0750221	1.12481	0.216867	83	NA	NA	0.924783	0.131276
JHI_Hv50k_2016_33241	1H	443693828	0.0750221	1.12481	0.216867	83	NA	NA	0.924783	0.131276
JHI_Hv50k_2016_33247	1H	443721238	0.0750221	1.12481	0.216867	83	NA	NA	0.924783	0.131276
JHI_Hv50k_2016_33258	1H	443918804	0.0750221	1.12481	0.216867	83	NA	NA	0.924783	0.131276
JHI_Hv50k_2016_33266	1H	443921406	0.0750221	1.12481	0.216867	83	NA	NA	0.924783	0.131276
JHI_Hv50k_2016_33280	1H	443970935	0.0750221	1.12481	0.216867	83	NA	NA	0.924783	0.131276
JHI_Hv50k_2016_33292	1H	444032429	0.0750221	1.12481	0.216867	83	NA	NA	0.924783	0.131276
JHI_Hv50k_2016_33295	1H	444032845	0.0750221	1.12481	0.216867	83	NA	NA	0.924783	0.131276
JHI_Hv50k_2016_33302	1H	444037033	0.0750221	1.12481	0.216867	83	NA	NA	0.924783	0.131276
JHI_Hv50k_2016_33319	1H	444163022	0.0750221	1.12481	0.216867	83	NA	NA	0.924783	0.131276
JHI_Hv50k_2016_33338	1H	444270158	0.0750221	1.12481	0.216867	83	NA	NA	0.924783	0.131276
JHI_Hv50k_2016_33350	1H	444284275	0.0750221	1.12481	0.216867	83	NA	NA	0.924783	0.131276
JHI_Hv50k_2016_33364	1H	444477517	0.0750221	1.12481	0.216867	83	NA	NA	0.924783	0.131276
JHI_Hv50k_2016_33389	1H	444527622	0.0750221	1.12481	0.216867	83	NA	NA	0.924783	0.131276
JHI_Hv50k_2016_33398	1H	444533272	0.0750221	1.12481	0.216867	83	NA	NA	0.924783	0.131276
JHI_Hv50k_2016_33399	1H	444533274	0.0750221	1.12481	0.216867	83	NA	NA	0.924783	0.131276
JHI_Hv50k_2016_33400	1H	444533493	0.0750221	1.12481	0.216867	83	NA	NA	0.924783	0.131276
JHI_Hv50k_2016_33402	1H	444533520	0.0750221	1.12481	0.216867	83	NA	NA	0.924783	0.131276
SCRI_RS_231735	1H	443922320	0.0750221	1.12481	0.216867	83	NA	NA	0.924783	0.131276
SCRI_RS_129321	6H	404717696	0.0759958	1.11921	0.457831	83	NA	NA	0.924783	0.107665
SCRI_RS_206704	6H	405001423	0.0759958	1.11921	0.457831	83	NA	NA	0.924783	0.107665
BOPA1_8037_282	5H	618532844	0.0762432	1.1178	0.445783	83	NA	NA	0.924783	-0.107391
JHI_Hv50k_2016_316549	5H	547490928	0.0764106	1.11685	0.180723	83	NA	NA	0.924783	-0.145141
JHI_Hv50k_2016_316566	5H	547493862	0.0764106	1.11685	0.180723	83	NA	NA	0.924783	-0.145141
JHI_Hv50k_2016_457203	7H	31569124	0.0767181	1.1151	0.421687	83	NA	NA	0.924783	0.113761
JHI_Hv50k_2016_457386	7H	31955568	0.0767181	1.1151	0.421687	83	NA	NA	0.924783	0.113761
SCRI_RS_160723	7H	31999046	0.0767181	1.1151	0.421687	83	NA	NA	0.924783	0.113761
JHI_Hv50k_2016_415843	6H	534675238	0.0770936	1.11298	0.301205	83	NA	NA	0.924783	-0.121418
JHI_Hv50k_2016_415895	6H	535114963	0.0770936	1.11298	0.301205	83	NA	NA	0.924783	-0.121418
JHI_Hv50k_2016_415907	6H	535128122	0.0770936	1.11298	0.301205	83	NA	NA	0.924783	-0.121418
JHI_Hv50k_2016_415961	6H	535377710	0.0770936	1.11298	0.301205	83	NA	NA	0.924783	-0.121418
JHI_Hv50k_2016_415971	6H	535400590	0.0770936	1.11298	0.301205	83	NA	NA	0.924783	-0.121418
JHI_Hv50k_2016_415974	6H	535403345	0.0770936	1.11298	0.301205	83	NA	NA	0.924783	-0.121418
JHI_Hv50k_2016_415975	6H	535403404	0.0770936	1.11298	0.301205	83	NA	NA	0.924783	-0.121418
JHI_Hv50k_2016_416000	6H	535514691	0.0770936	1.11298	0.301205	83	NA	NA	0.924783	-0.121418
JHI_Hv50k_2016_416017	6H	535568185	0.0770936	1.11298	0.301205	83	NA	NA	0.924783	-0.121418
JHI_Hv50k_2016_416043	6H	535577507	0.0770936	1.11298	0.301205	83	NA	NA	0.924783	-0.121418
JHI_Hv50k_2016_416066	6H	535586537	0.0770936	1.11298	0.301205	83	NA	NA	0.924783	-0.121418
JHI_Hv50k_2016_416067	6H	535586626	0.0770936	1.11298	0.301205	83	NA	NA	0.924783	-0.121418
JHI_Hv50k_2016_416153	6H	535847033	0.0770936	1.11298	0.301205	83	NA	NA	0.924783	-0.121418
JHI_Hv50k_2016_416157	6H	535847412	0.0770936	1.11298	0.301205	83	NA	NA	0.924783	-0.121418
JHI_Hv50k_2016_416165	6H	535848499	0.0770936	1.11298	0.301205	83	NA	NA	0.924783	-0.121418
SCRI_RS_170674	6H	533617498	0.0770936	1.11298	0.301205	83	NA	NA	0.924783	-0.121418
SCRI_RS_177093	6H	535401923	0.0770936	1.11298	0.301205	83	NA	NA	0.924783	-0.121418
JHI_Hv50k_2016_51412	1H	538390721	0.0771041	1.11292	0.433735	83	NA	NA	0.924783	-0.133868
JHI_Hv50k_2016_51422	1H	538410781	0.0771041	1.11292	0.433735	83	NA	NA	0.924783	-0.133868
JHI_Hv50k_2016_51431	1H	538411545	0.0771041	1.11292	0.433735	83	NA	NA	0.924783	-0.133868
JHI_Hv50k_2016_51475	1H	538424036	0.0771041	1.11292	0.433735	83	NA	NA	0.924783	-0.133868
JHI_Hv50k_2016_51636	1H	538584087	0.0771041	1.11292	0.433735	83	NA	NA	0.924783	-0.133868
JHI_Hv50k_2016_202816	3H	622532147	0.0776905	1.10963	0.481928	83	NA	NA	0.924783	-0.11586
JHI_Hv50k_2016_202894	3H	622791010	0.0776905	1.10963	0.481928	83	NA	NA	0.924783	-0.11586
JHI_Hv50k_2016_202921	3H	622811364	0.0776905	1.10963	0.481928	83	NA	NA	0.924783	-0.11586
JHI_Hv50k_2016_203148	3H	623758678	0.0776905	1.10963	0.481928	83	NA	NA	0.924783	-0.11586
JHI_Hv50k_2016_203322	3H	624125218	0.0776905	1.10963	0.481928	83	NA	NA	0.924783	-0.11586
SCRI_RS_141195	3H	624127019	0.0776905	1.10963	0.481928	83	NA	NA	0.924783	-0.11586
SCRI_RS_184462	3H	623762644	0.0776905	1.10963	0.481928	83	NA	NA	0.924783	-0.11586
JHI_Hv50k_2016_228070	4H	4892549	0.077888	1.10853	0.457831	83	NA	NA	0.924783	-0.113297
JHI_Hv50k_2016_31808	1H	428222176	0.078336	1.10604	0.240964	83	NA	NA	0.924783	0.121552
JHI_Hv50k_2016_31809	1H	428222431	0.078336	1.10604	0.240964	83	NA	NA	0.924783	0.121552
JHI_Hv50k_2016_31811	1H	428222501	0.078336	1.10604	0.240964	83	NA	NA	0.924783	0.121552
JHI_Hv50k_2016_31814	1H	428222880	0.078336	1.10604	0.240964	83	NA	NA	0.924783	0.121552
JHI_Hv50k_2016_31822	1H	428223773	0.078336	1.10604	0.240964	83	NA	NA	0.924783	0.121552
BOPA1_6761_490	5H	653915795	0.0784331	1.1055	0.421687	83	NA	NA	0.924783	0.184004
JHI_Hv50k_2016_358598	5H	652878576	0.0784331	1.1055	0.421687	83	NA	NA	0.924783	0.184004
JHI_Hv50k_2016_358688	5H	652973555	0.0784331	1.1055	0.421687	83	NA	NA	0.924783	0.184004
JHI_Hv50k_2016_358959	5H	653836171	0.0784331	1.1055	0.421687	83	NA	NA	0.924783	0.184004
JHI_Hv50k_2016_358978	5H	653916269	0.0784331	1.1055	0.421687	83	NA	NA	0.924783	0.184004
JHI_Hv50k_2016_358981	5H	653916517	0.0784331	1.1055	0.421687	83	NA	NA	0.924783	0.184004
JHI_Hv50k_2016_359001	5H	653918246	0.0784331	1.1055	0.421687	83	NA	NA	0.924783	0.184004
JHI_Hv50k_2016_359032	5H	653921590	0.0784331	1.1055	0.421687	83	NA	NA	0.924783	0.184004
JHI_Hv50k_2016_359033	5H	653921739	0.0784331	1.1055	0.421687	83	NA	NA	0.924783	0.184004
SCRI_RS_186984	5H	653922698	0.0784331	1.1055	0.421687	83	NA	NA	0.924783	0.184004
SCRI_RS_8410	5H	653924639	0.0784331	1.1055	0.421687	83	NA	NA	0.924783	0.184004
BOPA2_12_30456	5H	565946520	0.0786745	1.10417	0.228916	83	NA	NA	0.924783	0.160457
JHI_Hv50k_2016_350727	5H	638827643	0.0787723	1.10363	0.373494	83	NA	NA	0.924783	-0.111674
JHI_Hv50k_2016_350898	5H	639352986	0.0787723	1.10363	0.373494	83	NA	NA	0.924783	-0.111674
JHI_Hv50k_2016_351167	5H	640161436	0.0787723	1.10363	0.373494	83	NA	NA	0.924783	-0.111674
JHI_Hv50k_2016_351354	5H	640705371	0.0787723	1.10363	0.373494	83	NA	NA	0.924783	-0.111674
JHI_Hv50k_2016_351364	5H	640707380	0.0787723	1.10363	0.373494	83	NA	NA	0.924783	-0.111674
JHI_Hv50k_2016_351366	5H	640707868	0.0787723	1.10363	0.373494	83	NA	NA	0.924783	-0.111674
JHI_Hv50k_2016_351372	5H	640709121	0.0787723	1.10363	0.373494	83	NA	NA	0.924783	-0.111674
JHI_Hv50k_2016_351449	5H	640717681	0.0787723	1.10363	0.373494	83	NA	NA	0.924783	-0.111674
JHI_Hv50k_2016_351712	5H	641245457	0.0787723	1.10363	0.373494	83	NA	NA	0.924783	-0.111674
JHI_Hv50k_2016_351746	5H	641284914	0.0787723	1.10363	0.373494	83	NA	NA	0.924783	-0.111674
JHI_Hv50k_2016_351810	5H	641665179	0.0787723	1.10363	0.373494	83	NA	NA	0.924783	-0.111674
JHI_Hv50k_2016_352363	5H	642401048	0.0787723	1.10363	0.373494	83	NA	NA	0.924783	-0.111674
JHI_Hv50k_2016_352364	5H	642401167	0.0787723	1.10363	0.373494	83	NA	NA	0.924783	-0.111674
SCRI_RS_118326	5H	640710136	0.0787723	1.10363	0.373494	83	NA	NA	0.924783	-0.111674
SCRI_RS_134358	5H	639614942	0.0787723	1.10363	0.373494	83	NA	NA	0.924783	-0.111674
SCRI_RS_192640	5H	638828950	0.0787723	1.10363	0.373494	83	NA	NA	0.924783	-0.111674
BOPA1_3478_1024	5H	565888315	0.0798988	1.09746	0.216867	83	NA	NA	0.924783	0.165586
JHI_Hv50k_2016_321709	5H	565940590	0.0798988	1.09746	0.216867	83	NA	NA	0.924783	0.165586
JHI_Hv50k_2016_321734	5H	565947006	0.0798988	1.09746	0.216867	83	NA	NA	0.924783	0.165586
SCRI_RS_44800	5H	565887434	0.0798988	1.09746	0.216867	83	NA	NA	0.924783	0.165586
SCRI_RS_45011	5H	565946145	0.0798988	1.09746	0.216867	83	NA	NA	0.924783	0.165586
JHI_Hv50k_2016_283506	5H	17131773	0.0801579	1.09605	0.349398	83	NA	NA	0.924783	-0.111996
JHI_Hv50k_2016_283512	5H	17133532	0.0801579	1.09605	0.349398	83	NA	NA	0.924783	-0.111996
SCRI_RS_108416	5H	17131711	0.0801579	1.09605	0.349398	83	NA	NA	0.924783	-0.111996
SCRI_RS_205100	5H	17075740	0.0801579	1.09605	0.349398	83	NA	NA	0.924783	-0.111996
JHI_Hv50k_2016_225645	4H	50710	0.0808642	1.09224	0.493976	83	NA	NA	0.924783	0.112009
JHI_Hv50k_2016_225707	4H	54684	0.0808642	1.09224	0.493976	83	NA	NA	0.924783	0.112009
JHI_Hv50k_2016_415819	6H	534671831	0.0817051	1.08775	0.313253	83	NA	NA	0.924783	-0.11576
BOPA1_2809_271	2H	625765678	0.0828503	1.08171	0.349398	83	NA	NA	0.924783	0.116161
JHI_Hv50k_2016_102606	2H	621465859	0.0828503	1.08171	0.349398	83	NA	NA	0.924783	0.116161
JHI_Hv50k_2016_102656	2H	621782232	0.0828503	1.08171	0.349398	83	NA	NA	0.924783	0.116161
JHI_Hv50k_2016_102750	2H	622777365	0.0828503	1.08171	0.349398	83	NA	NA	0.924783	0.116161
JHI_Hv50k_2016_102835	2H	623453591	0.0828503	1.08171	0.349398	83	NA	NA	0.924783	0.116161
JHI_Hv50k_2016_102877	2H	623458048	0.0828503	1.08171	0.349398	83	NA	NA	0.924783	0.116161
JHI_Hv50k_2016_102918	2H	624270988	0.0828503	1.08171	0.349398	83	NA	NA	0.924783	0.116161
JHI_Hv50k_2016_102972	2H	624657645	0.0828503	1.08171	0.349398	83	NA	NA	0.924783	0.116161
JHI_Hv50k_2016_103015	2H	625270887	0.0828503	1.08171	0.349398	83	NA	NA	0.924783	0.116161
JHI_Hv50k_2016_103047	2H	625308203	0.0828503	1.08171	0.349398	83	NA	NA	0.924783	0.116161
JHI_Hv50k_2016_103057	2H	625541034	0.0828503	1.08171	0.349398	83	NA	NA	0.924783	0.116161
JHI_Hv50k_2016_103058	2H	625541209	0.0828503	1.08171	0.349398	83	NA	NA	0.924783	0.116161
JHI_Hv50k_2016_103061	2H	625542139	0.0828503	1.08171	0.349398	83	NA	NA	0.924783	0.116161
JHI_Hv50k_2016_103063	2H	625542475	0.0828503	1.08171	0.349398	83	NA	NA	0.924783	0.116161
JHI_Hv50k_2016_103074	2H	625654621	0.0828503	1.08171	0.349398	83	NA	NA	0.924783	0.116161
JHI_Hv50k_2016_103081	2H	625657528	0.0828503	1.08171	0.349398	83	NA	NA	0.924783	0.116161
JHI_Hv50k_2016_103089	2H	625764339	0.0828503	1.08171	0.349398	83	NA	NA	0.924783	0.116161
JHI_Hv50k_2016_103090	2H	625765678	0.0828503	1.08171	0.349398	83	NA	NA	0.924783	0.116161
JHI_Hv50k_2016_103091	2H	625765784	0.0828503	1.08171	0.349398	83	NA	NA	0.924783	0.116161
JHI_Hv50k_2016_103093	2H	625765976	0.0828503	1.08171	0.349398	83	NA	NA	0.924783	0.116161
JHI_Hv50k_2016_103098	2H	625772587	0.0828503	1.08171	0.349398	83	NA	NA	0.924783	0.116161
JHI_Hv50k_2016_103099	2H	625772611	0.0828503	1.08171	0.349398	83	NA	NA	0.924783	0.116161
JHI_Hv50k_2016_103135	2H	626117215	0.0828503	1.08171	0.349398	83	NA	NA	0.924783	0.116161
JHI_Hv50k_2016_103145	2H	626120128	0.0828503	1.08171	0.349398	83	NA	NA	0.924783	0.116161
JHI_Hv50k_2016_103161	2H	626123459	0.0828503	1.08171	0.349398	83	NA	NA	0.924783	0.116161
JHI_Hv50k_2016_103162	2H	626123609	0.0828503	1.08171	0.349398	83	NA	NA	0.924783	0.116161
SCRI_RS_220192	3H	535469596	0.083001	1.08092	0.46988	83	NA	NA	0.924783	0.120144
SCRI_RS_4575	3H	538154289	0.083001	1.08092	0.46988	83	NA	NA	0.924783	0.120144
JHI_Hv50k_2016_202332	3H	621299490	0.0830117	1.08086	0.277108	83	NA	NA	0.924783	-0.118594
JHI_Hv50k_2016_202358	3H	621311122	0.0830117	1.08086	0.277108	83	NA	NA	0.924783	-0.118594
JHI_Hv50k_2016_202365	3H	621312492	0.0830117	1.08086	0.277108	83	NA	NA	0.924783	-0.118594
JHI_Hv50k_2016_202443	3H	621644247	0.0830117	1.08086	0.277108	83	NA	NA	0.924783	-0.118594
SCRI_RS_156620	3H	621644546	0.0830117	1.08086	0.277108	83	NA	NA	0.924783	-0.118594
JHI_Hv50k_2016_7265	1H	6276869	0.0830881	1.08046	0.144578	83	NA	NA	0.924783	0.155862
JHI_Hv50k_2016_226304	4H	716688	0.0831381	1.0802	0.379518	83	NA	NA	0.924783	0.11637
JHI_Hv50k_2016_323096	5H	570949787	0.0833626	1.07903	0.192771	83	NA	NA	0.924783	0.15568
JHI_Hv50k_2016_323121	5H	570960677	0.0833626	1.07903	0.192771	83	NA	NA	0.924783	0.15568
BOPA1_ABC11221_1_3_410	5H	563474890	0.0833915	1.07888	0.180723	83	NA	NA	0.924783	0.153599
JHI_Hv50k_2016_321026	5H	563282242	0.0833915	1.07888	0.180723	83	NA	NA	0.924783	0.153599
JHI_Hv50k_2016_321066	5H	563437694	0.0833915	1.07888	0.180723	83	NA	NA	0.924783	0.153599
JHI_Hv50k_2016_321071	5H	563474927	0.0833915	1.07888	0.180723	83	NA	NA	0.924783	0.153599
JHI_Hv50k_2016_321095	5H	563538283	0.0833915	1.07888	0.180723	83	NA	NA	0.924783	0.153599
JHI_Hv50k_2016_321096	5H	563538329	0.0833915	1.07888	0.180723	83	NA	NA	0.924783	0.153599
JHI_Hv50k_2016_321119	5H	563628175	0.0833915	1.07888	0.180723	83	NA	NA	0.924783	0.153599
JHI_Hv50k_2016_321137	5H	563755522	0.0833915	1.07888	0.180723	83	NA	NA	0.924783	0.153599
JHI_Hv50k_2016_321152	5H	563761199	0.0833915	1.07888	0.180723	83	NA	NA	0.924783	0.153599
JHI_Hv50k_2016_321205	5H	563933192	0.0833915	1.07888	0.180723	83	NA	NA	0.924783	0.153599
JHI_Hv50k_2016_321228	5H	563936351	0.0833915	1.07888	0.180723	83	NA	NA	0.924783	0.153599
JHI_Hv50k_2016_321304	5H	563975206	0.0833915	1.07888	0.180723	83	NA	NA	0.924783	0.153599
JHI_Hv50k_2016_321330	5H	564069575	0.0833915	1.07888	0.180723	83	NA	NA	0.924783	0.153599
SCRI_RS_142217	5H	563932035	0.0833915	1.07888	0.180723	83	NA	NA	0.924783	0.153599
SCRI_RS_152849	5H	563537655	0.0833915	1.07888	0.180723	83	NA	NA	0.924783	0.153599
JHI_Hv50k_2016_210607	3H	657348008	0.0844004	1.07366	0.192771	83	NA	NA	0.924783	-0.139084
JHI_Hv50k_2016_210726	3H	657474230	0.0844004	1.07366	0.192771	83	NA	NA	0.924783	-0.139084
JHI_Hv50k_2016_210855	3H	657530508	0.0844004	1.07366	0.192771	83	NA	NA	0.924783	-0.139084
JHI_Hv50k_2016_210856	3H	657530655	0.0844004	1.07366	0.192771	83	NA	NA	0.924783	-0.139084
JHI_Hv50k_2016_210857	3H	657530905	0.0844004	1.07366	0.192771	83	NA	NA	0.924783	-0.139084
JHI_Hv50k_2016_210952	3H	657712779	0.0844004	1.07366	0.192771	83	NA	NA	0.924783	-0.139084
JHI_Hv50k_2016_211056	3H	658253154	0.0844004	1.07366	0.192771	83	NA	NA	0.924783	-0.139084
SCRI_RS_175038	3H	657455099	0.0844004	1.07366	0.192771	83	NA	NA	0.924783	-0.139084
BOPA1_ABC09941_1_1_100	2H	705262924	0.0845557	1.07286	0.433735	83	NA	NA	0.924783	-0.109785
JHI_Hv50k_2016_119408	2H	704887437	0.0845557	1.07286	0.433735	83	NA	NA	0.924783	-0.109785
JHI_Hv50k_2016_119478	2H	705046097	0.0845557	1.07286	0.433735	83	NA	NA	0.924783	-0.109785
JHI_Hv50k_2016_119586	2H	705628685	0.0845557	1.07286	0.433735	83	NA	NA	0.924783	-0.109785
JHI_Hv50k_2016_119653	2H	705704758	0.0845557	1.07286	0.433735	83	NA	NA	0.924783	-0.109785
JHI_Hv50k_2016_119656	2H	705705103	0.0845557	1.07286	0.433735	83	NA	NA	0.924783	-0.109785
JHI_Hv50k_2016_323294	5H	571615210	0.0846464	1.07239	0.180723	83	NA	NA	0.924783	0.160635
JHI_Hv50k_2016_323385	5H	572153706	0.0846464	1.07239	0.180723	83	NA	NA	0.924783	0.160635
JHI_Hv50k_2016_323498	5H	572517007	0.0846464	1.07239	0.180723	83	NA	NA	0.924783	0.160635
JHI_Hv50k_2016_323503	5H	572517582	0.0846464	1.07239	0.180723	83	NA	NA	0.924783	0.160635
JHI_Hv50k_2016_323545	5H	572523202	0.0846464	1.07239	0.180723	83	NA	NA	0.924783	0.160635
JHI_Hv50k_2016_323547	5H	572523231	0.0846464	1.07239	0.180723	83	NA	NA	0.924783	0.160635
JHI_Hv50k_2016_323571	5H	572541803	0.0846464	1.07239	0.180723	83	NA	NA	0.924783	0.160635
JHI_Hv50k_2016_31803	1H	428221244	0.0847061	1.07209	0.253012	83	NA	NA	0.924783	0.118817
JHI_Hv50k_2016_31804	1H	428221376	0.0847061	1.07209	0.253012	83	NA	NA	0.924783	0.118817
JHI_Hv50k_2016_45800	1H	522824467	0.0848699	1.07125	0.120482	83	NA	NA	0.924783	-0.162369
JHI_Hv50k_2016_45866	1H	522839997	0.0848699	1.07125	0.120482	83	NA	NA	0.924783	-0.162369
JHI_Hv50k_2016_46004	1H	522958987	0.0848699	1.07125	0.120482	83	NA	NA	0.924783	-0.162369
JHI_Hv50k_2016_46103	1H	523092455	0.0848699	1.07125	0.120482	83	NA	NA	0.924783	-0.162369
BOPA1_10922_503	1H	13590934	0.0849643	1.07076	0.409639	83	NA	NA	0.924783	0.112429
JHI_Hv50k_2016_227542	4H	3575318	0.0849821	1.07067	0.385542	83	NA	NA	0.924783	0.113772
JHI_Hv50k_2016_227562	4H	3580898	0.0849821	1.07067	0.385542	83	NA	NA	0.924783	0.113772
JHI_Hv50k_2016_227727	4H	3837652	0.0849821	1.07067	0.385542	83	NA	NA	0.924783	0.113772
JHI_Hv50k_2016_322078	5H	567417310	0.0851339	1.0699	0.216867	83	NA	NA	0.924783	0.156961
JHI_Hv50k_2016_322082	5H	567429714	0.0851339	1.0699	0.216867	83	NA	NA	0.924783	0.156961
JHI_Hv50k_2016_259468	4H	593162294	0.0851485	1.06982	0.168675	83	NA	NA	0.924783	-0.152971
JHI_Hv50k_2016_81484	2H	76962192	0.0854209	1.06844	0.433735	83	NA	NA	0.924783	-0.106751
JHI_Hv50k_2016_81491	2H	77271705	0.0854209	1.06844	0.433735	83	NA	NA	0.924783	-0.106751
SCRI_RS_239231	2H	76954511	0.0854209	1.06844	0.433735	83	NA	NA	0.924783	-0.106751
JHI_Hv50k_2016_412003	6H	506825753	0.085893	1.06604	0.46988	83	NA	NA	0.924783	-0.103164
JHI_Hv50k_2016_412030	6H	506831305	0.085893	1.06604	0.46988	83	NA	NA	0.924783	-0.103164
JHI_Hv50k_2016_412038	6H	506831969	0.085893	1.06604	0.46988	83	NA	NA	0.924783	-0.103164
JHI_Hv50k_2016_412084	6H	507068898	0.085893	1.06604	0.46988	83	NA	NA	0.924783	-0.103164
JHI_Hv50k_2016_412089	6H	507069338	0.085893	1.06604	0.46988	83	NA	NA	0.924783	-0.103164
JHI_Hv50k_2016_412109	6H	507075644	0.085893	1.06604	0.46988	83	NA	NA	0.924783	-0.103164
JHI_Hv50k_2016_321365	5H	564407996	0.0859955	1.06552	0.168675	83	NA	NA	0.924783	0.157098
JHI_Hv50k_2016_188934	3H	538660470	0.0862773	1.0641	0.481928	83	NA	NA	0.924783	0.11967
BOPA1_9084_713	5H	564846755	0.086514	1.06291	0.216867	83	NA	NA	0.924783	0.150616
JHI_Hv50k_2016_321638	5H	565883823	0.086514	1.06291	0.216867	83	NA	NA	0.924783	0.150616
JHI_Hv50k_2016_321656	5H	565885337	0.086514	1.06291	0.216867	83	NA	NA	0.924783	0.150616
JHI_Hv50k_2016_183134	3H	489990141	0.086584	1.06256	0.192771	83	NA	NA	0.924783	0.292191
BOPA1_ConsensusGBS0010_2	4H	546808812	0.0869047	1.06096	0.373494	83	NA	NA	0.924783	-0.177307
JHI_Hv50k_2016_252962	4H	544425882	0.0869047	1.06096	0.373494	83	NA	NA	0.924783	-0.177307
JHI_Hv50k_2016_253053	4H	544737764	0.0869047	1.06096	0.373494	83	NA	NA	0.924783	-0.177307
JHI_Hv50k_2016_253091	4H	544747990	0.0869047	1.06096	0.373494	83	NA	NA	0.924783	-0.177307
JHI_Hv50k_2016_253113	4H	544816563	0.0869047	1.06096	0.373494	83	NA	NA	0.924783	-0.177307
JHI_Hv50k_2016_253189	4H	545805697	0.0869047	1.06096	0.373494	83	NA	NA	0.924783	-0.177307
JHI_Hv50k_2016_253217	4H	545844602	0.0869047	1.06096	0.373494	83	NA	NA	0.924783	-0.177307
JHI_Hv50k_2016_253256	4H	545847328	0.0869047	1.06096	0.373494	83	NA	NA	0.924783	-0.177307
JHI_Hv50k_2016_253271	4H	545849010	0.0869047	1.06096	0.373494	83	NA	NA	0.924783	-0.177307
JHI_Hv50k_2016_253315	4H	546207193	0.0869047	1.06096	0.373494	83	NA	NA	0.924783	-0.177307
JHI_Hv50k_2016_253316	4H	546207494	0.0869047	1.06096	0.373494	83	NA	NA	0.924783	-0.177307
JHI_Hv50k_2016_253385	4H	546808812	0.0869047	1.06096	0.373494	83	NA	NA	0.924783	-0.177307
JHI_Hv50k_2016_253405	4H	547062692	0.0869047	1.06096	0.373494	83	NA	NA	0.924783	-0.177307
JHI_Hv50k_2016_253512	4H	548032564	0.0869047	1.06096	0.373494	83	NA	NA	0.924783	-0.177307
SCRI_RS_196044	4H	544746969	0.0869047	1.06096	0.373494	83	NA	NA	0.924783	-0.177307
SCRI_RS_234574	4H	546807124	0.0869047	1.06096	0.373494	83	NA	NA	0.924783	-0.177307
JHI_Hv50k_2016_81421	2H	76447452	0.0870737	1.06011	0.421687	83	NA	NA	0.924783	-0.106277
JHI_Hv50k_2016_81426	2H	76509916	0.0870737	1.06011	0.421687	83	NA	NA	0.924783	-0.106277
JHI_Hv50k_2016_81429	2H	76510829	0.0870737	1.06011	0.421687	83	NA	NA	0.924783	-0.106277
JHI_Hv50k_2016_81372	2H	75777178	0.0872385	1.05929	0.433735	83	NA	NA	0.924783	-0.103989
BOPA1_3674_1352	3H	606323532	0.0873909	1.05853	0.26506	83	NA	NA	0.924783	-0.129707
JHI_Hv50k_2016_83458	2H	90169302	0.0874651	1.05817	0.385542	83	NA	NA	0.924783	0.114445
JHI_Hv50k_2016_83739	2H	92799958	0.0874651	1.05817	0.385542	83	NA	NA	0.924783	0.114445
JHI_Hv50k_2016_270676	4H	634781986	0.0875386	1.0578	0.373494	83	NA	NA	0.924783	-0.111572
JHI_Hv50k_2016_270725	4H	634882780	0.0875386	1.0578	0.373494	83	NA	NA	0.924783	-0.111572
JHI_Hv50k_2016_270803	4H	634954943	0.0875386	1.0578	0.373494	83	NA	NA	0.924783	-0.111572
JHI_Hv50k_2016_270835	4H	634960674	0.0875386	1.0578	0.373494	83	NA	NA	0.924783	-0.111572
SCRI_RS_149172	4H	634962934	0.0875386	1.0578	0.373494	83	NA	NA	0.924783	-0.111572
JHI_Hv50k_2016_282637	5H	13227021	0.0877838	1.05659	0.240964	83	NA	NA	0.924783	0.139206
JHI_Hv50k_2016_352385	5H	642402459	0.0881608	1.05472	0.385542	83	NA	NA	0.924783	-0.108128
JHI_Hv50k_2016_352389	5H	642402877	0.0881608	1.05472	0.385542	83	NA	NA	0.924783	-0.108128
JHI_Hv50k_2016_352390	5H	642402909	0.0881608	1.05472	0.385542	83	NA	NA	0.924783	-0.108128
JHI_Hv50k_2016_352396	5H	642403404	0.0881608	1.05472	0.385542	83	NA	NA	0.924783	-0.108128
JHI_Hv50k_2016_352557	5H	642761905	0.0881608	1.05472	0.385542	83	NA	NA	0.924783	-0.108128
JHI_Hv50k_2016_352735	5H	642941636	0.0881608	1.05472	0.385542	83	NA	NA	0.924783	-0.108128
JHI_Hv50k_2016_352863	5H	642960685	0.0881608	1.05472	0.385542	83	NA	NA	0.924783	-0.108128
JHI_Hv50k_2016_352882	5H	642961648	0.0881608	1.05472	0.385542	83	NA	NA	0.924783	-0.108128
SCRI_RS_157557	5H	642962878	0.0881608	1.05472	0.385542	83	NA	NA	0.924783	-0.108128
JHI_Hv50k_2016_153463	3H	9096332	0.0881747	1.05466	0.493976	83	NA	NA	0.924783	0.116897
BOPA1_4838_494	7H	604233974	0.0883541	1.05377	0.180723	83	NA	NA	0.924783	-0.157989
JHI_Hv50k_2016_494099	7H	598364959	0.0883541	1.05377	0.180723	83	NA	NA	0.924783	-0.157989
JHI_Hv50k_2016_494299	7H	598981068	0.0883541	1.05377	0.180723	83	NA	NA	0.924783	-0.157989
JHI_Hv50k_2016_494308	7H	598984279	0.0883541	1.05377	0.180723	83	NA	NA	0.924783	-0.157989
JHI_Hv50k_2016_495087	7H	600764196	0.0883541	1.05377	0.180723	83	NA	NA	0.924783	-0.157989
JHI_Hv50k_2016_495210	7H	600950300	0.0883541	1.05377	0.180723	83	NA	NA	0.924783	-0.157989
JHI_Hv50k_2016_495986	7H	604220559	0.0883541	1.05377	0.180723	83	NA	NA	0.924783	-0.157989
JHI_Hv50k_2016_496557	7H	604694459	0.0883541	1.05377	0.180723	83	NA	NA	0.924783	-0.157989
JHI_Hv50k_2016_496566	7H	604695419	0.0883541	1.05377	0.180723	83	NA	NA	0.924783	-0.157989
JHI_Hv50k_2016_496574	7H	604696300	0.0883541	1.05377	0.180723	83	NA	NA	0.924783	-0.157989
JHI_Hv50k_2016_496575	7H	604696321	0.0883541	1.05377	0.180723	83	NA	NA	0.924783	-0.157989
JHI_Hv50k_2016_496576	7H	604696576	0.0883541	1.05377	0.180723	83	NA	NA	0.924783	-0.157989
JHI_Hv50k_2016_496583	7H	604697048	0.0883541	1.05377	0.180723	83	NA	NA	0.924783	-0.157989
JHI_Hv50k_2016_496595	7H	604698281	0.0883541	1.05377	0.180723	83	NA	NA	0.924783	-0.157989
JHI_Hv50k_2016_496596	7H	604698582	0.0883541	1.05377	0.180723	83	NA	NA	0.924783	-0.157989
JHI_Hv50k_2016_496612	7H	604700624	0.0883541	1.05377	0.180723	83	NA	NA	0.924783	-0.157989
JHI_Hv50k_2016_496613	7H	604700656	0.0883541	1.05377	0.180723	83	NA	NA	0.924783	-0.157989
JHI_Hv50k_2016_496773	7H	604866635	0.0883541	1.05377	0.180723	83	NA	NA	0.924783	-0.157989
JHI_Hv50k_2016_496782	7H	604866826	0.0883541	1.05377	0.180723	83	NA	NA	0.924783	-0.157989
JHI_Hv50k_2016_496801	7H	604867213	0.0883541	1.05377	0.180723	83	NA	NA	0.924783	-0.157989
JHI_Hv50k_2016_496833	7H	604868186	0.0883541	1.05377	0.180723	83	NA	NA	0.924783	-0.157989
JHI_Hv50k_2016_497082	7H	606349196	0.0883541	1.05377	0.180723	83	NA	NA	0.924783	-0.157989
JHI_Hv50k_2016_497104	7H	606866072	0.0883541	1.05377	0.180723	83	NA	NA	0.924783	-0.157989
JHI_Hv50k_2016_497105	7H	606866283	0.0883541	1.05377	0.180723	83	NA	NA	0.924783	-0.157989
JHI_Hv50k_2016_497176	7H	607370044	0.0883541	1.05377	0.180723	83	NA	NA	0.924783	-0.157989
JHI_Hv50k_2016_497177	7H	607370278	0.0883541	1.05377	0.180723	83	NA	NA	0.924783	-0.157989
JHI_Hv50k_2016_497182	7H	607371937	0.0883541	1.05377	0.180723	83	NA	NA	0.924783	-0.157989
JHI_Hv50k_2016_497192	7H	607441642	0.0883541	1.05377	0.180723	83	NA	NA	0.924783	-0.157989
JHI_Hv50k_2016_497207	7H	607443116	0.0883541	1.05377	0.180723	83	NA	NA	0.924783	-0.157989
JHI_Hv50k_2016_497225	7H	607554135	0.0883541	1.05377	0.180723	83	NA	NA	0.924783	-0.157989
BOPA2_12_11443	1H	538890455	0.0884535	1.05328	0.445783	83	NA	NA	0.924783	-0.126527
JHI_Hv50k_2016_51805	1H	538880655	0.0884535	1.05328	0.445783	83	NA	NA	0.924783	-0.126527
JHI_Hv50k_2016_51866	1H	538905771	0.0884535	1.05328	0.445783	83	NA	NA	0.924783	-0.126527
JHI_Hv50k_2016_51930	1H	539077371	0.0884535	1.05328	0.445783	83	NA	NA	0.924783	-0.126527
JHI_Hv50k_2016_51997	1H	539130054	0.0884535	1.05328	0.445783	83	NA	NA	0.924783	-0.126527
BOPA1_5379_595	2H	94908103	0.0893827	1.04875	0.192771	83	NA	NA	0.924783	-0.140142
BOPA1_ABC12560_1_1_421	2H	96162710	0.0893827	1.04875	0.192771	83	NA	NA	0.924783	-0.140142
JHI_Hv50k_2016_84359	2H	95094933	0.0893827	1.04875	0.192771	83	NA	NA	0.924783	-0.140142
JHI_Hv50k_2016_84369	2H	95098407	0.0893827	1.04875	0.192771	83	NA	NA	0.924783	-0.140142
JHI_Hv50k_2016_84404	2H	95222479	0.0893827	1.04875	0.192771	83	NA	NA	0.924783	-0.140142
JHI_Hv50k_2016_84414	2H	95255117	0.0893827	1.04875	0.192771	83	NA	NA	0.924783	-0.140142
JHI_Hv50k_2016_84515	2H	96160418	0.0893827	1.04875	0.192771	83	NA	NA	0.924783	-0.140142
JHI_Hv50k_2016_260734	4H	598992526	0.0894307	1.04851	0.46988	83	NA	NA	0.924783	0.106508
JHI_Hv50k_2016_260946	4H	599239810	0.0894307	1.04851	0.46988	83	NA	NA	0.924783	0.106508
JHI_Hv50k_2016_117579	2H	699804265	0.0900616	1.04546	0.421687	83	NA	NA	0.924783	-0.103699
JHI_Hv50k_2016_117666	2H	700118916	0.0900616	1.04546	0.421687	83	NA	NA	0.924783	-0.103699
JHI_Hv50k_2016_117667	2H	700119062	0.0900616	1.04546	0.421687	83	NA	NA	0.924783	-0.103699
JHI_Hv50k_2016_117676	2H	700120038	0.0900616	1.04546	0.421687	83	NA	NA	0.924783	-0.103699
JHI_Hv50k_2016_117688	2H	700121746	0.0900616	1.04546	0.421687	83	NA	NA	0.924783	-0.103699
JHI_Hv50k_2016_117694	2H	700122035	0.0900616	1.04546	0.421687	83	NA	NA	0.924783	-0.103699
JHI_Hv50k_2016_117731	2H	700173483	0.0900616	1.04546	0.421687	83	NA	NA	0.924783	-0.103699
JHI_Hv50k_2016_117737	2H	700174052	0.0900616	1.04546	0.421687	83	NA	NA	0.924783	-0.103699
JHI_Hv50k_2016_117823	2H	700217554	0.0900616	1.04546	0.421687	83	NA	NA	0.924783	-0.103699
JHI_Hv50k_2016_117881	2H	700258096	0.0900616	1.04546	0.421687	83	NA	NA	0.924783	-0.103699
JHI_Hv50k_2016_117939	2H	700393302	0.0900616	1.04546	0.421687	83	NA	NA	0.924783	-0.103699
JHI_Hv50k_2016_117974	2H	700397105	0.0900616	1.04546	0.421687	83	NA	NA	0.924783	-0.103699
SCRI_RS_205499	2H	699725709	0.0900616	1.04546	0.421687	83	NA	NA	0.924783	-0.103699
JHI_Hv50k_2016_135143	2H	741100706	0.0910579	1.04068	0.168675	83	NA	NA	0.924783	-0.14271
JHI_Hv50k_2016_135426	2H	741978074	0.0910579	1.04068	0.168675	83	NA	NA	0.924783	-0.14271
JHI_Hv50k_2016_135623	2H	742094445	0.0910579	1.04068	0.168675	83	NA	NA	0.924783	-0.14271
JHI_Hv50k_2016_359205	5H	654446431	0.0912544	1.03975	0.240964	83	NA	NA	0.924783	-0.138231
JHI_Hv50k_2016_359246	5H	654497358	0.0912544	1.03975	0.240964	83	NA	NA	0.924783	-0.138231
JHI_Hv50k_2016_359247	5H	654497427	0.0912544	1.03975	0.240964	83	NA	NA	0.924783	-0.138231
JHI_Hv50k_2016_359303	5H	654511726	0.0912544	1.03975	0.240964	83	NA	NA	0.924783	-0.138231
JHI_Hv50k_2016_359316	5H	654513652	0.0912544	1.03975	0.240964	83	NA	NA	0.924783	-0.138231
JHI_Hv50k_2016_359395	5H	654684255	0.0912544	1.03975	0.240964	83	NA	NA	0.924783	-0.138231
JHI_Hv50k_2016_360315	5H	656514953	0.0912544	1.03975	0.240964	83	NA	NA	0.924783	-0.138231
JHI_Hv50k_2016_189017	3H	539228128	0.0912668	1.03969	0.457831	83	NA	NA	0.924783	0.116736
JHI_Hv50k_2016_189022	3H	539229542	0.0912668	1.03969	0.457831	83	NA	NA	0.924783	0.116736
JHI_Hv50k_2016_124533	2H	715920856	0.0913939	1.03908	0.46988	83	NA	NA	0.924783	-0.106682
BOPA1_8180_450	5H	164301181	0.0915736	1.03823	0.433735	83	NA	NA	0.924783	0.133716
JHI_Hv50k_2016_186562	3H	518662277	0.0915736	1.03823	0.433735	83	NA	NA	0.924783	0.133716
JHI_Hv50k_2016_186582	3H	519010867	0.0915736	1.03823	0.433735	83	NA	NA	0.924783	0.133716
JHI_Hv50k_2016_186603	3H	519357270	0.0915736	1.03823	0.433735	83	NA	NA	0.924783	0.133716
JHI_Hv50k_2016_186660	3H	519964671	0.0915736	1.03823	0.433735	83	NA	NA	0.924783	0.133716
JHI_Hv50k_2016_186721	3H	520266840	0.0915736	1.03823	0.433735	83	NA	NA	0.924783	0.133716
JHI_Hv50k_2016_186729	3H	520312788	0.0915736	1.03823	0.433735	83	NA	NA	0.924783	0.133716
SCRI_RS_107261	3H	519008788	0.0915736	1.03823	0.433735	83	NA	NA	0.924783	0.133716
SCRI_RS_130616	3H	518661002	0.0915736	1.03823	0.433735	83	NA	NA	0.924783	0.133716
JHI_Hv50k_2016_459243	7H	37308520	0.0917521	1.03738	0.289157	83	NA	NA	0.924783	0.112867
JHI_Hv50k_2016_459609	7H	38373434	0.0917521	1.03738	0.289157	83	NA	NA	0.924783	0.112867
JHI_Hv50k_2016_459853	7H	39678950	0.0917521	1.03738	0.289157	83	NA	NA	0.924783	0.112867
JHI_Hv50k_2016_459904	7H	40114318	0.0917521	1.03738	0.289157	83	NA	NA	0.924783	0.112867
JHI_Hv50k_2016_460028	7H	40734929	0.0917521	1.03738	0.289157	83	NA	NA	0.924783	0.112867
JHI_Hv50k_2016_108103	2H	654602147	0.0918188	1.03707	0.39759	83	NA	NA	0.924783	0.105189
JHI_Hv50k_2016_9618	1H	8935735	0.09235	1.03456	0.325301	83	NA	NA	0.924783	-0.112137
JHI_Hv50k_2016_31807	1H	428221794	0.0924287	1.03419	0.216867	83	NA	NA	0.924783	0.120673
JHI_Hv50k_2016_31813	1H	428222746	0.0924287	1.03419	0.216867	83	NA	NA	0.924783	0.120673
JHI_Hv50k_2016_463781	7H	53823511	0.0927844	1.03253	0.204819	83	NA	NA	0.924783	-0.12601
JHI_Hv50k_2016_463782	7H	53823740	0.0927844	1.03253	0.204819	83	NA	NA	0.924783	-0.12601
JHI_Hv50k_2016_463793	7H	53824124	0.0927844	1.03253	0.204819	83	NA	NA	0.924783	-0.12601
JHI_Hv50k_2016_463829	7H	54083373	0.0927844	1.03253	0.204819	83	NA	NA	0.924783	-0.12601
JHI_Hv50k_2016_463908	7H	54114765	0.0927844	1.03253	0.204819	83	NA	NA	0.924783	-0.12601
JHI_Hv50k_2016_55006	1H	550179166	0.0929899	1.03156	0.481928	83	NA	NA	0.924783	-0.122399
JHI_Hv50k_2016_55058	1H	550253680	0.0929899	1.03156	0.481928	83	NA	NA	0.924783	-0.122399
JHI_Hv50k_2016_55083	1H	550268699	0.0929899	1.03156	0.481928	83	NA	NA	0.924783	-0.122399
JHI_Hv50k_2016_55085	1H	550269211	0.0929899	1.03156	0.481928	83	NA	NA	0.924783	-0.122399
JHI_Hv50k_2016_55121	1H	550308263	0.0929899	1.03156	0.481928	83	NA	NA	0.924783	-0.122399
JHI_Hv50k_2016_55123	1H	550309413	0.0929899	1.03156	0.481928	83	NA	NA	0.924783	-0.122399
JHI_Hv50k_2016_55151	1H	550316682	0.0929899	1.03156	0.481928	83	NA	NA	0.924783	-0.122399
JHI_Hv50k_2016_55188	1H	550385170	0.0929899	1.03156	0.481928	83	NA	NA	0.924783	-0.122399
JHI_Hv50k_2016_55341	1H	550659602	0.0929899	1.03156	0.481928	83	NA	NA	0.924783	-0.122399
SCRI_RS_10956	1H	550242008	0.0929899	1.03156	0.481928	83	NA	NA	0.924783	-0.122399
SCRI_RS_234006	3H	533566575	0.0931803	1.03068	0.445783	83	NA	NA	0.924783	0.115693
JHI_Hv50k_2016_183140	3H	489991660	0.0934334	1.0295	0.481928	83	NA	NA	0.924783	-0.138045
SCRI_RS_221644	3H	490226429	0.0934334	1.0295	0.481928	83	NA	NA	0.924783	-0.138045
BOPA1_2371_950	2H	651372755	0.0937835	1.02787	0.301205	83	NA	NA	0.924783	-0.107956
JHI_Hv50k_2016_107445	2H	651372755	0.0937835	1.02787	0.301205	83	NA	NA	0.924783	-0.107956
JHI_Hv50k_2016_107474	2H	651379294	0.0937835	1.02787	0.301205	83	NA	NA	0.924783	-0.107956
JHI_Hv50k_2016_107882	2H	653533260	0.0937835	1.02787	0.301205	83	NA	NA	0.924783	-0.107956
JHI_Hv50k_2016_107970	2H	653940342	0.0937835	1.02787	0.301205	83	NA	NA	0.924783	-0.107956
SCRI_RS_137263	2H	653415616	0.0937835	1.02787	0.301205	83	NA	NA	0.924783	-0.107956
JHI_Hv50k_2016_10993	1H	11457309	0.0939301	1.0272	0.361446	83	NA	NA	0.924783	0.111185
JHI_Hv50k_2016_10994	1H	11457366	0.0939301	1.0272	0.361446	83	NA	NA	0.924783	0.111185
JHI_Hv50k_2016_497252	7H	607667901	0.0940672	1.02656	0.180723	83	NA	NA	0.924783	-0.153609
JHI_Hv50k_2016_497266	7H	607681093	0.0940672	1.02656	0.180723	83	NA	NA	0.924783	-0.153609
JHI_Hv50k_2016_418315	6H	545698891	0.0944778	1.02467	0.168675	83	NA	NA	0.924783	0.134968
JHI_Hv50k_2016_418362	6H	545707275	0.0944778	1.02467	0.168675	83	NA	NA	0.924783	0.134968
JHI_Hv50k_2016_418384	6H	545726882	0.0944778	1.02467	0.168675	83	NA	NA	0.924783	0.134968
JHI_Hv50k_2016_203485	3H	625107797	0.0946793	1.02374	0.481928	83	NA	NA	0.924783	0.113867
JHI_Hv50k_2016_203504	3H	625213808	0.0946793	1.02374	0.481928	83	NA	NA	0.924783	0.113867
SCRI_RS_154397	3H	625131677	0.0946793	1.02374	0.481928	83	NA	NA	0.924783	0.113867
SCRI_RS_166189	3H	625106933	0.0946793	1.02374	0.481928	83	NA	NA	0.924783	0.113867
BOPA2_12_30403	1H	540195468	0.0950906	1.02186	0.204819	83	NA	NA	0.924783	-0.161468
BOPA2_12_31377	1H	540278363	0.0950906	1.02186	0.204819	83	NA	NA	0.924783	-0.161468
JHI_Hv50k_2016_52119	1H	539788105	0.0950906	1.02186	0.204819	83	NA	NA	0.924783	-0.161468
JHI_Hv50k_2016_52242	1H	540278813	0.0950906	1.02186	0.204819	83	NA	NA	0.924783	-0.161468
SCRI_RS_234342	3H	623121579	0.095725	1.01897	0.301205	83	NA	NA	0.924783	-0.110963
BOPA1_8365_454	7H	26447530	0.0961537	1.01703	0.445783	83	NA	NA	0.924783	0.105719
BOPA2_12_30329	7H	26188987	0.0961537	1.01703	0.445783	83	NA	NA	0.924783	0.105719
JHI_Hv50k_2016_453831	7H	25677260	0.0961537	1.01703	0.445783	83	NA	NA	0.924783	0.105719
JHI_Hv50k_2016_453875	7H	25761936	0.0961537	1.01703	0.445783	83	NA	NA	0.924783	0.105719
JHI_Hv50k_2016_453878	7H	25762460	0.0961537	1.01703	0.445783	83	NA	NA	0.924783	0.105719
JHI_Hv50k_2016_453933	7H	25819747	0.0961537	1.01703	0.445783	83	NA	NA	0.924783	0.105719
JHI_Hv50k_2016_454037	7H	26189614	0.0961537	1.01703	0.445783	83	NA	NA	0.924783	0.105719
JHI_Hv50k_2016_454038	7H	26190014	0.0961537	1.01703	0.445783	83	NA	NA	0.924783	0.105719
JHI_Hv50k_2016_454040	7H	26190789	0.0961537	1.01703	0.445783	83	NA	NA	0.924783	0.105719
JHI_Hv50k_2016_454044	7H	26194292	0.0961537	1.01703	0.445783	83	NA	NA	0.924783	0.105719
JHI_Hv50k_2016_37599	1H	482727126	0.0962533	1.01658	0.13253	83	NA	NA	0.924783	-0.16594
JHI_Hv50k_2016_37604	1H	482728981	0.0962533	1.01658	0.13253	83	NA	NA	0.924783	-0.16594
JHI_Hv50k_2016_37607	1H	482730168	0.0962533	1.01658	0.13253	83	NA	NA	0.924783	-0.16594
JHI_Hv50k_2016_37617	1H	482740363	0.0962533	1.01658	0.13253	83	NA	NA	0.924783	-0.16594
JHI_Hv50k_2016_37618	1H	482741972	0.0962533	1.01658	0.13253	83	NA	NA	0.924783	-0.16594
JHI_Hv50k_2016_37630	1H	486184675	0.0962533	1.01658	0.13253	83	NA	NA	0.924783	-0.16594
JHI_Hv50k_2016_37640	1H	488310923	0.0962533	1.01658	0.13253	83	NA	NA	0.924783	-0.16594
JHI_Hv50k_2016_283304	5H	16698434	0.0974039	1.01142	0.337349	83	NA	NA	0.924783	-0.106892
JHI_Hv50k_2016_283326	5H	16885539	0.0974039	1.01142	0.337349	83	NA	NA	0.924783	-0.106892
JHI_Hv50k_2016_283345	5H	16941518	0.0974039	1.01142	0.337349	83	NA	NA	0.924783	-0.106892
JHI_Hv50k_2016_283353	5H	16942406	0.0974039	1.01142	0.337349	83	NA	NA	0.924783	-0.106892
BOPA1_5219_773	5H	657884383	0.0977643	1.00982	0.216867	83	NA	NA	0.924783	-0.138565
JHI_Hv50k_2016_361439	5H	657525479	0.0977643	1.00982	0.216867	83	NA	NA	0.924783	-0.138565
JHI_Hv50k_2016_361670	5H	657766045	0.0977643	1.00982	0.216867	83	NA	NA	0.924783	-0.138565
JHI_Hv50k_2016_361734	5H	657853794	0.0977643	1.00982	0.216867	83	NA	NA	0.924783	-0.138565
SCRI_RS_202800	5H	657762683	0.0977643	1.00982	0.216867	83	NA	NA	0.924783	-0.138565
JHI_Hv50k_2016_227048	4H	2027527	0.0983322	1.0073	0.46988	83	NA	NA	0.924783	0.106797
JHI_Hv50k_2016_227049	4H	2028323	0.0983322	1.0073	0.46988	83	NA	NA	0.924783	0.106797
JHI_Hv50k_2016_227095	4H	2259274	0.0983322	1.0073	0.46988	83	NA	NA	0.924783	0.106797
JHI_Hv50k_2016_227104	4H	2259971	0.0983322	1.0073	0.46988	83	NA	NA	0.924783	0.106797
JHI_Hv50k_2016_227143	4H	2271844	0.0983322	1.0073	0.46988	83	NA	NA	0.924783	0.106797
SCRI_RS_154517	4H	2259618	0.0983322	1.0073	0.46988	83	NA	NA	0.924783	0.106797
SCRI_RS_189650	5H	609517829	0.0988547	1.005	0.433735	83	NA	NA	0.924783	-0.108323
JHI_Hv50k_2016_80736	2H	68313507	0.098873	1.00492	0.457831	83	NA	NA	0.924783	-0.100088
JHI_Hv50k_2016_80780	2H	68631940	0.098873	1.00492	0.457831	83	NA	NA	0.924783	-0.100088
JHI_Hv50k_2016_423487	6H	560055085	0.0989858	1.00443	0.373494	83	NA	NA	0.924783	0.107377
JHI_Hv50k_2016_346780	5H	626023709	0.0992564	1.00324	0.409639	83	NA	NA	0.924783	-0.102327
JHI_Hv50k_2016_347069	5H	627366902	0.0992564	1.00324	0.409639	83	NA	NA	0.924783	-0.102327
BOPA1_2249_1308	5H	552971221	0.0998311	1.00073	0.433735	83	NA	NA	0.924783	-0.096258
BOPA1_956_473	5H	553299277	0.0998311	1.00073	0.433735	83	NA	NA	0.924783	-0.096258
BOPA2_12_31279	5H	553245035	0.0998311	1.00073	0.433735	83	NA	NA	0.924783	-0.096258
JHI_Hv50k_2016_317291	5H	552724910	0.0998311	1.00073	0.433735	83	NA	NA	0.924783	-0.096258
JHI_Hv50k_2016_317352	5H	552933933	0.0998311	1.00073	0.433735	83	NA	NA	0.924783	-0.096258
JHI_Hv50k_2016_317406	5H	552941818	0.0998311	1.00073	0.433735	83	NA	NA	0.924783	-0.096258
JHI_Hv50k_2016_317407	5H	552941896	0.0998311	1.00073	0.433735	83	NA	NA	0.924783	-0.096258
JHI_Hv50k_2016_317530	5H	553079150	0.0998311	1.00073	0.433735	83	NA	NA	0.924783	-0.096258
JHI_Hv50k_2016_317611	5H	553190243	0.0998311	1.00073	0.433735	83	NA	NA	0.924783	-0.096258
JHI_Hv50k_2016_317782	5H	553288380	0.0998311	1.00073	0.433735	83	NA	NA	0.924783	-0.096258
JHI_Hv50k_2016_317785	5H	553288777	0.0998311	1.00073	0.433735	83	NA	NA	0.924783	-0.096258
JHI_Hv50k_2016_317825	5H	553299277	0.0998311	1.00073	0.433735	83	NA	NA	0.924783	-0.096258
SCRI_RS_10386	5H	552724041	0.0998311	1.00073	0.433735	83	NA	NA	0.924783	-0.096258
JHI_Hv50k_2016_212221	3H	660843495	0.100071	0.999693	0.240964	83	NA	NA	0.924783	-0.120459
SCRI_RS_155536	4H	586499318	0.100464	0.997989	0.192771	83	NA	NA	0.924783	0.151155
JHI_Hv50k_2016_199895	3H	606306170	0.100582	0.997478	0.277108	83	NA	NA	0.924783	-0.123982
JHI_Hv50k_2016_354345	5H	645041026	0.100654	0.997168	0.421687	83	NA	NA	0.924783	-0.101114
JHI_Hv50k_2016_377566	6H	16697902	0.100754	0.996738	0.144578	83	NA	NA	0.924783	-0.14364
JHI_Hv50k_2016_377649	6H	16869967	0.100754	0.996738	0.144578	83	NA	NA	0.924783	-0.14364
JHI_Hv50k_2016_267839	4H	626174686	0.101105	0.995227	0.180723	83	NA	NA	0.924783	0.126477
JHI_Hv50k_2016_346997	5H	627188926	0.101513	0.993478	0.180723	83	NA	NA	0.924783	-0.133632
JHI_Hv50k_2016_346999	5H	627189406	0.101513	0.993478	0.180723	83	NA	NA	0.924783	-0.133632
SCRI_RS_189369	5H	627190686	0.101513	0.993478	0.180723	83	NA	NA	0.924783	-0.133632
BOPA2_12_30141	7H	31380476	0.101626	0.992996	0.168675	83	NA	NA	0.924783	-0.130991
BOPA2_12_30219	7H	32324876	0.101626	0.992996	0.168675	83	NA	NA	0.924783	-0.130991
JHI_Hv50k_2016_456765	7H	31300831	0.101626	0.992996	0.168675	83	NA	NA	0.924783	-0.130991
JHI_Hv50k_2016_456787	7H	31304721	0.101626	0.992996	0.168675	83	NA	NA	0.924783	-0.130991
JHI_Hv50k_2016_457216	7H	31742137	0.101626	0.992996	0.168675	83	NA	NA	0.924783	-0.130991
JHI_Hv50k_2016_457385	7H	31955282	0.101626	0.992996	0.168675	83	NA	NA	0.924783	-0.130991
JHI_Hv50k_2016_457397	7H	31998468	0.101626	0.992996	0.168675	83	NA	NA	0.924783	-0.130991
JHI_Hv50k_2016_457604	7H	32326483	0.101626	0.992996	0.168675	83	NA	NA	0.924783	-0.130991
SCRI_RS_150815	7H	31352137	0.101626	0.992996	0.168675	83	NA	NA	0.924783	-0.130991
SCRI_RS_192686	7H	31486953	0.101626	0.992996	0.168675	83	NA	NA	0.924783	-0.130991
SCRI_RS_214533	7H	32327785	0.101626	0.992996	0.168675	83	NA	NA	0.924783	-0.130991
JHI_Hv50k_2016_118030	2H	700563865	0.101649	0.992898	0.481928	83	NA	NA	0.924783	0.100632
JHI_Hv50k_2016_119122	2H	704366328	0.101649	0.992898	0.481928	83	NA	NA	0.924783	0.100632
JHI_Hv50k_2016_119127	2H	704367891	0.101649	0.992898	0.481928	83	NA	NA	0.924783	0.100632
JHI_Hv50k_2016_119131	2H	704368525	0.101649	0.992898	0.481928	83	NA	NA	0.924783	0.100632
JHI_Hv50k_2016_31799	1H	428220871	0.101792	0.992286	0.228916	83	NA	NA	0.924783	0.116493
JHI_Hv50k_2016_31801	1H	428220887	0.101792	0.992286	0.228916	83	NA	NA	0.924783	0.116493
JHI_Hv50k_2016_376871	6H	16375754	0.102441	0.989525	0.144578	83	NA	NA	0.924783	-0.15136
JHI_Hv50k_2016_318001	5H	553529644	0.102509	0.989238	0.445783	83	NA	NA	0.924783	-0.0960451
JHI_Hv50k_2016_318040	5H	553579547	0.102509	0.989238	0.445783	83	NA	NA	0.924783	-0.0960451
JHI_Hv50k_2016_318073	5H	553640786	0.102509	0.989238	0.445783	83	NA	NA	0.924783	-0.0960451
JHI_Hv50k_2016_318191	5H	553995794	0.102509	0.989238	0.445783	83	NA	NA	0.924783	-0.0960451
JHI_Hv50k_2016_318221	5H	554039519	0.102509	0.989238	0.445783	83	NA	NA	0.924783	-0.0960451
JHI_Hv50k_2016_109663	2H	672194073	0.102868	0.98772	0.445783	83	NA	NA	0.924783	-0.0978606
JHI_Hv50k_2016_109711	2H	672582732	0.102868	0.98772	0.445783	83	NA	NA	0.924783	-0.0978606
JHI_Hv50k_2016_109825	2H	672895842	0.102868	0.98772	0.445783	83	NA	NA	0.924783	-0.0978606
SCRI_RS_203799	2H	672929656	0.102868	0.98772	0.445783	83	NA	NA	0.924783	-0.0978606
JHI_Hv50k_2016_423922	6H	561745871	0.102971	0.987285	0.361446	83	NA	NA	0.924783	0.108113
JHI_Hv50k_2016_423967	6H	561800330	0.102971	0.987285	0.361446	83	NA	NA	0.924783	0.108113
JHI_Hv50k_2016_423988	6H	561802472	0.102971	0.987285	0.361446	83	NA	NA	0.924783	0.108113
JHI_Hv50k_2016_424022	6H	561831936	0.102971	0.987285	0.361446	83	NA	NA	0.924783	0.108113
JHI_Hv50k_2016_424114	6H	561998798	0.102971	0.987285	0.361446	83	NA	NA	0.924783	0.108113
JHI_Hv50k_2016_424124	6H	562085351	0.102971	0.987285	0.361446	83	NA	NA	0.924783	0.108113
SCRI_RS_189611	6H	559878297	0.102971	0.987285	0.361446	83	NA	NA	0.924783	0.108113
BOPA1_ABC19175_1_2_375	3H	520181223	0.103115	0.986678	0.289157	83	NA	NA	0.924783	0.125364
JHI_Hv50k_2016_186622	3H	519522630	0.103115	0.986678	0.289157	83	NA	NA	0.924783	0.125364
JHI_Hv50k_2016_186657	3H	519964210	0.103115	0.986678	0.289157	83	NA	NA	0.924783	0.125364
JHI_Hv50k_2016_186668	3H	519966672	0.103115	0.986678	0.289157	83	NA	NA	0.924783	0.125364
JHI_Hv50k_2016_186669	3H	519966789	0.103115	0.986678	0.289157	83	NA	NA	0.924783	0.125364
JHI_Hv50k_2016_186683	3H	519968773	0.103115	0.986678	0.289157	83	NA	NA	0.924783	0.125364
JHI_Hv50k_2016_186689	3H	520180098	0.103115	0.986678	0.289157	83	NA	NA	0.924783	0.125364
JHI_Hv50k_2016_186692	3H	520180540	0.103115	0.986678	0.289157	83	NA	NA	0.924783	0.125364
JHI_Hv50k_2016_186695	3H	520181285	0.103115	0.986678	0.289157	83	NA	NA	0.924783	0.125364
JHI_Hv50k_2016_186697	3H	520183949	0.103115	0.986678	0.289157	83	NA	NA	0.924783	0.125364
SCRI_RS_238981	3H	520182440	0.103115	0.986678	0.289157	83	NA	NA	0.924783	0.125364
JHI_Hv50k_2016_319018	5H	556298217	0.103522	0.984966	0.445783	83	NA	NA	0.924783	-0.0952676
JHI_Hv50k_2016_319026	5H	556299353	0.103522	0.984966	0.445783	83	NA	NA	0.924783	-0.0952676
JHI_Hv50k_2016_319030	5H	556308322	0.103522	0.984966	0.445783	83	NA	NA	0.924783	-0.0952676
JHI_Hv50k_2016_319035	5H	556311663	0.103522	0.984966	0.445783	83	NA	NA	0.924783	-0.0952676
JHI_Hv50k_2016_319042	5H	556313046	0.103522	0.984966	0.445783	83	NA	NA	0.924783	-0.0952676
JHI_Hv50k_2016_319043	5H	556313368	0.103522	0.984966	0.445783	83	NA	NA	0.924783	-0.0952676
JHI_Hv50k_2016_319071	5H	556389085	0.103522	0.984966	0.445783	83	NA	NA	0.924783	-0.0952676
JHI_Hv50k_2016_319075	5H	556390407	0.103522	0.984966	0.445783	83	NA	NA	0.924783	-0.0952676
JHI_Hv50k_2016_319077	5H	556390617	0.103522	0.984966	0.445783	83	NA	NA	0.924783	-0.0952676
JHI_Hv50k_2016_319083	5H	556392217	0.103522	0.984966	0.445783	83	NA	NA	0.924783	-0.0952676
JHI_Hv50k_2016_319101	5H	556493420	0.103522	0.984966	0.445783	83	NA	NA	0.924783	-0.0952676
SCRI_RS_11368	5H	556312417	0.103522	0.984966	0.445783	83	NA	NA	0.924783	-0.0952676
SCRI_RS_156633	5H	556315646	0.103522	0.984966	0.445783	83	NA	NA	0.924783	-0.0952676
SCRI_RS_169596	5H	556291232	0.103522	0.984966	0.445783	83	NA	NA	0.924783	-0.0952676
JHI_Hv50k_2016_118117	2H	700739826	0.103592	0.984674	0.433735	83	NA	NA	0.924783	-0.100837
JHI_Hv50k_2016_118118	2H	700739919	0.103592	0.984674	0.433735	83	NA	NA	0.924783	-0.100837
JHI_Hv50k_2016_118166	2H	700872283	0.103592	0.984674	0.433735	83	NA	NA	0.924783	-0.100837
JHI_Hv50k_2016_118169	2H	700872808	0.103592	0.984674	0.433735	83	NA	NA	0.924783	-0.100837
JHI_Hv50k_2016_118219	2H	701032134	0.103592	0.984674	0.433735	83	NA	NA	0.924783	-0.100837
JHI_Hv50k_2016_118223	2H	701032690	0.103592	0.984674	0.433735	83	NA	NA	0.924783	-0.100837
SCRI_RS_223885	2H	701038247	0.103592	0.984674	0.433735	83	NA	NA	0.924783	-0.100837
JHI_Hv50k_2016_137912	2H	746991462	0.104362	0.981459	0.481928	83	NA	NA	0.924783	-0.109012
JHI_Hv50k_2016_413603	6H	519594564	0.105263	0.977725	0.144578	83	NA	NA	0.924783	0.137163
JHI_Hv50k_2016_413605	6H	519600294	0.105263	0.977725	0.144578	83	NA	NA	0.924783	0.137163
JHI_Hv50k_2016_497618	7H	608828326	0.105314	0.977513	0.168675	83	NA	NA	0.924783	-0.14762
JHI_Hv50k_2016_360994	5H	656988064	0.105325	0.977469	0.39759	83	NA	NA	0.924783	0.201884
BOPA2_12_10032	4H	633842683	0.105644	0.976156	0.240964	83	NA	NA	0.924783	-0.116875
JHI_Hv50k_2016_270244	4H	633510458	0.105644	0.976156	0.240964	83	NA	NA	0.924783	-0.116875
JHI_Hv50k_2016_270289	4H	633602249	0.105644	0.976156	0.240964	83	NA	NA	0.924783	-0.116875
JHI_Hv50k_2016_270316	4H	633839745	0.105644	0.976156	0.240964	83	NA	NA	0.924783	-0.116875
JHI_Hv50k_2016_270317	4H	633840336	0.105644	0.976156	0.240964	83	NA	NA	0.924783	-0.116875
JHI_Hv50k_2016_270319	4H	633840820	0.105644	0.976156	0.240964	83	NA	NA	0.924783	-0.116875
JHI_Hv50k_2016_270332	4H	633842583	0.105644	0.976156	0.240964	83	NA	NA	0.924783	-0.116875
JHI_Hv50k_2016_270337	4H	633843132	0.105644	0.976156	0.240964	83	NA	NA	0.924783	-0.116875
JHI_Hv50k_2016_270367	4H	633850060	0.105644	0.976156	0.240964	83	NA	NA	0.924783	-0.116875
JHI_Hv50k_2016_270369	4H	633850130	0.105644	0.976156	0.240964	83	NA	NA	0.924783	-0.116875
JHI_Hv50k_2016_270402	4H	634116558	0.105644	0.976156	0.240964	83	NA	NA	0.924783	-0.116875
JHI_Hv50k_2016_270513	4H	634475284	0.105644	0.976156	0.240964	83	NA	NA	0.924783	-0.116875
JHI_Hv50k_2016_276475	4H	645488183	0.105851	0.975304	0.349398	83	NA	NA	0.924783	-0.116284
JHI_Hv50k_2016_276626	4H	645760089	0.105851	0.975304	0.349398	83	NA	NA	0.924783	-0.116284
JHI_Hv50k_2016_276636	4H	645761256	0.105851	0.975304	0.349398	83	NA	NA	0.924783	-0.116284
JHI_Hv50k_2016_276639	4H	645761635	0.105851	0.975304	0.349398	83	NA	NA	0.924783	-0.116284
JHI_Hv50k_2016_276641	4H	645762062	0.105851	0.975304	0.349398	83	NA	NA	0.924783	-0.116284
BOPA2_12_30948	1H	12554357	0.10624	0.973713	0.39759	83	NA	NA	0.924783	0.103816
BOPA2_12_30459	2H	705587677	0.107062	0.970366	0.445783	83	NA	NA	0.924783	-0.100526
JHI_Hv50k_2016_119678	2H	705822023	0.107062	0.970366	0.445783	83	NA	NA	0.924783	-0.100526
SCRI_RS_15711	2H	705705034	0.107062	0.970366	0.445783	83	NA	NA	0.924783	-0.100526
JHI_Hv50k_2016_203262	3H	624037047	0.107105	0.970189	0.493976	83	NA	NA	0.924783	-0.106641
JHI_Hv50k_2016_203299	3H	624102105	0.107105	0.970189	0.493976	83	NA	NA	0.924783	-0.106641
JHI_Hv50k_2016_203302	3H	624103478	0.107105	0.970189	0.493976	83	NA	NA	0.924783	-0.106641
JHI_Hv50k_2016_203311	3H	624110838	0.107105	0.970189	0.493976	83	NA	NA	0.924783	-0.106641
SCRI_RS_136593	3H	624103478	0.107105	0.970189	0.493976	83	NA	NA	0.924783	-0.106641
SCRI_RS_230075	3H	624309969	0.107105	0.970189	0.493976	83	NA	NA	0.924783	-0.106641
JHI_Hv50k_2016_109666	2H	672194568	0.107497	0.968602	0.433735	83	NA	NA	0.924783	-0.0969685
JHI_Hv50k_2016_109678	2H	672237787	0.107497	0.968602	0.433735	83	NA	NA	0.924783	-0.0969685
JHI_Hv50k_2016_109698	2H	672373394	0.107497	0.968602	0.433735	83	NA	NA	0.924783	-0.0969685
SCRI_RS_157140	2H	672373015	0.107497	0.968602	0.433735	83	NA	NA	0.924783	-0.0969685
JHI_Hv50k_2016_347268	5H	628374082	0.10758	0.968269	0.39759	83	NA	NA	0.924783	-0.100718
SCRI_RS_174419	3H	536962525	0.108615	0.964111	0.457831	83	NA	NA	0.924783	0.108413
BOPA1_ABC01741_1_4_299	5H	12380644	0.108644	0.963995	0.445783	83	NA	NA	0.924783	0.0993728
JHI_Hv50k_2016_282087	5H	12380159	0.108644	0.963995	0.445783	83	NA	NA	0.924783	0.0993728
JHI_Hv50k_2016_282100	5H	12381347	0.108644	0.963995	0.445783	83	NA	NA	0.924783	0.0993728
BOPA2_12_30901	2H	652031870	0.109274	0.961485	0.385542	83	NA	NA	0.924783	0.0996773
JHI_Hv50k_2016_107392	2H	651052334	0.109274	0.961485	0.385542	83	NA	NA	0.924783	0.0996773
JHI_Hv50k_2016_107449	2H	651374410	0.109274	0.961485	0.385542	83	NA	NA	0.924783	0.0996773
JHI_Hv50k_2016_107450	2H	651374418	0.109274	0.961485	0.385542	83	NA	NA	0.924783	0.0996773
JHI_Hv50k_2016_107459	2H	651377829	0.109274	0.961485	0.385542	83	NA	NA	0.924783	0.0996773
JHI_Hv50k_2016_107461	2H	651378413	0.109274	0.961485	0.385542	83	NA	NA	0.924783	0.0996773
JHI_Hv50k_2016_107480	2H	651460971	0.109274	0.961485	0.385542	83	NA	NA	0.924783	0.0996773
JHI_Hv50k_2016_107528	2H	651464871	0.109274	0.961485	0.385542	83	NA	NA	0.924783	0.0996773
JHI_Hv50k_2016_107544	2H	651467216	0.109274	0.961485	0.385542	83	NA	NA	0.924783	0.0996773
JHI_Hv50k_2016_107636	2H	651534577	0.109274	0.961485	0.385542	83	NA	NA	0.924783	0.0996773
JHI_Hv50k_2016_107661	2H	651539496	0.109274	0.961485	0.385542	83	NA	NA	0.924783	0.0996773
JHI_Hv50k_2016_107670	2H	651677289	0.109274	0.961485	0.385542	83	NA	NA	0.924783	0.0996773
JHI_Hv50k_2016_107703	2H	652030708	0.109274	0.961485	0.385542	83	NA	NA	0.924783	0.0996773
JHI_Hv50k_2016_107705	2H	652030792	0.109274	0.961485	0.385542	83	NA	NA	0.924783	0.0996773
JHI_Hv50k_2016_107708	2H	652251444	0.109274	0.961485	0.385542	83	NA	NA	0.924783	0.0996773
JHI_Hv50k_2016_107732	2H	652277637	0.109274	0.961485	0.385542	83	NA	NA	0.924783	0.0996773
JHI_Hv50k_2016_107749	2H	652418960	0.109274	0.961485	0.385542	83	NA	NA	0.924783	0.0996773
JHI_Hv50k_2016_107800	2H	653359355	0.109274	0.961485	0.385542	83	NA	NA	0.924783	0.0996773
JHI_Hv50k_2016_107816	2H	653415012	0.109274	0.961485	0.385542	83	NA	NA	0.924783	0.0996773
JHI_Hv50k_2016_107860	2H	653526054	0.109274	0.961485	0.385542	83	NA	NA	0.924783	0.0996773
JHI_Hv50k_2016_108012	2H	654157564	0.109274	0.961485	0.385542	83	NA	NA	0.924783	0.0996773
BOPA1_4150_398	3H	549472626	0.109361	0.961139	0.433735	83	NA	NA	0.924783	0.15238
BOPA1_4618_1559	3H	548580014	0.109361	0.961139	0.433735	83	NA	NA	0.924783	0.15238
BOPA2_12_10609	3H	549471407	0.109361	0.961139	0.433735	83	NA	NA	0.924783	0.15238
BOPA2_12_30743	3H	548756146	0.109361	0.961139	0.433735	83	NA	NA	0.924783	0.15238
JHI_Hv50k_2016_189236	3H	540505127	0.109361	0.961139	0.433735	83	NA	NA	0.924783	0.15238
JHI_Hv50k_2016_189460	3H	541487978	0.109361	0.961139	0.433735	83	NA	NA	0.924783	0.15238
JHI_Hv50k_2016_189729	3H	542720809	0.109361	0.961139	0.433735	83	NA	NA	0.924783	0.15238
JHI_Hv50k_2016_190348	3H	547713701	0.109361	0.961139	0.433735	83	NA	NA	0.924783	0.15238
JHI_Hv50k_2016_190349	3H	547713961	0.109361	0.961139	0.433735	83	NA	NA	0.924783	0.15238
JHI_Hv50k_2016_190374	3H	547860547	0.109361	0.961139	0.433735	83	NA	NA	0.924783	0.15238
JHI_Hv50k_2016_190426	3H	548575883	0.109361	0.961139	0.433735	83	NA	NA	0.924783	0.15238
JHI_Hv50k_2016_190428	3H	548576218	0.109361	0.961139	0.433735	83	NA	NA	0.924783	0.15238
JHI_Hv50k_2016_190499	3H	549071252	0.109361	0.961139	0.433735	83	NA	NA	0.924783	0.15238
JHI_Hv50k_2016_190514	3H	549227599	0.109361	0.961139	0.433735	83	NA	NA	0.924783	0.15238
JHI_Hv50k_2016_190544	3H	549471946	0.109361	0.961139	0.433735	83	NA	NA	0.924783	0.15238
JHI_Hv50k_2016_190545	3H	549472030	0.109361	0.961139	0.433735	83	NA	NA	0.924783	0.15238
JHI_Hv50k_2016_190592	3H	549895327	0.109361	0.961139	0.433735	83	NA	NA	0.924783	0.15238
JHI_Hv50k_2016_190597	3H	549895875	0.109361	0.961139	0.433735	83	NA	NA	0.924783	0.15238
JHI_Hv50k_2016_190601	3H	549896793	0.109361	0.961139	0.433735	83	NA	NA	0.924783	0.15238
SCRI_RS_104564	3H	549896816	0.109361	0.961139	0.433735	83	NA	NA	0.924783	0.15238
SCRI_RS_194602	3H	547846680	0.109361	0.961139	0.433735	83	NA	NA	0.924783	0.15238
JHI_Hv50k_2016_55929	1H	552906795	0.11026	0.957583	0.313253	83	NA	NA	0.924783	-0.108679
JHI_Hv50k_2016_56586	1H	554479101	0.11026	0.957583	0.313253	83	NA	NA	0.924783	-0.108679
BOPA1_3598_489	2H	82437223	0.110431	0.956911	0.253012	83	NA	NA	0.924783	-0.122103
JHI_Hv50k_2016_82405	2H	82494815	0.110431	0.956911	0.253012	83	NA	NA	0.924783	-0.122103
JHI_Hv50k_2016_82414	2H	82497155	0.110431	0.956911	0.253012	83	NA	NA	0.924783	-0.122103
JHI_Hv50k_2016_82431	2H	82524951	0.110431	0.956911	0.253012	83	NA	NA	0.924783	-0.122103
BOPA1_6117_1507	2H	647456940	0.110925	0.954972	0.313253	83	NA	NA	0.924783	-0.102578
[truncated: 16,105 more rows]

## Sheet: 3
SNP	Chromosome	Position	P.value	LOD	maf	nobs	Rsquare.of.Model.without.SNP	Rsquare.of.Model.with.SNP	FDR_Adjusted_P-values	effect
JHI_Hv50k_2016_373110	6H	10924478	2.03284e-88	87.6919	0.236559	279	NA	NA	3.87867e-84	NA
SCRI_RS_42792	7H	8729097	2.01297e-15	14.6962	0.200717	279	NA	NA	1.29669e-11	NA
JHI_Hv50k_2016_164742	3H	63225476	2.03882e-15	14.6906	0.437276	279	NA	NA	1.29669e-11	NA
SCRI_RS_193330	7H	635235975	1.33635e-06	5.87408	0.460573	279	NA	NA	0.00637439	NA
JHI_Hv50k_2016_455148	7H	27990641	0.000165815	3.78038	0.430108	279	NA	NA	0.313993	NA
JHI_Hv50k_2016_455152	7H	27990792	0.000165815	3.78038	0.430108	279	NA	NA	0.313993	NA
SCRI_RS_140096	7H	27863187	0.000165815	3.78038	0.430108	279	NA	NA	0.313993	NA
JHI_Hv50k_2016_454716	7H	27547725	0.000189094	3.72332	0.362007	279	NA	NA	0.313993	NA
JHI_Hv50k_2016_454930	7H	27770871	0.000219276	3.65901	0.433692	279	NA	NA	0.313993	NA
SCRI_RS_171103	7H	27777504	0.000219276	3.65901	0.433692	279	NA	NA	0.313993	NA
JHI_Hv50k_2016_454406	7H	27119493	0.000278703	3.55486	0.358423	279	NA	NA	0.313993	NA
JHI_Hv50k_2016_455479	7H	28775353	0.000314866	3.50187	0.37276	279	NA	NA	0.313993	NA
JHI_Hv50k_2016_454620	7H	27480350	0.000364693	3.43807	0.498208	279	NA	NA	0.313993	NA
JHI_Hv50k_2016_454719	7H	27548010	0.000364693	3.43807	0.498208	279	NA	NA	0.313993	NA
JHI_Hv50k_2016_454777	7H	27551778	0.000364693	3.43807	0.498208	279	NA	NA	0.313993	NA
SCRI_RS_29353	7H	27120376	0.000434143	3.36237	0.494624	279	NA	NA	0.313993	NA
JHI_Hv50k_2016_454931	7H	27770934	0.000445653	3.351	0.419355	279	NA	NA	0.313993	NA
JHI_Hv50k_2016_454997	7H	27775615	0.000450381	3.34642	0.498208	279	NA	NA	0.313993	NA
JHI_Hv50k_2016_487451	7H	479509115	0.000460142	3.33711	0.46595	279	NA	NA	0.313993	NA
JHI_Hv50k_2016_487453	7H	479863520	0.000460142	3.33711	0.46595	279	NA	NA	0.313993	NA
JHI_Hv50k_2016_488066	7H	497341243	0.000460142	3.33711	0.46595	279	NA	NA	0.313993	NA
JHI_Hv50k_2016_455041	7H	27862823	0.000499577	3.3014	0.362007	279	NA	NA	0.313993	NA
SCRI_RS_159253	7H	29242997	0.00056937	3.24461	0.379928	279	NA	NA	0.313993	NA
JHI_Hv50k_2016_459107	7H	36919794	0.000587618	3.23091	0.433692	279	NA	NA	0.313993	NA
JHI_Hv50k_2016_455618	7H	29230470	0.000630594	3.20025	0.379928	279	NA	NA	0.313993	NA
JHI_Hv50k_2016_454991	7H	27775336	0.000632322	3.19906	0.358423	279	NA	NA	0.313993	NA
SCRI_RS_181727	7H	527758422	0.000636102	3.19647	0.426523	279	NA	NA	0.313993	NA
JHI_Hv50k_2016_455770	7H	29717079	0.000656222	3.18295	0.383513	279	NA	NA	0.313993	NA
JHI_Hv50k_2016_455798	7H	29729422	0.000747661	3.1263	0.38172	279	NA	NA	0.313993	NA
JHI_Hv50k_2016_455015	7H	27776943	0.000790819	3.10192	0.362007	279	NA	NA	0.313993	NA
JHI_Hv50k_2016_455016	7H	27777032	0.000790819	3.10192	0.362007	279	NA	NA	0.313993	NA
JHI_Hv50k_2016_120721	2H	708564863	0.000857941	3.06654	0.250896	279	NA	NA	0.313993	NA
SCRI_RS_154176	2H	708565235	0.000857941	3.06654	0.250896	279	NA	NA	0.313993	NA
JHI_Hv50k_2016_455865	7H	29984004	0.000866525	3.06222	0.412186	279	NA	NA	0.313993	NA
JHI_Hv50k_2016_455890	7H	30021054	0.000866525	3.06222	0.412186	279	NA	NA	0.313993	NA
JHI_Hv50k_2016_455900	7H	30022532	0.000866525	3.06222	0.412186	279	NA	NA	0.313993	NA
JHI_Hv50k_2016_455931	7H	30079704	0.000866525	3.06222	0.412186	279	NA	NA	0.313993	NA
JHI_Hv50k_2016_201094	3H	614241882	0.000869583	3.06069	0.182796	279	NA	NA	0.313993	NA
JHI_Hv50k_2016_201098	3H	614242446	0.000869583	3.06069	0.182796	279	NA	NA	0.313993	NA
JHI_Hv50k_2016_201099	3H	614242640	0.000869583	3.06069	0.182796	279	NA	NA	0.313993	NA
JHI_Hv50k_2016_201100	3H	614242705	0.000869583	3.06069	0.182796	279	NA	NA	0.313993	NA
SCRI_RS_172266	3H	614514415	0.000869583	3.06069	0.182796	279	NA	NA	0.313993	NA
JHI_Hv50k_2016_459190	7H	37254955	0.000930223	3.03141	0.44086	279	NA	NA	0.313993	NA
JHI_Hv50k_2016_355757	5H	647655736	0.00094469	3.02471	0.275986	279	NA	NA	0.313993	NA
JHI_Hv50k_2016_455971	7H	30200373	0.00103337	2.98575	0.415771	279	NA	NA	0.313993	NA
JHI_Hv50k_2016_456115	7H	30561806	0.00103337	2.98575	0.415771	279	NA	NA	0.313993	NA
JHI_Hv50k_2016_456227	7H	30740815	0.00103337	2.98575	0.415771	279	NA	NA	0.313993	NA
JHI_Hv50k_2016_456253	7H	30843369	0.00103337	2.98575	0.415771	279	NA	NA	0.313993	NA
JHI_Hv50k_2016_456273	7H	30848985	0.00103337	2.98575	0.415771	279	NA	NA	0.313993	NA
BOPA1_1769_545	6H	14306449	0.00105138	2.97824	0.078853	279	NA	NA	0.313993	NA
JHI_Hv50k_2016_454077	7H	26408660	0.00106373	2.97317	0.455197	279	NA	NA	0.313993	NA
JHI_Hv50k_2016_455680	7H	29301173	0.00109891	2.95904	0.387097	279	NA	NA	0.313993	NA
SCRI_RS_138142	7H	29230816	0.00109891	2.95904	0.387097	279	NA	NA	0.313993	NA
SCRI_RS_203776	7H	29233950	0.00109891	2.95904	0.387097	279	NA	NA	0.313993	NA
JHI_Hv50k_2016_131545	2H	732583082	0.00111711	2.9519	0.175627	279	NA	NA	0.313993	NA
SCRI_RS_206266	2H	733178053	0.00111711	2.9519	0.175627	279	NA	NA	0.313993	NA
JHI_Hv50k_2016_131795	2H	732732195	0.00112701	2.94807	0.172043	279	NA	NA	0.313993	NA
JHI_Hv50k_2016_455759	7H	29715875	0.00113995	2.94311	0.390681	279	NA	NA	0.313993	NA
JHI_Hv50k_2016_455760	7H	29715997	0.00113995	2.94311	0.390681	279	NA	NA	0.313993	NA
JHI_Hv50k_2016_455809	7H	29824105	0.00113995	2.94311	0.390681	279	NA	NA	0.313993	NA
SCRI_RS_237670	7H	29841504	0.00113995	2.94311	0.390681	279	NA	NA	0.313993	NA
JHI_Hv50k_2016_454307	7H	26814057	0.00117692	2.92925	0.354839	279	NA	NA	0.313993	NA
JHI_Hv50k_2016_454318	7H	26814992	0.00117692	2.92925	0.354839	279	NA	NA	0.313993	NA
JHI_Hv50k_2016_454325	7H	26815712	0.00117692	2.92925	0.354839	279	NA	NA	0.313993	NA
JHI_Hv50k_2016_454364	7H	26920782	0.00117692	2.92925	0.354839	279	NA	NA	0.313993	NA
JHI_Hv50k_2016_454376	7H	26922678	0.00117692	2.92925	0.354839	279	NA	NA	0.313993	NA
JHI_Hv50k_2016_456918	7H	31366141	0.00118919	2.92475	0.379928	279	NA	NA	0.313993	NA
JHI_Hv50k_2016_456985	7H	31380616	0.00118919	2.92475	0.379928	279	NA	NA	0.313993	NA
JHI_Hv50k_2016_457089	7H	31486795	0.00118919	2.92475	0.379928	279	NA	NA	0.313993	NA
JHI_Hv50k_2016_457090	7H	31486846	0.00118919	2.92475	0.379928	279	NA	NA	0.313993	NA
BOPA2_12_30419	7H	540692377	0.00125529	2.90126	0.430108	279	NA	NA	0.313993	NA
JHI_Hv50k_2016_491413	7H	545742619	0.00125529	2.90126	0.430108	279	NA	NA	0.313993	NA
JHI_Hv50k_2016_138425	2H	748489019	0.00138227	2.85941	0.16129	279	NA	NA	0.313993	NA
JHI_Hv50k_2016_355803	5H	648001035	0.00141615	2.84889	0.265233	279	NA	NA	0.313993	NA
JHI_Hv50k_2016_355889	5H	648014465	0.00141615	2.84889	0.265233	279	NA	NA	0.313993	NA
JHI_Hv50k_2016_455933	7H	30080872	0.00145993	2.83567	0.419355	279	NA	NA	0.313993	NA
JHI_Hv50k_2016_455990	7H	30211022	0.00145993	2.83567	0.419355	279	NA	NA	0.313993	NA
JHI_Hv50k_2016_455993	7H	30211460	0.00145993	2.83567	0.419355	279	NA	NA	0.313993	NA
JHI_Hv50k_2016_456066	7H	30338981	0.00145993	2.83567	0.419355	279	NA	NA	0.313993	NA
JHI_Hv50k_2016_277670	5H	2567610	0.00148579	2.82804	0.412186	279	NA	NA	0.313993	NA
JHI_Hv50k_2016_277674	5H	2567801	0.00148579	2.82804	0.412186	279	NA	NA	0.313993	NA
JHI_Hv50k_2016_355425	5H	647030360	0.00149863	2.82431	0.286738	279	NA	NA	0.313993	NA
JHI_Hv50k_2016_355452	5H	647032737	0.00149863	2.82431	0.286738	279	NA	NA	0.313993	NA
JHI_Hv50k_2016_355459	5H	647033425	0.00149863	2.82431	0.286738	279	NA	NA	0.313993	NA
JHI_Hv50k_2016_278063	5H	3438533	0.00155402	2.80854	0.394265	279	NA	NA	0.313993	NA
JHI_Hv50k_2016_355911	5H	648095980	0.0016871	2.77286	0.261649	279	NA	NA	0.313993	NA
JHI_Hv50k_2016_201065	3H	614049816	0.00172259	2.76382	0.18638	279	NA	NA	0.313993	NA
JHI_Hv50k_2016_201074	3H	614159072	0.00172259	2.76382	0.18638	279	NA	NA	0.313993	NA
JHI_Hv50k_2016_201084	3H	614161341	0.00172259	2.76382	0.18638	279	NA	NA	0.313993	NA
JHI_Hv50k_2016_455948	7H	30198833	0.00172708	2.76269	0.422939	279	NA	NA	0.313993	NA
JHI_Hv50k_2016_456096	7H	30545425	0.00172708	2.76269	0.422939	279	NA	NA	0.313993	NA
JHI_Hv50k_2016_456122	7H	30562818	0.00172708	2.76269	0.422939	279	NA	NA	0.313993	NA
JHI_Hv50k_2016_456126	7H	30563152	0.00172708	2.76269	0.422939	279	NA	NA	0.313993	NA
JHI_Hv50k_2016_456174	7H	30703715	0.00172708	2.76269	0.422939	279	NA	NA	0.313993	NA
JHI_Hv50k_2016_456239	7H	30840438	0.00172708	2.76269	0.422939	279	NA	NA	0.313993	NA
SCRI_RS_114631	7H	30198869	0.00172708	2.76269	0.422939	279	NA	NA	0.313993	NA
SCRI_RS_114639	7H	30199769	0.00172708	2.76269	0.422939	279	NA	NA	0.313993	NA
SCRI_RS_154007	7H	30704494	0.00172708	2.76269	0.422939	279	NA	NA	0.313993	NA
SCRI_RS_194080	7H	30562882	0.00172708	2.76269	0.422939	279	NA	NA	0.313993	NA
JHI_Hv50k_2016_132483	2H	734126714	0.00174431	2.75838	0.172043	279	NA	NA	0.313993	NA
JHI_Hv50k_2016_454176	7H	26540780	0.00175207	2.75645	0.354839	279	NA	NA	0.313993	NA
JHI_Hv50k_2016_454210	7H	26547931	0.00186976	2.72821	0.344086	279	NA	NA	0.313993	NA
JHI_Hv50k_2016_465361	7H	61029360	0.00189252	2.72296	0.419355	279	NA	NA	0.313993	NA
JHI_Hv50k_2016_465362	7H	61029514	0.00189252	2.72296	0.419355	279	NA	NA	0.313993	NA
JHI_Hv50k_2016_465367	7H	61029905	0.00189252	2.72296	0.419355	279	NA	NA	0.313993	NA
JHI_Hv50k_2016_465369	7H	61030036	0.00189252	2.72296	0.419355	279	NA	NA	0.313993	NA
JHI_Hv50k_2016_465371	7H	61030214	0.00189252	2.72296	0.419355	279	NA	NA	0.313993	NA
JHI_Hv50k_2016_465373	7H	61030272	0.00189252	2.72296	0.419355	279	NA	NA	0.313993	NA
JHI_Hv50k_2016_465378	7H	61030656	0.00189252	2.72296	0.419355	279	NA	NA	0.313993	NA
JHI_Hv50k_2016_465381	7H	61030891	0.00189252	2.72296	0.419355	279	NA	NA	0.313993	NA
JHI_Hv50k_2016_465480	7H	61039772	0.00189252	2.72296	0.419355	279	NA	NA	0.313993	NA
JHI_Hv50k_2016_465497	7H	61261140	0.00189252	2.72296	0.419355	279	NA	NA	0.313993	NA
JHI_Hv50k_2016_465706	7H	62199745	0.00189252	2.72296	0.419355	279	NA	NA	0.313993	NA
JHI_Hv50k_2016_465786	7H	62331388	0.00189252	2.72296	0.419355	279	NA	NA	0.313993	NA
JHI_Hv50k_2016_465787	7H	62331476	0.00189252	2.72296	0.419355	279	NA	NA	0.313993	NA
JHI_Hv50k_2016_277689	5H	2724801	0.00200905	2.69701	0.408602	279	NA	NA	0.315065	NA
JHI_Hv50k_2016_277690	5H	2724859	0.00200905	2.69701	0.408602	279	NA	NA	0.315065	NA
JHI_Hv50k_2016_277715	5H	2754235	0.00200905	2.69701	0.408602	279	NA	NA	0.315065	NA
JHI_Hv50k_2016_277734	5H	2755940	0.00200905	2.69701	0.408602	279	NA	NA	0.315065	NA
JHI_Hv50k_2016_277740	5H	2756811	0.00200905	2.69701	0.408602	279	NA	NA	0.315065	NA
SCRI_RS_231003	6H	8933544	0.00209108	2.67963	0.329749	279	NA	NA	0.315065	NA
SCRI_RS_161476	7H	26829636	0.00210539	2.67667	0.494624	279	NA	NA	0.315065	NA
JHI_Hv50k_2016_465752	7H	62239760	0.00220376	2.65684	0.451613	279	NA	NA	0.315065	NA
JHI_Hv50k_2016_465769	7H	62318123	0.00220376	2.65684	0.451613	279	NA	NA	0.315065	NA
JHI_Hv50k_2016_465741	7H	62238600	0.00221172	2.65527	0.426523	279	NA	NA	0.315065	NA
SCRI_RS_168994	7H	590233720	0.00221371	2.65488	0.462366	279	NA	NA	0.315065	NA
JHI_Hv50k_2016_487204	7H	454749573	0.0022932	2.63956	0.491039	279	NA	NA	0.315065	NA
JHI_Hv50k_2016_487412	7H	462879245	0.0022932	2.63956	0.491039	279	NA	NA	0.315065	NA
JHI_Hv50k_2016_487416	7H	465025558	0.0022932	2.63956	0.491039	279	NA	NA	0.315065	NA
BOPA1_552_188	5H	648410579	0.00242645	2.61503	0.268817	279	NA	NA	0.315065	NA
BOPA1_8491_1138	7H	425598771	0.00249938	2.60217	0.487455	279	NA	NA	0.315065	NA
JHI_Hv50k_2016_475710	7H	215057634	0.00249938	2.60217	0.487455	279	NA	NA	0.315065	NA
JHI_Hv50k_2016_475741	7H	222709099	0.00249938	2.60217	0.487455	279	NA	NA	0.315065	NA
JHI_Hv50k_2016_477926	7H	254443398	0.00249938	2.60217	0.487455	279	NA	NA	0.315065	NA
JHI_Hv50k_2016_485014	7H	425598771	0.00249938	2.60217	0.487455	279	NA	NA	0.315065	NA
JHI_Hv50k_2016_485070	7H	426624659	0.00249938	2.60217	0.487455	279	NA	NA	0.315065	NA
JHI_Hv50k_2016_485077	7H	427031159	0.00249938	2.60217	0.487455	279	NA	NA	0.315065	NA
JHI_Hv50k_2016_485317	7H	428773835	0.00249938	2.60217	0.487455	279	NA	NA	0.315065	NA
JHI_Hv50k_2016_485430	7H	429843013	0.00249938	2.60217	0.487455	279	NA	NA	0.315065	NA
JHI_Hv50k_2016_485455	7H	430582698	0.00249938	2.60217	0.487455	279	NA	NA	0.315065	NA
JHI_Hv50k_2016_485475	7H	430903758	0.00249938	2.60217	0.487455	279	NA	NA	0.315065	NA
JHI_Hv50k_2016_485492	7H	431724873	0.00249938	2.60217	0.487455	279	NA	NA	0.315065	NA
JHI_Hv50k_2016_485647	7H	434011971	0.00249938	2.60217	0.487455	279	NA	NA	0.315065	NA
JHI_Hv50k_2016_485843	7H	435469926	0.00249938	2.60217	0.487455	279	NA	NA	0.315065	NA
JHI_Hv50k_2016_485897	7H	436391183	0.00249938	2.60217	0.487455	279	NA	NA	0.315065	NA
JHI_Hv50k_2016_486156	7H	439298979	0.00249938	2.60217	0.487455	279	NA	NA	0.315065	NA
JHI_Hv50k_2016_486204	7H	440066143	0.00249938	2.60217	0.487455	279	NA	NA	0.315065	NA
SCRI_RS_12729	7H	429810125	0.00249938	2.60217	0.487455	279	NA	NA	0.315065	NA
SCRI_RS_151367	7H	432343050	0.00249938	2.60217	0.487455	279	NA	NA	0.315065	NA
SCRI_RS_152698	7H	425387282	0.00249938	2.60217	0.487455	279	NA	NA	0.315065	NA
JHI_Hv50k_2016_465687	7H	62001620	0.00255208	2.59311	0.458781	279	NA	NA	0.315065	NA
JHI_Hv50k_2016_454168	7H	26540553	0.00257597	2.58906	0.491039	279	NA	NA	0.315065	NA
JHI_Hv50k_2016_201164	3H	614561838	0.00259036	2.58664	0.189964	279	NA	NA	0.315065	NA
JHI_Hv50k_2016_201191	3H	614569480	0.00259036	2.58664	0.189964	279	NA	NA	0.315065	NA
JHI_Hv50k_2016_277552	5H	2454182	0.00265767	2.5755	0.415771	279	NA	NA	0.315065	NA
SCRI_RS_147811	5H	2454727	0.00265767	2.5755	0.415771	279	NA	NA	0.315065	NA
JHI_Hv50k_2016_138417	2H	748462793	0.00267338	2.57294	0.164875	279	NA	NA	0.315065	NA
JHI_Hv50k_2016_474848	7H	134681923	0.0027959	2.55348	0.491039	279	NA	NA	0.315065	NA
SCRI_RS_169639	7H	177699524	0.00283173	2.54795	0.487455	279	NA	NA	0.315065	NA
BOPA2_12_30640	3H	603095161	0.00283763	2.54704	0.143369	279	NA	NA	0.315065	NA
JHI_Hv50k_2016_199303	3H	604263676	0.00283763	2.54704	0.143369	279	NA	NA	0.315065	NA
JHI_Hv50k_2016_199305	3H	604264998	0.00283763	2.54704	0.143369	279	NA	NA	0.315065	NA
JHI_Hv50k_2016_460484	7H	42010346	0.00292597	2.53373	0.469534	279	NA	NA	0.315065	NA
JHI_Hv50k_2016_460485	7H	42010672	0.00292597	2.53373	0.469534	279	NA	NA	0.315065	NA
JHI_Hv50k_2016_460524	7H	42073144	0.00292597	2.53373	0.469534	279	NA	NA	0.315065	NA
JHI_Hv50k_2016_464985	7H	59577416	0.00304212	2.51682	0.408602	279	NA	NA	0.315065	NA
JHI_Hv50k_2016_465006	7H	59710516	0.00304212	2.51682	0.408602	279	NA	NA	0.315065	NA
JHI_Hv50k_2016_465007	7H	59710582	0.00304212	2.51682	0.408602	279	NA	NA	0.315065	NA
JHI_Hv50k_2016_465021	7H	59718797	0.00304212	2.51682	0.408602	279	NA	NA	0.315065	NA
JHI_Hv50k_2016_465105	7H	59829472	0.00304212	2.51682	0.408602	279	NA	NA	0.315065	NA
JHI_Hv50k_2016_465171	7H	60221144	0.00304212	2.51682	0.408602	279	NA	NA	0.315065	NA
JHI_Hv50k_2016_465172	7H	60221650	0.00304212	2.51682	0.408602	279	NA	NA	0.315065	NA
SCRI_RS_202653	7H	59710274	0.00304212	2.51682	0.408602	279	NA	NA	0.315065	NA
JHI_Hv50k_2016_494096	7H	598364652	0.00313191	2.50419	0.451613	279	NA	NA	0.315065	NA
JHI_Hv50k_2016_494106	7H	598365899	0.00313191	2.50419	0.451613	279	NA	NA	0.315065	NA
JHI_Hv50k_2016_461113	7H	45665101	0.00334217	2.47597	0.405018	279	NA	NA	0.315065	NA
BOPA2_12_30752	7H	59140448	0.00334677	2.47537	0.408602	279	NA	NA	0.315065	NA
JHI_Hv50k_2016_464788	7H	57650557	0.00334677	2.47537	0.408602	279	NA	NA	0.315065	NA
JHI_Hv50k_2016_464792	7H	57652509	0.00334677	2.47537	0.408602	279	NA	NA	0.315065	NA
JHI_Hv50k_2016_464793	7H	57652511	0.00334677	2.47537	0.408602	279	NA	NA	0.315065	NA
JHI_Hv50k_2016_464826	7H	58106793	0.00334677	2.47537	0.408602	279	NA	NA	0.315065	NA
JHI_Hv50k_2016_464841	7H	58182043	0.00334677	2.47537	0.408602	279	NA	NA	0.315065	NA
JHI_Hv50k_2016_464882	7H	58421486	0.00334677	2.47537	0.408602	279	NA	NA	0.315065	NA
JHI_Hv50k_2016_464956	7H	59140375	0.00334677	2.47537	0.408602	279	NA	NA	0.315065	NA
SCRI_RS_157020	7H	58426825	0.00334677	2.47537	0.408602	279	NA	NA	0.315065	NA
JHI_Hv50k_2016_199370	3H	604322314	0.00338028	2.47105	0.146953	279	NA	NA	0.315065	NA
JHI_Hv50k_2016_199372	3H	604322752	0.00338028	2.47105	0.146953	279	NA	NA	0.315065	NA
JHI_Hv50k_2016_199462	3H	604508828	0.00338028	2.47105	0.146953	279	NA	NA	0.315065	NA
JHI_Hv50k_2016_199542	3H	604948132	0.00338028	2.47105	0.146953	279	NA	NA	0.315065	NA
JHI_Hv50k_2016_199667	3H	605272027	0.00338028	2.47105	0.146953	279	NA	NA	0.315065	NA
JHI_Hv50k_2016_199745	3H	605798339	0.00338028	2.47105	0.146953	279	NA	NA	0.315065	NA
JHI_Hv50k_2016_199799	3H	605827719	0.00338028	2.47105	0.146953	279	NA	NA	0.315065	NA
JHI_Hv50k_2016_199805	3H	605828243	0.00338028	2.47105	0.146953	279	NA	NA	0.315065	NA
JHI_Hv50k_2016_199907	3H	606323090	0.00338028	2.47105	0.146953	279	NA	NA	0.315065	NA
JHI_Hv50k_2016_454122	7H	26447518	0.00338383	2.47059	0.483871	279	NA	NA	0.315065	NA
JHI_Hv50k_2016_355018	5H	646545682	0.00343536	2.46403	0.27957	279	NA	NA	0.315065	NA
JHI_Hv50k_2016_355453	5H	647032885	0.00343536	2.46403	0.27957	279	NA	NA	0.315065	NA
JHI_Hv50k_2016_355454	5H	647032895	0.00343536	2.46403	0.27957	279	NA	NA	0.315065	NA
SCRI_RS_157318	5H	646856689	0.00343536	2.46403	0.27957	279	NA	NA	0.315065	NA
JHI_Hv50k_2016_454074	7H	26408386	0.00344733	2.46252	0.351254	279	NA	NA	0.315065	NA
JHI_Hv50k_2016_464958	7H	59141247	0.0034654	2.46025	0.412186	279	NA	NA	0.315065	NA
JHI_Hv50k_2016_464959	7H	59141335	0.0034654	2.46025	0.412186	279	NA	NA	0.315065	NA
JHI_Hv50k_2016_464963	7H	59282013	0.0034654	2.46025	0.412186	279	NA	NA	0.315065	NA
JHI_Hv50k_2016_464978	7H	59305202	0.0034654	2.46025	0.412186	279	NA	NA	0.315065	NA
SCRI_RS_172335	7H	59282286	0.0034654	2.46025	0.412186	279	NA	NA	0.315065	NA
JHI_Hv50k_2016_464551	7H	56622231	0.00355026	2.44974	0.405018	279	NA	NA	0.315065	NA
JHI_Hv50k_2016_464556	7H	56623782	0.00355026	2.44974	0.405018	279	NA	NA	0.315065	NA
JHI_Hv50k_2016_464615	7H	56673684	0.00355026	2.44974	0.405018	279	NA	NA	0.315065	NA
JHI_Hv50k_2016_464649	7H	56813791	0.00355026	2.44974	0.405018	279	NA	NA	0.315065	NA
JHI_Hv50k_2016_464661	7H	57030656	0.00355026	2.44974	0.405018	279	NA	NA	0.315065	NA
JHI_Hv50k_2016_464701	7H	57341501	0.00355026	2.44974	0.405018	279	NA	NA	0.315065	NA
JHI_Hv50k_2016_464781	7H	57597743	0.00355026	2.44974	0.405018	279	NA	NA	0.315065	NA
SCRI_RS_162708	7H	56674176	0.00355026	2.44974	0.405018	279	NA	NA	0.315065	NA
SCRI_RS_177253	7H	56670681	0.00355026	2.44974	0.405018	279	NA	NA	0.315065	NA
SCRI_RS_6969	7H	56673182	0.00355026	2.44974	0.405018	279	NA	NA	0.315065	NA
JHI_Hv50k_2016_464308	7H	55241859	0.00363582	2.4394	0.408602	279	NA	NA	0.321164	NA
BOPA1_478_1291	7H	428682740	0.00437718	2.35881	0.383513	279	NA	NA	0.35844	NA
BOPA1_ABC09320_1_1_112	7H	440745793	0.00437718	2.35881	0.383513	279	NA	NA	0.35844	NA
BOPA2_12_30475	7H	430903963	0.00437718	2.35881	0.383513	279	NA	NA	0.35844	NA
BOPA2_12_30574	7H	435465480	0.00437718	2.35881	0.383513	279	NA	NA	0.35844	NA
BOPA2_12_31055	7H	428681743	0.00437718	2.35881	0.383513	279	NA	NA	0.35844	NA
JHI_Hv50k_2016_484808	7H	423392547	0.00437718	2.35881	0.383513	279	NA	NA	0.35844	NA
JHI_Hv50k_2016_484948	7H	424482421	0.00437718	2.35881	0.383513	279	NA	NA	0.35844	NA
JHI_Hv50k_2016_485064	7H	426427413	0.00437718	2.35881	0.383513	279	NA	NA	0.35844	NA
JHI_Hv50k_2016_485103	7H	427038848	0.00437718	2.35881	0.383513	279	NA	NA	0.35844	NA
JHI_Hv50k_2016_485163	7H	427236092	0.00437718	2.35881	0.383513	279	NA	NA	0.35844	NA
JHI_Hv50k_2016_485247	7H	428680332	0.00437718	2.35881	0.383513	279	NA	NA	0.35844	NA
JHI_Hv50k_2016_485419	7H	429809428	0.00437718	2.35881	0.383513	279	NA	NA	0.35844	NA
JHI_Hv50k_2016_485586	7H	433606052	0.00437718	2.35881	0.383513	279	NA	NA	0.35844	NA
JHI_Hv50k_2016_485822	7H	434880492	0.00437718	2.35881	0.383513	279	NA	NA	0.35844	NA
JHI_Hv50k_2016_485881	7H	435935304	0.00437718	2.35881	0.383513	279	NA	NA	0.35844	NA
JHI_Hv50k_2016_485901	7H	436393767	0.00437718	2.35881	0.383513	279	NA	NA	0.35844	NA
JHI_Hv50k_2016_486255	7H	440996844	0.00437718	2.35881	0.383513	279	NA	NA	0.35844	NA
SCRI_RS_199694	5H	648014640	0.00443385	2.35322	0.304659	279	NA	NA	0.36153	NA
SCRI_RS_221784	2H	729209752	0.00470877	2.32709	0.362007	279	NA	NA	0.382312	NA
JHI_Hv50k_2016_491520	7H	561974246	0.00491115	2.30882	0.34767	279	NA	NA	0.390206	NA
JHI_Hv50k_2016_133174	2H	736213883	0.00495327	2.30511	0.168459	279	NA	NA	0.390206	NA
JHI_Hv50k_2016_133181	2H	736214477	0.00495327	2.30511	0.168459	279	NA	NA	0.390206	NA
JHI_Hv50k_2016_133214	2H	736246745	0.00495327	2.30511	0.168459	279	NA	NA	0.390206	NA
JHI_Hv50k_2016_133218	2H	736246911	0.00495327	2.30511	0.168459	279	NA	NA	0.390206	NA
JHI_Hv50k_2016_276997	5H	396184	0.00503096	2.29835	0.383513	279	NA	NA	0.390206	NA
JHI_Hv50k_2016_276999	5H	396682	0.00503096	2.29835	0.383513	279	NA	NA	0.390206	NA
JHI_Hv50k_2016_277077	5H	546242	0.00503096	2.29835	0.383513	279	NA	NA	0.390206	NA
JHI_Hv50k_2016_277079	5H	546466	0.00503096	2.29835	0.383513	279	NA	NA	0.390206	NA
JHI_Hv50k_2016_277084	5H	547268	0.00503096	2.29835	0.383513	279	NA	NA	0.390206	NA
JHI_Hv50k_2016_277091	5H	547649	0.00503096	2.29835	0.383513	279	NA	NA	0.390206	NA
JHI_Hv50k_2016_355988	5H	648432827	0.00518617	2.28515	0.301075	279	NA	NA	0.398291	NA
JHI_Hv50k_2016_355990	5H	648433271	0.00518617	2.28515	0.301075	279	NA	NA	0.398291	NA
JHI_Hv50k_2016_490465	7H	525523403	0.00521389	2.28284	0.487455	279	NA	NA	0.398291	NA
JHI_Hv50k_2016_199193	3H	602896037	0.0052187	2.28244	0.146953	279	NA	NA	0.398291	NA
JHI_Hv50k_2016_454121	7H	26447067	0.00561219	2.25087	0.358423	279	NA	NA	0.426616	NA
BOPA1_7826_869	2H	732688792	0.00577201	2.23867	0.37276	279	NA	NA	0.433582	NA
JHI_Hv50k_2016_131654	2H	732688459	0.00577201	2.23867	0.37276	279	NA	NA	0.433582	NA
JHI_Hv50k_2016_131656	2H	732688792	0.00577201	2.23867	0.37276	279	NA	NA	0.433582	NA
JHI_Hv50k_2016_373745	6H	12283083	0.00591033	2.22839	0.0752688	279	NA	NA	0.442231	NA
JHI_Hv50k_2016_491493	7H	553368460	0.00616474	2.21008	0.351254	279	NA	NA	0.453862	NA
JHI_Hv50k_2016_374099	6H	12619387	0.00620849	2.20701	0.0645161	279	NA	NA	0.453862	NA
JHI_Hv50k_2016_374105	6H	12658703	0.00620849	2.20701	0.0645161	279	NA	NA	0.453862	NA
JHI_Hv50k_2016_374113	6H	12660863	0.00620849	2.20701	0.0645161	279	NA	NA	0.453862	NA
JHI_Hv50k_2016_374119	6H	12662197	0.00620849	2.20701	0.0645161	279	NA	NA	0.453862	NA
JHI_Hv50k_2016_374120	6H	12662283	0.00620849	2.20701	0.0645161	279	NA	NA	0.453862	NA
JHI_Hv50k_2016_199038	3H	602094012	0.0064198	2.19248	0.143369	279	NA	NA	0.467518	NA
JHI_Hv50k_2016_489073	7H	513304791	0.00647595	2.1887	0.34767	279	NA	NA	0.469814	NA
JHI_Hv50k_2016_460479	7H	41838091	0.00661358	2.17956	0.462366	279	NA	NA	0.474388	NA
SCRI_RS_155061	7H	41833532	0.00661358	2.17956	0.462366	279	NA	NA	0.474388	NA
SCRI_RS_179937	7H	41835096	0.00661358	2.17956	0.462366	279	NA	NA	0.474388	NA
JHI_Hv50k_2016_373247	6H	11475931	0.0068925	2.16162	0.315412	279	NA	NA	0.492543	NA
JHI_Hv50k_2016_278356	5H	3963317	0.0070824	2.14982	0.401434	279	NA	NA	0.497761	NA
JHI_Hv50k_2016_491540	7H	569250084	0.0070893	2.1494	0.344086	279	NA	NA	0.497761	NA
JHI_Hv50k_2016_491541	7H	569495328	0.0070893	2.1494	0.344086	279	NA	NA	0.497761	NA
SCRI_RS_127791	7H	568288841	0.0070893	2.1494	0.344086	279	NA	NA	0.497761	NA
JHI_Hv50k_2016_47424	1H	526683790	0.00732364	2.13527	0.365591	279	NA	NA	0.497761	NA
JHI_Hv50k_2016_47545	1H	526788238	0.00732364	2.13527	0.365591	279	NA	NA	0.497761	NA
JHI_Hv50k_2016_278267	5H	3764411	0.0073721	2.13241	0.401434	279	NA	NA	0.497761	NA
BOPA2_12_30975	5H	2570624	0.00757829	2.12043	0.154122	279	NA	NA	0.497761	NA
BOPA2_12_30977	5H	2571485	0.00757829	2.12043	0.154122	279	NA	NA	0.497761	NA
JHI_Hv50k_2016_277648	5H	2566421	0.00757829	2.12043	0.154122	279	NA	NA	0.497761	NA
JHI_Hv50k_2016_277720	5H	2754964	0.00757829	2.12043	0.154122	279	NA	NA	0.497761	NA
JHI_Hv50k_2016_277724	5H	2755397	0.00757829	2.12043	0.154122	279	NA	NA	0.497761	NA
JHI_Hv50k_2016_277733	5H	2755883	0.00757829	2.12043	0.154122	279	NA	NA	0.497761	NA
JHI_Hv50k_2016_512172	7H	641762187	0.00765452	2.11608	0.362007	279	NA	NA	0.497761	NA
JHI_Hv50k_2016_277290	5H	1315146	0.00781307	2.10718	0.385305	279	NA	NA	0.497761	NA
JHI_Hv50k_2016_277336	5H	1319270	0.00781307	2.10718	0.385305	279	NA	NA	0.497761	NA
BOPA1_2047_850	6H	527476387	0.00791208	2.10171	0.430108	279	NA	NA	0.497761	NA
JHI_Hv50k_2016_414654	6H	527476379	0.00791208	2.10171	0.430108	279	NA	NA	0.497761	NA
BOPA1_3417_1451	5H	1318527	0.00792463	2.10102	0.383513	279	NA	NA	0.497761	NA
JHI_Hv50k_2016_277294	5H	1315440	0.00792463	2.10102	0.383513	279	NA	NA	0.497761	NA
JHI_Hv50k_2016_277297	5H	1315533	0.00792463	2.10102	0.383513	279	NA	NA	0.497761	NA
JHI_Hv50k_2016_277327	5H	1317758	0.00792463	2.10102	0.383513	279	NA	NA	0.497761	NA
JHI_Hv50k_2016_277332	5H	1318464	0.00792463	2.10102	0.383513	279	NA	NA	0.497761	NA
JHI_Hv50k_2016_494171	7H	598949504	0.0079456	2.09987	0.433692	279	NA	NA	0.497761	NA
JHI_Hv50k_2016_494305	7H	598982653	0.0079456	2.09987	0.433692	279	NA	NA	0.497761	NA
JHI_Hv50k_2016_494386	7H	599151822	0.0079456	2.09987	0.433692	279	NA	NA	0.497761	NA
JHI_Hv50k_2016_277298	5H	1315658	0.00798296	2.09784	0.387097	279	NA	NA	0.497761	NA
JHI_Hv50k_2016_277308	5H	1316314	0.00798296	2.09784	0.387097	279	NA	NA	0.497761	NA
JHI_Hv50k_2016_277310	5H	1316332	0.00798296	2.09784	0.387097	279	NA	NA	0.497761	NA
JHI_Hv50k_2016_277312	5H	1316511	0.00798296	2.09784	0.387097	279	NA	NA	0.497761	NA
JHI_Hv50k_2016_277319	5H	1316936	0.00798296	2.09784	0.387097	279	NA	NA	0.497761	NA
JHI_Hv50k_2016_277320	5H	1317218	0.00798296	2.09784	0.387097	279	NA	NA	0.497761	NA
JHI_Hv50k_2016_277321	5H	1317256	0.00798296	2.09784	0.387097	279	NA	NA	0.497761	NA
JHI_Hv50k_2016_277322	5H	1317315	0.00798296	2.09784	0.387097	279	NA	NA	0.497761	NA
JHI_Hv50k_2016_277328	5H	1317956	0.00798296	2.09784	0.387097	279	NA	NA	0.497761	NA
JHI_Hv50k_2016_277329	5H	1318144	0.00798296	2.09784	0.387097	279	NA	NA	0.497761	NA
JHI_Hv50k_2016_277330	5H	1318385	0.00798296	2.09784	0.387097	279	NA	NA	0.497761	NA
JHI_Hv50k_2016_277331	5H	1318388	0.00798296	2.09784	0.387097	279	NA	NA	0.497761	NA
JHI_Hv50k_2016_277505	5H	2264886	0.00798296	2.09784	0.387097	279	NA	NA	0.497761	NA
JHI_Hv50k_2016_207582	3H	646323520	0.00808168	2.0925	0.455197	279	NA	NA	0.500645	NA
SCRI_RS_202406	3H	646330848	0.00808168	2.0925	0.455197	279	NA	NA	0.500645	NA
JHI_Hv50k_2016_512206	7H	641765085	0.00836607	2.07748	0.358423	279	NA	NA	0.516585	NA
JHI_Hv50k_2016_454253	7H	26737545	0.00899725	2.04589	0.387097	279	NA	NA	0.540179	NA
BOPA2_12_30165	5H	634446510	0.00948948	2.02276	0.268817	279	NA	NA	0.540179	NA
JHI_Hv50k_2016_349258	5H	634320863	0.00948948	2.02276	0.268817	279	NA	NA	0.540179	NA
JHI_Hv50k_2016_349284	5H	634447074	0.00948948	2.02276	0.268817	279	NA	NA	0.540179	NA
JHI_Hv50k_2016_349295	5H	634448142	0.00948948	2.02276	0.268817	279	NA	NA	0.540179	NA
SCRI_RS_19741	5H	633762348	0.00948948	2.02276	0.268817	279	NA	NA	0.540179	NA
SCRI_RS_235092	5H	632995904	0.00948948	2.02276	0.268817	279	NA	NA	0.540179	NA
JHI_Hv50k_2016_135102	2H	741037594	0.00959019	2.01817	0.172043	279	NA	NA	0.540179	NA
JHI_Hv50k_2016_348275	5H	630450562	0.00976457	2.01035	0.0681004	279	NA	NA	0.540179	NA
SCRI_RS_153575	5H	630342650	0.00976457	2.01035	0.0681004	279	NA	NA	0.540179	NA
JHI_Hv50k_2016_202816	3H	622532147	0.00982977	2.00746	0.204301	279	NA	NA	0.540179	NA
BOPA1_1578_552	7H	489497015	0.00984534	2.00677	0.207885	279	NA	NA	0.540179	NA
JHI_Hv50k_2016_487464	7H	487882158	0.00984534	2.00677	0.207885	279	NA	NA	0.540179	NA
JHI_Hv50k_2016_487514	7H	488307816	0.00984534	2.00677	0.207885	279	NA	NA	0.540179	NA
JHI_Hv50k_2016_487561	7H	489455165	0.00984534	2.00677	0.207885	279	NA	NA	0.540179	NA
JHI_Hv50k_2016_488866	7H	508896130	0.00984534	2.00677	0.207885	279	NA	NA	0.540179	NA
JHI_Hv50k_2016_318249	5H	554160160	0.0100415	1.9982	0.143369	279	NA	NA	0.540179	NA
JHI_Hv50k_2016_318318	5H	554420675	0.0100415	1.9982	0.143369	279	NA	NA	0.540179	NA
JHI_Hv50k_2016_318337	5H	554422846	0.0100415	1.9982	0.143369	279	NA	NA	0.540179	NA
JHI_Hv50k_2016_318341	5H	554443700	0.0100415	1.9982	0.143369	279	NA	NA	0.540179	NA
BOPA2_12_30423	3H	619132521	0.0102696	1.98845	0.27957	279	NA	NA	0.540179	NA
JHI_Hv50k_2016_201864	3H	619133259	0.0102696	1.98845	0.27957	279	NA	NA	0.540179	NA
JHI_Hv50k_2016_201865	3H	619133884	0.0102696	1.98845	0.27957	279	NA	NA	0.540179	NA
JHI_Hv50k_2016_201866	3H	619133915	0.0102696	1.98845	0.27957	279	NA	NA	0.540179	NA
JHI_Hv50k_2016_202183	3H	620952301	0.0106484	1.97271	0.157706	279	NA	NA	0.540179	NA
BOPA1_4240_749	2H	738362577	0.0106931	1.9709	0.168459	279	NA	NA	0.540179	NA
JHI_Hv50k_2016_133812	2H	738054984	0.0106931	1.9709	0.168459	279	NA	NA	0.540179	NA
JHI_Hv50k_2016_133815	2H	738055232	0.0106931	1.9709	0.168459	279	NA	NA	0.540179	NA
JHI_Hv50k_2016_133932	2H	738747528	0.0106931	1.9709	0.168459	279	NA	NA	0.540179	NA
JHI_Hv50k_2016_133940	2H	738747886	0.0106931	1.9709	0.168459	279	NA	NA	0.540179	NA
JHI_Hv50k_2016_134727	2H	740252436	0.0106931	1.9709	0.168459	279	NA	NA	0.540179	NA
JHI_Hv50k_2016_491721	7H	572947645	0.0108966	1.96271	0.340502	279	NA	NA	0.540179	NA
JHI_Hv50k_2016_491738	7H	573626645	0.0108966	1.96271	0.340502	279	NA	NA	0.540179	NA
JHI_Hv50k_2016_491740	7H	573627353	0.0108966	1.96271	0.340502	279	NA	NA	0.540179	NA
JHI_Hv50k_2016_491759	7H	574100921	0.0108966	1.96271	0.340502	279	NA	NA	0.540179	NA
JHI_Hv50k_2016_491768	7H	574295930	0.0108966	1.96271	0.340502	279	NA	NA	0.540179	NA
SCRI_RS_200021	7H	573625262	0.0108966	1.96271	0.340502	279	NA	NA	0.540179	NA
JHI_Hv50k_2016_277035	5H	427419	0.0109157	1.96195	0.387097	279	NA	NA	0.540179	NA
JHI_Hv50k_2016_277039	5H	427623	0.0109157	1.96195	0.387097	279	NA	NA	0.540179	NA
JHI_Hv50k_2016_277040	5H	427774	0.0109157	1.96195	0.387097	279	NA	NA	0.540179	NA
JHI_Hv50k_2016_277071	5H	544989	0.0109157	1.96195	0.387097	279	NA	NA	0.540179	NA
SCRI_RS_131198	5H	545841	0.0109157	1.96195	0.387097	279	NA	NA	0.540179	NA
JHI_Hv50k_2016_205224	3H	633180039	0.0113259	1.94593	0.0537634	279	NA	NA	0.540179	NA
JHI_Hv50k_2016_205254	3H	633183885	0.0113259	1.94593	0.0537634	279	NA	NA	0.540179	NA
JHI_Hv50k_2016_205406	3H	634203634	0.0113259	1.94593	0.0537634	279	NA	NA	0.540179	NA
JHI_Hv50k_2016_205539	3H	634622887	0.0113259	1.94593	0.0537634	279	NA	NA	0.540179	NA
JHI_Hv50k_2016_205542	3H	634623352	0.0113259	1.94593	0.0537634	279	NA	NA	0.540179	NA
SCRI_RS_103215	3H	634073493	0.0113259	1.94593	0.0537634	279	NA	NA	0.540179	NA
JHI_Hv50k_2016_277768	5H	2887711	0.0113851	1.94366	0.173835	279	NA	NA	0.540179	NA
JHI_Hv50k_2016_135139	2H	741100526	0.0114227	1.94223	0.304659	279	NA	NA	0.540179	NA
SCRI_RS_174071	2H	740991777	0.0114227	1.94223	0.304659	279	NA	NA	0.540179	NA
JHI_Hv50k_2016_197572	3H	594730700	0.011539	1.93783	0.136201	279	NA	NA	0.540179	NA
JHI_Hv50k_2016_197579	3H	594732776	0.011539	1.93783	0.136201	279	NA	NA	0.540179	NA
JHI_Hv50k_2016_197799	3H	595390939	0.011539	1.93783	0.136201	279	NA	NA	0.540179	NA
JHI_Hv50k_2016_197804	3H	595391394	0.011539	1.93783	0.136201	279	NA	NA	0.540179	NA
JHI_Hv50k_2016_197855	3H	595508444	0.011539	1.93783	0.136201	279	NA	NA	0.540179	NA
JHI_Hv50k_2016_197889	3H	595641709	0.011539	1.93783	0.136201	279	NA	NA	0.540179	NA
JHI_Hv50k_2016_197906	3H	595664565	0.011539	1.93783	0.136201	279	NA	NA	0.540179	NA
JHI_Hv50k_2016_459165	7H	37126051	0.0118144	1.92759	0.322581	279	NA	NA	0.540179	NA
JHI_Hv50k_2016_127806	2H	724172667	0.0119339	1.92322	0.448029	279	NA	NA	0.540179	NA
JHI_Hv50k_2016_127816	2H	724174859	0.0119339	1.92322	0.448029	279	NA	NA	0.540179	NA
JHI_Hv50k_2016_127927	2H	724472134	0.0119339	1.92322	0.448029	279	NA	NA	0.540179	NA
JHI_Hv50k_2016_127930	2H	724472444	0.0119339	1.92322	0.448029	279	NA	NA	0.540179	NA
JHI_Hv50k_2016_277985	5H	3150007	0.0120396	1.91939	0.16129	279	NA	NA	0.540179	NA
JHI_Hv50k_2016_116773	2H	696780882	0.0124356	1.90533	0.351254	279	NA	NA	0.540179	NA
JHI_Hv50k_2016_415819	6H	534671831	0.0128901	1.88974	0.422939	279	NA	NA	0.540179	NA
JHI_Hv50k_2016_197653	3H	594941294	0.0128969	1.88951	0.137993	279	NA	NA	0.540179	NA
JHI_Hv50k_2016_197702	3H	594959390	0.0128969	1.88951	0.137993	279	NA	NA	0.540179	NA
JHI_Hv50k_2016_197703	3H	594959864	0.0128969	1.88951	0.137993	279	NA	NA	0.540179	NA
JHI_Hv50k_2016_458331	7H	34399413	0.0130324	1.88498	0.462366	279	NA	NA	0.540179	NA
SCRI_RS_201868	5H	226170398	0.0130324	1.88498	0.462366	279	NA	NA	0.540179	NA
JHI_Hv50k_2016_198222	3H	597051413	0.0131059	1.88253	0.146953	279	NA	NA	0.540179	NA
JHI_Hv50k_2016_198292	3H	597307108	0.0131059	1.88253	0.146953	279	NA	NA	0.540179	NA
JHI_Hv50k_2016_135673	2H	742203037	0.0131547	1.88092	0.164875	279	NA	NA	0.540179	NA
JHI_Hv50k_2016_135677	2H	742203595	0.0131547	1.88092	0.164875	279	NA	NA	0.540179	NA
JHI_Hv50k_2016_135697	2H	742253884	0.0131547	1.88092	0.164875	279	NA	NA	0.540179	NA
JHI_Hv50k_2016_135714	2H	742255374	0.0131547	1.88092	0.164875	279	NA	NA	0.540179	NA
JHI_Hv50k_2016_136181	2H	743138631	0.0131547	1.88092	0.164875	279	NA	NA	0.540179	NA
JHI_Hv50k_2016_137060	2H	744825209	0.0131547	1.88092	0.164875	279	NA	NA	0.540179	NA
JHI_Hv50k_2016_137061	2H	744825277	0.0131547	1.88092	0.164875	279	NA	NA	0.540179	NA
SCRI_RS_114969	2H	741603108	0.0133152	1.87565	0.172043	279	NA	NA	0.540179	NA
JHI_Hv50k_2016_491760	7H	574102474	0.0133946	1.87307	0.33871	279	NA	NA	0.540179	NA
BOPA1_1511_545	7H	33043618	0.0134592	1.87098	0.329749	279	NA	NA	0.540179	NA
BOPA1_5777_354	7H	34778348	0.0134592	1.87098	0.329749	279	NA	NA	0.540179	NA
JHI_Hv50k_2016_457994	7H	32938823	0.0134592	1.87098	0.329749	279	NA	NA	0.540179	NA
JHI_Hv50k_2016_458079	7H	33042210	0.0134592	1.87098	0.329749	279	NA	NA	0.540179	NA
JHI_Hv50k_2016_458089	7H	33043619	0.0134592	1.87098	0.329749	279	NA	NA	0.540179	NA
JHI_Hv50k_2016_458622	7H	34778348	0.0134592	1.87098	0.329749	279	NA	NA	0.540179	NA
JHI_Hv50k_2016_458743	7H	34924301	0.0134592	1.87098	0.329749	279	NA	NA	0.540179	NA
JHI_Hv50k_2016_459053	7H	36876621	0.0134592	1.87098	0.329749	279	NA	NA	0.540179	NA
JHI_Hv50k_2016_156310	3H	16374653	0.0138539	1.85843	0.125448	279	NA	NA	0.540179	NA
JHI_Hv50k_2016_156336	3H	16375848	0.0138539	1.85843	0.125448	279	NA	NA	0.540179	NA
JHI_Hv50k_2016_466077	7H	63110412	0.0138658	1.85806	0.462366	279	NA	NA	0.540179	NA
JHI_Hv50k_2016_466148	7H	63129411	0.0138658	1.85806	0.462366	279	NA	NA	0.540179	NA
JHI_Hv50k_2016_466176	7H	63133552	0.0138658	1.85806	0.462366	279	NA	NA	0.540179	NA
JHI_Hv50k_2016_466256	7H	63510469	0.0138658	1.85806	0.462366	279	NA	NA	0.540179	NA
JHI_Hv50k_2016_487441	7H	474587766	0.0138658	1.85806	0.462366	279	NA	NA	0.540179	NA
SCRI_RS_146382	7H	63115668	0.0138658	1.85806	0.462366	279	NA	NA	0.540179	NA
JHI_Hv50k_2016_414074	6H	525344046	0.0139323	1.85598	0.408602	279	NA	NA	0.540179	NA
JHI_Hv50k_2016_414205	6H	525984577	0.0139323	1.85598	0.408602	279	NA	NA	0.540179	NA
JHI_Hv50k_2016_207525	3H	645877774	0.0139747	1.85466	0.462366	279	NA	NA	0.540179	NA
JHI_Hv50k_2016_207563	3H	646241302	0.0139747	1.85466	0.462366	279	NA	NA	0.540179	NA
JHI_Hv50k_2016_349641	5H	635880589	0.0139793	1.85451	0.297491	279	NA	NA	0.540179	NA
SCRI_RS_131479	5H	635880985	0.0139793	1.85451	0.297491	279	NA	NA	0.540179	NA
JHI_Hv50k_2016_318116	5H	553649081	0.0140122	1.85349	0.150538	279	NA	NA	0.540179	NA
JHI_Hv50k_2016_376853	6H	16374751	0.0140827	1.85131	0.078853	279	NA	NA	0.540179	NA
JHI_Hv50k_2016_416043	6H	535577507	0.0143045	1.84453	0.408602	279	NA	NA	0.540179	NA
JHI_Hv50k_2016_416066	6H	535586537	0.0143045	1.84453	0.408602	279	NA	NA	0.540179	NA
JHI_Hv50k_2016_413674	6H	520973990	0.0144777	1.8393	0.405018	279	NA	NA	0.540179	NA
JHI_Hv50k_2016_413681	6H	520977228	0.0144777	1.8393	0.405018	279	NA	NA	0.540179	NA
JHI_Hv50k_2016_413693	6H	520979617	0.0144777	1.8393	0.405018	279	NA	NA	0.540179	NA
BOPA1_11470_478	5H	632298125	0.0146167	1.83515	0.297491	279	NA	NA	0.540179	NA
BOPA1_4015_1153	5H	632548119	0.0146167	1.83515	0.297491	279	NA	NA	0.540179	NA
JHI_Hv50k_2016_348757	5H	631884140	0.0146167	1.83515	0.297491	279	NA	NA	0.540179	NA
JHI_Hv50k_2016_348758	5H	631884310	0.0146167	1.83515	0.297491	279	NA	NA	0.540179	NA
JHI_Hv50k_2016_348807	5H	632089716	0.0146167	1.83515	0.297491	279	NA	NA	0.540179	NA
JHI_Hv50k_2016_348826	5H	632193401	0.0146167	1.83515	0.297491	279	NA	NA	0.540179	NA
JHI_Hv50k_2016_348835	5H	632194755	0.0146167	1.83515	0.297491	279	NA	NA	0.540179	NA
JHI_Hv50k_2016_348841	5H	632195452	0.0146167	1.83515	0.297491	279	NA	NA	0.540179	NA
JHI_Hv50k_2016_348855	5H	632196793	0.0146167	1.83515	0.297491	279	NA	NA	0.540179	NA
JHI_Hv50k_2016_348993	5H	632530987	0.0146167	1.83515	0.297491	279	NA	NA	0.540179	NA
JHI_Hv50k_2016_348994	5H	632531009	0.0146167	1.83515	0.297491	279	NA	NA	0.540179	NA
JHI_Hv50k_2016_349015	5H	632548119	0.0146167	1.83515	0.297491	279	NA	NA	0.540179	NA
JHI_Hv50k_2016_349016	5H	632548266	0.0146167	1.83515	0.297491	279	NA	NA	0.540179	NA
JHI_Hv50k_2016_349338	5H	634509768	0.0146167	1.83515	0.297491	279	NA	NA	0.540179	NA
JHI_Hv50k_2016_349400	5H	634857634	0.0146167	1.83515	0.297491	279	NA	NA	0.540179	NA
JHI_Hv50k_2016_349401	5H	634857778	0.0146167	1.83515	0.297491	279	NA	NA	0.540179	NA
JHI_Hv50k_2016_349404	5H	634858913	0.0146167	1.83515	0.297491	279	NA	NA	0.540179	NA
JHI_Hv50k_2016_349462	5H	634976753	0.0146167	1.83515	0.297491	279	NA	NA	0.540179	NA
JHI_Hv50k_2016_349463	5H	634976808	0.0146167	1.83515	0.297491	279	NA	NA	0.540179	NA
JHI_Hv50k_2016_349528	5H	635615761	0.0146167	1.83515	0.297491	279	NA	NA	0.540179	NA
SCRI_RS_168654	5H	632294447	0.0146167	1.83515	0.297491	279	NA	NA	0.540179	NA
SCRI_RS_213163	5H	632091088	0.0146167	1.83515	0.297491	279	NA	NA	0.540179	NA
JHI_Hv50k_2016_457951	7H	32936559	0.0148454	1.82841	0.458781	279	NA	NA	0.540179	NA
JHI_Hv50k_2016_458499	7H	34537772	0.0148454	1.82841	0.458781	279	NA	NA	0.540179	NA
JHI_Hv50k_2016_458580	7H	34774805	0.0148454	1.82841	0.458781	279	NA	NA	0.540179	NA
JHI_Hv50k_2016_458621	7H	34777919	0.0148454	1.82841	0.458781	279	NA	NA	0.540179	NA
JHI_Hv50k_2016_458665	7H	34820327	0.0148454	1.82841	0.458781	279	NA	NA	0.540179	NA
JHI_Hv50k_2016_458692	7H	34909608	0.0148454	1.82841	0.458781	279	NA	NA	0.540179	NA
JHI_Hv50k_2016_458711	7H	34913221	0.0148454	1.82841	0.458781	279	NA	NA	0.540179	NA
JHI_Hv50k_2016_458763	7H	35107784	0.0148454	1.82841	0.458781	279	NA	NA	0.540179	NA
JHI_Hv50k_2016_458764	7H	35107950	0.0148454	1.82841	0.458781	279	NA	NA	0.540179	NA
JHI_Hv50k_2016_458766	7H	35108240	0.0148454	1.82841	0.458781	279	NA	NA	0.540179	NA
JHI_Hv50k_2016_458768	7H	35109064	0.0148454	1.82841	0.458781	279	NA	NA	0.540179	NA
SCRI_RS_160602	7H	34820934	0.0148454	1.82841	0.458781	279	NA	NA	0.540179	NA
SCRI_RS_168638	7H	32939260	0.0148454	1.82841	0.458781	279	NA	NA	0.540179	NA
SCRI_RS_209500	7H	34799473	0.0148454	1.82841	0.458781	279	NA	NA	0.540179	NA
JHI_Hv50k_2016_492545	7H	587055724	0.0149263	1.82605	0.344086	279	NA	NA	0.540179	NA
SCRI_RS_196063	7H	65071681	0.0150132	1.82353	0.448029	279	NA	NA	0.540179	NA
JHI_Hv50k_2016_202986	3H	623120765	0.0150747	1.82175	0.182796	279	NA	NA	0.540179	NA
JHI_Hv50k_2016_203122	3H	623377123	0.0150747	1.82175	0.182796	279	NA	NA	0.540179	NA
SCRI_RS_167825	3H	623131820	0.0150747	1.82175	0.182796	279	NA	NA	0.540179	NA
JHI_Hv50k_2016_197774	3H	595204984	0.0151782	1.81878	0.139785	279	NA	NA	0.540179	NA
JHI_Hv50k_2016_197787	3H	595388642	0.0151782	1.81878	0.139785	279	NA	NA	0.540179	NA
JHI_Hv50k_2016_197789	3H	595389397	0.0151782	1.81878	0.139785	279	NA	NA	0.540179	NA
JHI_Hv50k_2016_197805	3H	595391610	0.0151782	1.81878	0.139785	279	NA	NA	0.540179	NA
JHI_Hv50k_2016_197806	3H	595391751	0.0151782	1.81878	0.139785	279	NA	NA	0.540179	NA
JHI_Hv50k_2016_197824	3H	595504434	0.0151782	1.81878	0.139785	279	NA	NA	0.540179	NA
JHI_Hv50k_2016_318529	5H	554474467	0.0152455	1.81686	0.139785	279	NA	NA	0.540179	NA
JHI_Hv50k_2016_318542	5H	554494801	0.0152455	1.81686	0.139785	279	NA	NA	0.540179	NA
JHI_Hv50k_2016_318558	5H	554498955	0.0152455	1.81686	0.139785	279	NA	NA	0.540179	NA
JHI_Hv50k_2016_318561	5H	554500103	0.0152455	1.81686	0.139785	279	NA	NA	0.540179	NA
JHI_Hv50k_2016_318596	5H	554675583	0.0152455	1.81686	0.139785	279	NA	NA	0.540179	NA
JHI_Hv50k_2016_318661	5H	554721126	0.0152455	1.81686	0.139785	279	NA	NA	0.540179	NA
JHI_Hv50k_2016_318662	5H	554721237	0.0152455	1.81686	0.139785	279	NA	NA	0.540179	NA
JHI_Hv50k_2016_318663	5H	554721684	0.0152455	1.81686	0.139785	279	NA	NA	0.540179	NA
JHI_Hv50k_2016_318668	5H	554723557	0.0152455	1.81686	0.139785	279	NA	NA	0.540179	NA
JHI_Hv50k_2016_318678	5H	554727520	0.0152455	1.81686	0.139785	279	NA	NA	0.540179	NA
JHI_Hv50k_2016_318697	5H	554734585	0.0152455	1.81686	0.139785	279	NA	NA	0.540179	NA
JHI_Hv50k_2016_318704	5H	554735322	0.0152455	1.81686	0.139785	279	NA	NA	0.540179	NA
JHI_Hv50k_2016_318705	5H	554735332	0.0152455	1.81686	0.139785	279	NA	NA	0.540179	NA
JHI_Hv50k_2016_318727	5H	554737019	0.0152455	1.81686	0.139785	279	NA	NA	0.540179	NA
JHI_Hv50k_2016_318762	5H	554854359	0.0152455	1.81686	0.139785	279	NA	NA	0.540179	NA
JHI_Hv50k_2016_318763	5H	554854631	0.0152455	1.81686	0.139785	279	NA	NA	0.540179	NA
JHI_Hv50k_2016_318766	5H	554870009	0.0152455	1.81686	0.139785	279	NA	NA	0.540179	NA
JHI_Hv50k_2016_318803	5H	554877971	0.0152455	1.81686	0.139785	279	NA	NA	0.540179	NA
JHI_Hv50k_2016_318820	5H	554880989	0.0152455	1.81686	0.139785	279	NA	NA	0.540179	NA
JHI_Hv50k_2016_318859	5H	555117119	0.0152455	1.81686	0.139785	279	NA	NA	0.540179	NA
JHI_Hv50k_2016_318863	5H	555117548	0.0152455	1.81686	0.139785	279	NA	NA	0.540179	NA
JHI_Hv50k_2016_318897	5H	555257116	0.0152455	1.81686	0.139785	279	NA	NA	0.540179	NA
JHI_Hv50k_2016_412790	6H	512226026	0.0155163	1.80921	0.275986	279	NA	NA	0.540179	NA
JHI_Hv50k_2016_464120	7H	54830624	0.0155574	1.80806	0.462366	279	NA	NA	0.540179	NA
JHI_Hv50k_2016_201792	3H	618052833	0.0156468	1.80557	0.283154	279	NA	NA	0.540179	NA
JHI_Hv50k_2016_201793	3H	618052891	0.0156468	1.80557	0.283154	279	NA	NA	0.540179	NA
JHI_Hv50k_2016_201811	3H	618182293	0.0156468	1.80557	0.283154	279	NA	NA	0.540179	NA
JHI_Hv50k_2016_201819	3H	618183682	0.0156468	1.80557	0.283154	279	NA	NA	0.540179	NA
JHI_Hv50k_2016_201830	3H	618403448	0.0156468	1.80557	0.283154	279	NA	NA	0.540179	NA
SCRI_RS_133339	3H	618054838	0.0156468	1.80557	0.283154	279	NA	NA	0.540179	NA
SCRI_RS_211929	3H	618836068	0.0156468	1.80557	0.283154	279	NA	NA	0.540179	NA
SCRI_RS_235791	3H	618706470	0.0156468	1.80557	0.283154	279	NA	NA	0.540179	NA
SCRI_RS_7396	3H	618182626	0.0156468	1.80557	0.283154	279	NA	NA	0.540179	NA
BOPA1_3759_1385	5H	630531598	0.0156638	1.8051	0.0645161	279	NA	NA	0.540179	NA
JHI_Hv50k_2016_348345	5H	630530596	0.0156638	1.8051	0.0645161	279	NA	NA	0.540179	NA
SCRI_RS_67208	3H	2489073	0.0158449	1.80011	0.100358	279	NA	NA	0.540179	NA
JHI_Hv50k_2016_466574	7H	64240837	0.0161479	1.79188	0.412186	279	NA	NA	0.540179	NA
JHI_Hv50k_2016_494238	7H	598975597	0.016176	1.79113	0.415771	279	NA	NA	0.540179	NA
JHI_Hv50k_2016_494246	7H	598975875	0.016176	1.79113	0.415771	279	NA	NA	0.540179	NA
JHI_Hv50k_2016_494253	7H	598976150	0.016176	1.79113	0.415771	279	NA	NA	0.540179	NA
JHI_Hv50k_2016_494254	7H	598976168	0.016176	1.79113	0.415771	279	NA	NA	0.540179	NA
JHI_Hv50k_2016_459080	7H	36912536	0.0166076	1.77969	0.329749	279	NA	NA	0.540179	NA
BOPA1_5206_787	5H	1070678	0.0166637	1.77823	0.390681	279	NA	NA	0.540179	NA
JHI_Hv50k_2016_276963	5H	251722	0.0166637	1.77823	0.390681	279	NA	NA	0.540179	NA
JHI_Hv50k_2016_201096	3H	614242048	0.0167657	1.77558	0.218638	279	NA	NA	0.540179	NA
JHI_Hv50k_2016_201103	3H	614243949	0.0167657	1.77558	0.218638	279	NA	NA	0.540179	NA
JHI_Hv50k_2016_201104	3H	614244430	0.0167657	1.77558	0.218638	279	NA	NA	0.540179	NA
JHI_Hv50k_2016_201123	3H	614507901	0.0167657	1.77558	0.218638	279	NA	NA	0.540179	NA
JHI_Hv50k_2016_201135	3H	614511249	0.0167657	1.77558	0.218638	279	NA	NA	0.540179	NA
JHI_Hv50k_2016_201136	3H	614511376	0.0167657	1.77558	0.218638	279	NA	NA	0.540179	NA
JHI_Hv50k_2016_201149	3H	614515128	0.0167657	1.77558	0.218638	279	NA	NA	0.540179	NA
JHI_Hv50k_2016_201150	3H	614515200	0.0167657	1.77558	0.218638	279	NA	NA	0.540179	NA
JHI_Hv50k_2016_147336	2H	765722555	0.0172247	1.76385	0.204301	279	NA	NA	0.540179	NA
JHI_Hv50k_2016_156062	3H	16022409	0.0172518	1.76317	0.0860215	279	NA	NA	0.540179	NA
JHI_Hv50k_2016_457691	7H	32778992	0.0174743	1.7576	0.326165	279	NA	NA	0.540179	NA
JHI_Hv50k_2016_466598	7H	64350950	0.0175702	1.75522	0.408602	279	NA	NA	0.540179	NA
JHI_Hv50k_2016_456393	7H	30966777	0.0176807	1.7525	0.344086	279	NA	NA	0.540179	NA
JHI_Hv50k_2016_318841	5H	554920212	0.0178897	1.7474	0.143369	279	NA	NA	0.540179	NA
JHI_Hv50k_2016_415784	6H	534656680	0.0179913	1.74494	0.243728	279	NA	NA	0.540179	NA
JHI_Hv50k_2016_415802	6H	534661682	0.0179913	1.74494	0.243728	279	NA	NA	0.540179	NA
JHI_Hv50k_2016_415820	6H	534671901	0.0179913	1.74494	0.243728	279	NA	NA	0.540179	NA
JHI_Hv50k_2016_415858	6H	534742255	0.0179913	1.74494	0.243728	279	NA	NA	0.540179	NA
BOPA2_12_30976	5H	2570921	0.0181291	1.74162	0.175627	279	NA	NA	0.540179	NA
JHI_Hv50k_2016_277585	5H	2549405	0.0181291	1.74162	0.175627	279	NA	NA	0.540179	NA
JHI_Hv50k_2016_277753	5H	2883977	0.0181291	1.74162	0.175627	279	NA	NA	0.540179	NA
JHI_Hv50k_2016_277819	5H	2898857	0.0181291	1.74162	0.175627	279	NA	NA	0.540179	NA
JHI_Hv50k_2016_277831	5H	2899818	0.0181291	1.74162	0.175627	279	NA	NA	0.540179	NA
JHI_Hv50k_2016_497309	7H	607777767	0.0183119	1.73727	0.415771	279	NA	NA	0.540179	NA
JHI_Hv50k_2016_497329	7H	607827246	0.0183119	1.73727	0.415771	279	NA	NA	0.540179	NA
SCRI_RS_182503	7H	607778924	0.0183119	1.73727	0.415771	279	NA	NA	0.540179	NA
JHI_Hv50k_2016_130413	2H	728831999	0.018374	1.7358	0.229391	279	NA	NA	0.540179	NA
JHI_Hv50k_2016_427839	6H	571851512	0.0188498	1.72469	0.129032	279	NA	NA	0.540179	NA
JHI_Hv50k_2016_427849	6H	571852437	0.0188498	1.72469	0.129032	279	NA	NA	0.540179	NA
SCRI_RS_200387	2H	55178755	0.019351	1.7133	0.46595	279	NA	NA	0.540179	NA
JHI_Hv50k_2016_349617	5H	635870550	0.0193759	1.71274	0.258065	279	NA	NA	0.540179	NA
JHI_Hv50k_2016_349643	5H	635880820	0.0193759	1.71274	0.258065	279	NA	NA	0.540179	NA
BOPA1_2294_573	6H	514099026	0.0194409	1.71128	0.27957	279	NA	NA	0.540179	NA
JHI_Hv50k_2016_412905	6H	514099813	0.0194409	1.71128	0.27957	279	NA	NA	0.540179	NA
JHI_Hv50k_2016_412908	6H	514101062	0.0194409	1.71128	0.27957	279	NA	NA	0.540179	NA
JHI_Hv50k_2016_412909	6H	514101244	0.0194409	1.71128	0.27957	279	NA	NA	0.540179	NA
JHI_Hv50k_2016_412958	6H	514273572	0.0194409	1.71128	0.27957	279	NA	NA	0.540179	NA
JHI_Hv50k_2016_413028	6H	515528779	0.0194409	1.71128	0.27957	279	NA	NA	0.540179	NA
JHI_Hv50k_2016_206858	3H	643167221	0.019766	1.70408	0.376344	279	NA	NA	0.540179	NA
JHI_Hv50k_2016_206879	3H	643315933	0.019766	1.70408	0.376344	279	NA	NA	0.540179	NA
JHI_Hv50k_2016_206889	3H	643317611	0.019766	1.70408	0.376344	279	NA	NA	0.540179	NA
SCRI_RS_146197	3H	643146457	0.019766	1.70408	0.376344	279	NA	NA	0.540179	NA
BOPA1_6871_945	3H	617523850	0.0198337	1.7026	0.28853	279	NA	NA	0.540179	NA
JHI_Hv50k_2016_111647	2H	680995381	0.0198503	1.70223	0.222222	279	NA	NA	0.540179	NA
JHI_Hv50k_2016_111661	2H	681044855	0.0198503	1.70223	0.222222	279	NA	NA	0.540179	NA
JHI_Hv50k_2016_111700	2H	681047539	0.0198503	1.70223	0.222222	279	NA	NA	0.540179	NA
JHI_Hv50k_2016_111819	2H	681290440	0.0198503	1.70223	0.222222	279	NA	NA	0.540179	NA
JHI_Hv50k_2016_111864	2H	681465290	0.0198503	1.70223	0.222222	279	NA	NA	0.540179	NA
JHI_Hv50k_2016_151137	3H	3691512	0.0201472	1.69579	0.09319	279	NA	NA	0.540179	NA
BOPA1_3443_1234	5H	635426500	0.0202614	1.69333	0.258065	279	NA	NA	0.540179	NA
JHI_Hv50k_2016_349485	5H	635423308	0.0202614	1.69333	0.258065	279	NA	NA	0.540179	NA
JHI_Hv50k_2016_349487	5H	635423639	0.0202614	1.69333	0.258065	279	NA	NA	0.540179	NA
JHI_Hv50k_2016_349520	5H	635613832	0.0202614	1.69333	0.258065	279	NA	NA	0.540179	NA
JHI_Hv50k_2016_349535	5H	635782594	0.0202614	1.69333	0.258065	279	NA	NA	0.540179	NA
SCRI_RS_138457	7H	36912761	0.0202726	1.69309	0.455197	279	NA	NA	0.540179	NA
JHI_Hv50k_2016_427474	6H	571367259	0.0206093	1.68594	0.132616	279	NA	NA	0.540179	NA
JHI_Hv50k_2016_427715	6H	571459191	0.0206093	1.68594	0.132616	279	NA	NA	0.540179	NA
JHI_Hv50k_2016_427726	6H	571462457	0.0206093	1.68594	0.132616	279	NA	NA	0.540179	NA
JHI_Hv50k_2016_427750	6H	571737853	0.0206093	1.68594	0.132616	279	NA	NA	0.540179	NA
JHI_Hv50k_2016_147628	2H	766082113	0.0207911	1.68212	0.204301	279	NA	NA	0.540179	NA
JHI_Hv50k_2016_147743	2H	766142748	0.0207911	1.68212	0.204301	279	NA	NA	0.540179	NA
JHI_Hv50k_2016_147748	2H	766143832	0.0207911	1.68212	0.204301	279	NA	NA	0.540179	NA
JHI_Hv50k_2016_147749	2H	766144144	0.0207911	1.68212	0.204301	279	NA	NA	0.540179	NA
JHI_Hv50k_2016_147807	2H	766315130	0.0207911	1.68212	0.204301	279	NA	NA	0.540179	NA
JHI_Hv50k_2016_147824	2H	766316093	0.0207911	1.68212	0.204301	279	NA	NA	0.540179	NA
JHI_Hv50k_2016_147890	2H	767018019	0.0207911	1.68212	0.204301	279	NA	NA	0.540179	NA
JHI_Hv50k_2016_147896	2H	767019069	0.0207911	1.68212	0.204301	279	NA	NA	0.540179	NA
JHI_Hv50k_2016_147942	2H	767055697	0.0207911	1.68212	0.204301	279	NA	NA	0.540179	NA
JHI_Hv50k_2016_148082	2H	767300010	0.0207911	1.68212	0.204301	279	NA	NA	0.540179	NA
JHI_Hv50k_2016_148278	2H	767956384	0.0207911	1.68212	0.204301	279	NA	NA	0.540179	NA
JHI_Hv50k_2016_148279	2H	767956685	0.0207911	1.68212	0.204301	279	NA	NA	0.540179	NA
SCRI_RS_150519	2H	766082237	0.0207911	1.68212	0.204301	279	NA	NA	0.540179	NA
BOPA1_5163_896	5H	631586711	0.0209197	1.67944	0.301075	279	NA	NA	0.540179	NA
JHI_Hv50k_2016_348734	5H	631588767	0.0209197	1.67944	0.301075	279	NA	NA	0.540179	NA
JHI_Hv50k_2016_348775	5H	631911073	0.0209197	1.67944	0.301075	279	NA	NA	0.540179	NA
SCRI_RS_224438	5H	631590267	0.0209197	1.67944	0.301075	279	NA	NA	0.540179	NA
JHI_Hv50k_2016_111539	2H	679907018	0.0210225	1.67732	0.204301	279	NA	NA	0.540179	NA
JHI_Hv50k_2016_111551	2H	680104992	0.0210225	1.67732	0.204301	279	NA	NA	0.540179	NA
JHI_Hv50k_2016_120244	2H	707380769	0.0210589	1.67656	0.175627	279	NA	NA	0.540179	NA
JHI_Hv50k_2016_200726	3H	610926880	0.0210798	1.67613	0.189964	279	NA	NA	0.540179	NA
JHI_Hv50k_2016_200741	3H	611134806	0.0210798	1.67613	0.189964	279	NA	NA	0.540179	NA
BOPA1_1272_459	7H	492206525	0.0210807	1.67611	0.121864	279	NA	NA	0.540179	NA
BOPA1_1674_468	7H	525219551	0.0210807	1.67611	0.121864	279	NA	NA	0.540179	NA
BOPA1_4594_971	7H	496530274	0.0210807	1.67611	0.121864	279	NA	NA	0.540179	NA
BOPA2_12_10125	7H	489497799	0.0210807	1.67611	0.121864	279	NA	NA	0.540179	NA
JHI_Hv50k_2016_475717	7H	218524828	0.0210807	1.67611	0.121864	279	NA	NA	0.540179	NA
JHI_Hv50k_2016_487417	7H	465289808	0.0210807	1.67611	0.121864	279	NA	NA	0.540179	NA
JHI_Hv50k_2016_487446	7H	475639884	0.0210807	1.67611	0.121864	279	NA	NA	0.540179	NA
JHI_Hv50k_2016_487569	7H	489497000	0.0210807	1.67611	0.121864	279	NA	NA	0.540179	NA
JHI_Hv50k_2016_487625	7H	490518927	0.0210807	1.67611	0.121864	279	NA	NA	0.540179	NA
JHI_Hv50k_2016_487727	7H	491271382	0.0210807	1.67611	0.121864	279	NA	NA	0.540179	NA
JHI_Hv50k_2016_487800	7H	491694241	0.0210807	1.67611	0.121864	279	NA	NA	0.540179	NA
JHI_Hv50k_2016_487813	7H	492009434	0.0210807	1.67611	0.121864	279	NA	NA	0.540179	NA
JHI_Hv50k_2016_487818	7H	492012069	0.0210807	1.67611	0.121864	279	NA	NA	0.540179	NA
JHI_Hv50k_2016_487820	7H	492013286	0.0210807	1.67611	0.121864	279	NA	NA	0.540179	NA
JHI_Hv50k_2016_487836	7H	492206495	0.0210807	1.67611	0.121864	279	NA	NA	0.540179	NA
JHI_Hv50k_2016_487862	7H	493309886	0.0210807	1.67611	0.121864	279	NA	NA	0.540179	NA
JHI_Hv50k_2016_487864	7H	493311513	0.0210807	1.67611	0.121864	279	NA	NA	0.540179	NA
JHI_Hv50k_2016_487870	7H	493319522	0.0210807	1.67611	0.121864	279	NA	NA	0.540179	NA
JHI_Hv50k_2016_487872	7H	493322191	0.0210807	1.67611	0.121864	279	NA	NA	0.540179	NA
JHI_Hv50k_2016_487873	7H	493322398	0.0210807	1.67611	0.121864	279	NA	NA	0.540179	NA
JHI_Hv50k_2016_487880	7H	493519812	0.0210807	1.67611	0.121864	279	NA	NA	0.540179	NA
JHI_Hv50k_2016_487883	7H	493520859	0.0210807	1.67611	0.121864	279	NA	NA	0.540179	NA
JHI_Hv50k_2016_487884	7H	493521285	0.0210807	1.67611	0.121864	279	NA	NA	0.540179	NA
JHI_Hv50k_2016_487896	7H	493524553	0.0210807	1.67611	0.121864	279	NA	NA	0.540179	NA
JHI_Hv50k_2016_487904	7H	493527576	0.0210807	1.67611	0.121864	279	NA	NA	0.540179	NA
JHI_Hv50k_2016_487920	7H	493716842	0.0210807	1.67611	0.121864	279	NA	NA	0.540179	NA
JHI_Hv50k_2016_487921	7H	493716931	0.0210807	1.67611	0.121864	279	NA	NA	0.540179	NA
JHI_Hv50k_2016_487937	7H	493978463	0.0210807	1.67611	0.121864	279	NA	NA	0.540179	NA
JHI_Hv50k_2016_487938	7H	493978839	0.0210807	1.67611	0.121864	279	NA	NA	0.540179	NA
JHI_Hv50k_2016_487939	7H	493979489	0.0210807	1.67611	0.121864	279	NA	NA	0.540179	NA
JHI_Hv50k_2016_487953	7H	494196416	0.0210807	1.67611	0.121864	279	NA	NA	0.540179	NA
JHI_Hv50k_2016_487957	7H	494665280	0.0210807	1.67611	0.121864	279	NA	NA	0.540179	NA
JHI_Hv50k_2016_487963	7H	495013188	0.0210807	1.67611	0.121864	279	NA	NA	0.540179	NA
JHI_Hv50k_2016_487982	7H	495272279	0.0210807	1.67611	0.121864	279	NA	NA	0.540179	NA
JHI_Hv50k_2016_487983	7H	495274841	0.0210807	1.67611	0.121864	279	NA	NA	0.540179	NA
JHI_Hv50k_2016_487986	7H	495455627	0.0210807	1.67611	0.121864	279	NA	NA	0.540179	NA
JHI_Hv50k_2016_487988	7H	495456082	0.0210807	1.67611	0.121864	279	NA	NA	0.540179	NA
JHI_Hv50k_2016_488017	7H	496451057	0.0210807	1.67611	0.121864	279	NA	NA	0.540179	NA
JHI_Hv50k_2016_488516	7H	500375215	0.0210807	1.67611	0.121864	279	NA	NA	0.540179	NA
JHI_Hv50k_2016_488564	7H	501167273	0.0210807	1.67611	0.121864	279	NA	NA	0.540179	NA
JHI_Hv50k_2016_488566	7H	501167934	0.0210807	1.67611	0.121864	279	NA	NA	0.540179	NA
JHI_Hv50k_2016_488572	7H	501750916	0.0210807	1.67611	0.121864	279	NA	NA	0.540179	NA
JHI_Hv50k_2016_488582	7H	501985533	0.0210807	1.67611	0.121864	279	NA	NA	0.540179	NA
JHI_Hv50k_2016_488762	7H	506069106	0.0210807	1.67611	0.121864	279	NA	NA	0.540179	NA
JHI_Hv50k_2016_488767	7H	506563555	0.0210807	1.67611	0.121864	279	NA	NA	0.540179	NA
JHI_Hv50k_2016_488776	7H	506709745	0.0210807	1.67611	0.121864	279	NA	NA	0.540179	NA
JHI_Hv50k_2016_488782	7H	506809635	0.0210807	1.67611	0.121864	279	NA	NA	0.540179	NA
JHI_Hv50k_2016_488792	7H	507026063	0.0210807	1.67611	0.121864	279	NA	NA	0.540179	NA
JHI_Hv50k_2016_488814	7H	507360707	0.0210807	1.67611	0.121864	279	NA	NA	0.540179	NA
JHI_Hv50k_2016_488853	7H	508288562	0.0210807	1.67611	0.121864	279	NA	NA	0.540179	NA
JHI_Hv50k_2016_488861	7H	508670210	0.0210807	1.67611	0.121864	279	NA	NA	0.540179	NA
JHI_Hv50k_2016_488886	7H	509147917	0.0210807	1.67611	0.121864	279	NA	NA	0.540179	NA
JHI_Hv50k_2016_488919	7H	509444751	0.0210807	1.67611	0.121864	279	NA	NA	0.540179	NA
JHI_Hv50k_2016_490287	7H	524011684	0.0210807	1.67611	0.121864	279	NA	NA	0.540179	NA
JHI_Hv50k_2016_490346	7H	524389943	0.0210807	1.67611	0.121864	279	NA	NA	0.540179	NA
JHI_Hv50k_2016_490347	7H	524390242	0.0210807	1.67611	0.121864	279	NA	NA	0.540179	NA
JHI_Hv50k_2016_490354	7H	524392696	0.0210807	1.67611	0.121864	279	NA	NA	0.540179	NA
JHI_Hv50k_2016_490360	7H	524818952	0.0210807	1.67611	0.121864	279	NA	NA	0.540179	NA
JHI_Hv50k_2016_490447	7H	525220727	0.0210807	1.67611	0.121864	279	NA	NA	0.540179	NA
JHI_Hv50k_2016_464203	7H	55105580	0.0214583	1.6684	0.458781	279	NA	NA	0.540179	NA
JHI_Hv50k_2016_464337	7H	55256480	0.0214583	1.6684	0.458781	279	NA	NA	0.540179	NA
BOPA1_3000_1074	2H	708297390	0.0215397	1.66676	0.179211	279	NA	NA	0.540179	NA
JHI_Hv50k_2016_120204	2H	707313282	0.0215397	1.66676	0.179211	279	NA	NA	0.540179	NA
JHI_Hv50k_2016_120326	2H	707561944	0.0215397	1.66676	0.179211	279	NA	NA	0.540179	NA
JHI_Hv50k_2016_120359	2H	707587149	0.0215397	1.66676	0.179211	279	NA	NA	0.540179	NA
JHI_Hv50k_2016_120415	2H	707593145	0.0215397	1.66676	0.179211	279	NA	NA	0.540179	NA
JHI_Hv50k_2016_120481	2H	707642558	0.0215397	1.66676	0.179211	279	NA	NA	0.540179	NA
JHI_Hv50k_2016_120483	2H	707642824	0.0215397	1.66676	0.179211	279	NA	NA	0.540179	NA
JHI_Hv50k_2016_120485	2H	707643181	0.0215397	1.66676	0.179211	279	NA	NA	0.540179	NA
JHI_Hv50k_2016_120509	2H	707898063	0.0215397	1.66676	0.179211	279	NA	NA	0.540179	NA
JHI_Hv50k_2016_120517	2H	707900151	0.0215397	1.66676	0.179211	279	NA	NA	0.540179	NA
JHI_Hv50k_2016_120518	2H	707901009	0.0215397	1.66676	0.179211	279	NA	NA	0.540179	NA
JHI_Hv50k_2016_120522	2H	707901589	0.0215397	1.66676	0.179211	279	NA	NA	0.540179	NA
JHI_Hv50k_2016_120547	2H	708177094	0.0215397	1.66676	0.179211	279	NA	NA	0.540179	NA
JHI_Hv50k_2016_120639	2H	708253750	0.0215397	1.66676	0.179211	279	NA	NA	0.540179	NA
JHI_Hv50k_2016_120655	2H	708264521	0.0215397	1.66676	0.179211	279	NA	NA	0.540179	NA
JHI_Hv50k_2016_120660	2H	708265201	0.0215397	1.66676	0.179211	279	NA	NA	0.540179	NA
JHI_Hv50k_2016_120666	2H	708297390	0.0215397	1.66676	0.179211	279	NA	NA	0.540179	NA
JHI_Hv50k_2016_120667	2H	708297511	0.0215397	1.66676	0.179211	279	NA	NA	0.540179	NA
SCRI_RS_151349	2H	707313282	0.0215397	1.66676	0.179211	279	NA	NA	0.540179	NA
SCRI_RS_610	2H	708263350	0.0215397	1.66676	0.179211	279	NA	NA	0.540179	NA
JHI_Hv50k_2016_155642	3H	15300085	0.021685	1.66384	0.376344	279	NA	NA	0.540179	NA
JHI_Hv50k_2016_135316	2H	741603188	0.0218694	1.66016	0.46595	279	NA	NA	0.540179	NA
JHI_Hv50k_2016_135474	2H	742003408	0.0218694	1.66016	0.46595	279	NA	NA	0.540179	NA
JHI_Hv50k_2016_156369	3H	16389716	0.0220205	1.65717	0.129032	279	NA	NA	0.540179	NA
JHI_Hv50k_2016_440297	7H	4816610	0.0221608	1.65441	0.168459	279	NA	NA	0.540179	NA
JHI_Hv50k_2016_440921	7H	5168409	0.0221608	1.65441	0.168459	279	NA	NA	0.540179	NA
JHI_Hv50k_2016_440939	7H	5169052	0.0221608	1.65441	0.168459	279	NA	NA	0.540179	NA
JHI_Hv50k_2016_441289	7H	5389278	0.0221608	1.65441	0.168459	279	NA	NA	0.540179	NA
JHI_Hv50k_2016_442495	7H	6808999	0.0221608	1.65441	0.168459	279	NA	NA	0.540179	NA
JHI_Hv50k_2016_197363	3H	593377915	0.0222542	1.65259	0.143369	279	NA	NA	0.540179	NA
JHI_Hv50k_2016_156329	3H	16375436	0.0222806	1.65207	0.129032	279	NA	NA	0.540179	NA
JHI_Hv50k_2016_277991	5H	3150483	0.0223576	1.65057	0.179211	279	NA	NA	0.540179	NA
BOPA1_1038_754	3H	617763263	0.0226302	1.64531	0.286738	279	NA	NA	0.540179	NA
BOPA1_7241_553	3H	617339425	0.0226302	1.64531	0.286738	279	NA	NA	0.540179	NA
JHI_Hv50k_2016_201672	3H	616728775	0.0226302	1.64531	0.286738	279	NA	NA	0.540179	NA
JHI_Hv50k_2016_201674	3H	616728908	0.0226302	1.64531	0.286738	279	NA	NA	0.540179	NA
JHI_Hv50k_2016_201708	3H	616788271	0.0226302	1.64531	0.286738	279	NA	NA	0.540179	NA
JHI_Hv50k_2016_201723	3H	617339180	0.0226302	1.64531	0.286738	279	NA	NA	0.540179	NA
JHI_Hv50k_2016_201724	3H	617339425	0.0226302	1.64531	0.286738	279	NA	NA	0.540179	NA
JHI_Hv50k_2016_201727	3H	617340110	0.0226302	1.64531	0.286738	279	NA	NA	0.540179	NA
JHI_Hv50k_2016_201731	3H	617374302	0.0226302	1.64531	0.286738	279	NA	NA	0.540179	NA
JHI_Hv50k_2016_201739	3H	617380076	0.0226302	1.64531	0.286738	279	NA	NA	0.540179	NA
JHI_Hv50k_2016_201751	3H	617523665	0.0226302	1.64531	0.286738	279	NA	NA	0.540179	NA
JHI_Hv50k_2016_201777	3H	617763236	0.0226302	1.64531	0.286738	279	NA	NA	0.540179	NA
SCRI_RS_187928	3H	616729201	0.0226302	1.64531	0.286738	279	NA	NA	0.540179	NA
SCRI_RS_225641	3H	617765531	0.0226302	1.64531	0.286738	279	NA	NA	0.540179	NA
JHI_Hv50k_2016_414788	6H	528584016	0.0228041	1.64199	0.258065	279	NA	NA	0.540179	NA
JHI_Hv50k_2016_414876	6H	529217968	0.0228041	1.64199	0.258065	279	NA	NA	0.540179	NA
JHI_Hv50k_2016_414911	6H	529575496	0.0228041	1.64199	0.258065	279	NA	NA	0.540179	NA
JHI_Hv50k_2016_414927	6H	529859397	0.0228041	1.64199	0.258065	279	NA	NA	0.540179	NA
JHI_Hv50k_2016_414990	6H	529911249	0.0228041	1.64199	0.258065	279	NA	NA	0.540179	NA
JHI_Hv50k_2016_415000	6H	529912676	0.0228041	1.64199	0.258065	279	NA	NA	0.540179	NA
SCRI_RS_131992	6H	529857843	0.0228041	1.64199	0.258065	279	NA	NA	0.540179	NA
SCRI_RS_144862	6H	529455493	0.0228041	1.64199	0.258065	279	NA	NA	0.540179	NA
SCRI_RS_154582	6H	529913006	0.0228041	1.64199	0.258065	279	NA	NA	0.540179	NA
SCRI_RS_217187	6H	529914932	0.0228041	1.64199	0.258065	279	NA	NA	0.540179	NA
JHI_Hv50k_2016_498181	7H	611106760	0.0232189	1.63416	0.469534	279	NA	NA	0.540179	NA
SCRI_RS_174285	7H	610822080	0.0232189	1.63416	0.469534	279	NA	NA	0.540179	NA
JHI_Hv50k_2016_207339	3H	645477145	0.0234076	1.63064	0.376344	279	NA	NA	0.540179	NA
JHI_Hv50k_2016_207351	3H	645491189	0.0234076	1.63064	0.376344	279	NA	NA	0.540179	NA
JHI_Hv50k_2016_207354	3H	645491631	0.0234076	1.63064	0.376344	279	NA	NA	0.540179	NA
JHI_Hv50k_2016_207473	3H	645671189	0.0234076	1.63064	0.376344	279	NA	NA	0.540179	NA
JHI_Hv50k_2016_153517	3H	9232733	0.0234598	1.62968	0.387097	279	NA	NA	0.540179	NA
JHI_Hv50k_2016_153541	3H	9234680	0.0234598	1.62968	0.387097	279	NA	NA	0.540179	NA
JHI_Hv50k_2016_267371	4H	624585373	0.0235033	1.62887	0.362007	279	NA	NA	0.540179	NA
[truncated: 18,362 more rows]

## Sheet: 4
SNP	Chromosome	Position	P.value	LOD	maf	nobs	Rsquare.of.Model.without.SNP	Rsquare.of.Model.with.SNP	FDR_Adjusted_P-values	effect
[truncated: 24,666 more rows]
