# Supplementary material for: Pyramiding of scald resistance genes in four spring barley MAGIC populations
Source: Theor Appl Genet. 2021 Aug 4;134(12):3829–43. doi: 10.1007/s00122-021-03930-y (PMC8580920; doi:10.1007/s00122-021-03930-y)
Supplement: Supplementary file 4 — Supplementary material 4 (XLSX 436 kb) [file 122_2021_3930_MOESM4_ESM.xlsx]

## Sheet: Info
Online resource 4
Title	Pyramiding of scald resistance genes in four spring barley MAGIC populations
Journal	Theoretical and applied genetics
Authors	Juho Hautsalo, Fluturë Novakazi, Marja Jalli, Magnus Göransson, Outi Manninen, Mika Isolahti, Lars Reitan, Stein Bergersen, Lene Krusell, Charlotte Damsgård Robertsen, Jihad Orabi, Jens Due Jensen, Ahmed Jahoor, Therése Bengtsson and the PPP Barley consortium
Affiliation and e-mail address of the corresponding author	Department of Plant Breeding, Swedish University of Agricultural Sciences, P.O. Box 101, 23053 Alnarp, Sweden, therese.bengtsson@slu.se
Predicted genes located in the identified QTL regions
The predicted genes and their respective annotations were obtained from BARLEYMAP (Cantalapiedra et al., 2015).
HC_G, high-confidence gene with predicted function
HC_U, high-confidence gene without predicted function
LC_u, low-confidence gene without predicted function
Genes associated with disease resistance are highlighted in bold

## Sheet: Qsc-1H_1
QTL Qsc_1H_1 identified in Magic 3 with peak marker located at 404.9 Mbp
Marker	Chromosome	Physical location [bp]		Gene_class	Description
HORVU1Hr1G053910	1H	398154000	398154107	HC_G	Proteasome subunit beta type-5
HORVU1Hr1G053920	1H	398155401	398155812	HC_u	undescribed protein
HORVU1Hr1G053930	1H	398276256	398284346	HC_G	Oxysterol-binding protein-related protein 2A
HORVU1Hr1G053940	1H	398281263	398281754	HC_G	Ethylene-responsive transcription factor 3
HORVU1Hr1G053950	1H	398309712	398311367	HC_G	unknown protein
HORVU1Hr1G053960	1H	398444583	398444793	LC_u	undescribed protein
HORVU1Hr1G053970	1H	398505820	398506774	LC_TE	unknown function
HORVU1Hr1G053980	1H	398583972	398584212	LC_u	undescribed protein
HORVU1Hr1G053990	1H	398652421	398808254	HC_G	Protein NRT1/ PTR FAMILY 6.3
HORVU1Hr1G054000	1H	398665774	398666303	HC_G	Protein NRT1/ PTR FAMILY 6.3
HORVU1Hr1G054010	1H	398706368	398706786	LC_TE	Retrotransposon protein, putative, unclassified
HORVU1Hr1G054020	1H	398749497	398753454	HC_G	Protein NRT1/ PTR FAMILY 6.3
CCJ47190.1	1H	398750314	398752364	ncbi|HvNRT1(PTR)I-3-5	putative proton-dependent olig
CCJ47191.1	1H	398752636	398752980	ncbi|HvNRT1(PTR)I-3-3	putative proton-dependent olig
HORVU1Hr1G054030	1H	398959411	398959671	LC_TE	unknown function
HORVU1Hr1G054040	1H	398994157	398995367	HC_G	Bifunctional inhibitor/lipid-transfer protein/seed storage 2S albumin superfamily protein
HORVU1Hr1G054050	1H	398994228	398995314	LC_u	undescribed protein
HORVU1Hr1G054060	1H	399234596	399237714	HC_G	QWRF motif-containing protein 7
HORVU1Hr1G054070	1H	399292354	399293030	LC_u	undescribed protein
HORVU1Hr1G054080	1H	399424640	399518722	HC_G	Leucine-rich repeat family protein
HORVU1Hr1G054090	1H	399426577	399428177	HC_G	Queuine tRNA-ribosyltransferase
HORVU1Hr1G054100	1H	399491555	399496809	HC_G	Hexosyltransferase
HORVU1Hr1G054110	1H	399495604	399497373	HC_G	Holliday junction DNA helicase
HORVU1Hr1G054120	1H	399497167	399497615	LC_u	undescribed protein
HORVU1Hr1G054130	1H	399500296	399502393	HC_G	cytochrome P450, family 97, subfamily A, polypeptide 3
HORVU1Hr1G054140	1H	399505785	399506240	LC_u	undescribed protein
HORVU1Hr1G054150	1H	399727403	399728091	LC_u	undescribed protein
HORVU1Hr1G054160	1H	399728321	399728761	LC_u	undescribed protein
HORVU1Hr1G054170	1H	399902214	399904114	HC_TE?	zinc-finger protein 2
HORVU1Hr1G054180	1H	400083932	400088638	HC_G	AP-3 complex subunit delta
HORVU1Hr1G054190	1H	400546066	400547903	LC_U	unknown function
HORVU1Hr1G054200	1H	400546354	400547881	HC_G	expansin B2
ACZ01976.1	1H	400546479	400547177	ncbi|-	unknown
HORVU1Hr1G054210	1H	400681531	400683117	HC_G	expansin B2
HORVU1Hr1G054220	1H	400975886	400976679	HC_G	alpha/beta-Hydrolases superfamily protein
HORVU1Hr1G054230	1H	400987480	400989243	HC_G	expansin B2
HORVU1Hr1G054240	1H	401040803	401045363	HC_G	expansin B2
ACZ01973.1	1H	401044404	401045110	ncbi|-	unknown
HORVU1Hr1G054250	1H	401233293	401236066	HC_G	Expansin-B4
HORVU1Hr1G054260	1H	401397085	401413879	HC_G	basic helix-loop-helix (bHLH) DNA-binding superfamily protein
HORVU1Hr1G054270	1H	401402496	401403219	LC_u	undescribed protein
HORVU1Hr1G054280	1H	401458421	401458588	LC_u	undescribed protein
HORVU1Hr1G054290	1H	401458699	401459390	HC_G	Subtilisin-like protease SBT3.17
HORVU1Hr1G054300	1H	401523259	401545124	HC_G	CCR4-NOT transcription complex subunit 1
ADE35116.1	1H	401542475	401543040	ncbi|gTA42138_4513	unknown
HORVU1Hr1G054310	1H	401723481	401724024	LC_u	undescribed protein
HORVU1Hr1G054320	1H	401744367	401747555	LC_u	undescribed protein
HORVU1Hr1G054330	1H	401871302	401871551	LC_u	undescribed protein
HORVU1Hr1G054340	1H	401872251	401876228	HC_G	tobamovirus multiplication 2B
HORVU1Hr1G054350	1H	401873405	401873653	LC_u	undescribed protein
HORVU1Hr1G054360	1H	401874025	401878863	LC_U	Protein of unknown function (DUF498/DUF598)
HORVU1Hr1G054370	1H	401879167	401880132	LC_u	undescribed protein
HORVU1Hr1G054380	1H	401880291	401885184	HC_G	Pyruvate kinase family protein
HORVU1Hr1G054390	1H	401885290	401889281	HC_G	lipoxygenase 1
HORVU1Hr1G054400	1H	401914644	401915661	LC_u	undescribed protein
HORVU1Hr1G054410	1H	401960240	401960722	LC_TE	Retrotransposon protein, putative, Ty3-gypsy subclass
HORVU1Hr1G054420	1H	402028939	402029354	LC_u	undescribed protein
HORVU1Hr1G054430	1H	402278566	402282613	HC_G	haloacid dehalogenase-like hydrolase family protein
HORVU1Hr1G054440	1H	402284489	402284955	LC_u	undescribed protein
HORVU1Hr1G054450	1H	402284665	402287728	HC_U	unknown function
HORVU1Hr1G054460	1H	402285076	402288173	HC_G	Phosphatidylinositol N-acetylglucosaminyltransferase subunit P
HORVU1Hr1G054470	1H	402304067	402309993	HC_G	S-adenosyl-L-methionine-dependent methyltransferases superfamily protein
HORVU1Hr1G054480	1H	402305037	402305462	LC_u	undescribed protein
HORVU1Hr1G054490	1H	402479221	402480688	HC_G	Two pore potassium channel c
HORVU1Hr1G054500	1H	402482638	402483564	HC_G	receptor-like protein kinase 4
HORVU1Hr1G054510	1H	402653429	402654600	HC_G	Potassium channel subfamily T member 2
HORVU1Hr1G054520	1H	402679247	402683032	HC_U	unknown function
HORVU1Hr1G054530	1H	402793321	402798044	HC_G	T-complex protein 1 subunit epsilon
HORVU1Hr1G054540	1H	402802409	402803551	LC_u	undescribed protein
HORVU1Hr1G054550	1H	402802457	402803375	LC_u	undescribed protein
HORVU1Hr1G054560	1H	402878801	402883697	HC_G	DYNAMIN-like 1E
HORVU1Hr1G054570	1H	402963156	402964948	HC_U	unknown function
HORVU1Hr1G054580	1H	402965085	402972388	HC_G	Intron maturase, type II family protein
HORVU1Hr1G054590	1H	403272412	403275511	HC_G	Pentatricopeptide repeat (PPR) superfamily protein
HORVU1Hr1G054600	1H	403275713	403281797	HC_G	Pentatricopeptide repeat-containing protein
HORVU1Hr1G054610	1H	403276716	403281720	HC_G	camphor resistance CrcB family protein
HORVU1Hr1G054620	1H	403284172	403289793	HC_G	SH2 domain protein B
HORVU1Hr1G054630	1H	403305636	403309855	HC_G	10 kDa chaperonin
HORVU1Hr1G054640	1H	403328205	403330846	HC_G	Peroxidase superfamily protein
HORVU1Hr1G054650	1H	403336925	403337212	LC_TE	unknown function
HORVU1Hr1G054660	1H	403337642	403337877	LC_U	unknown function
HORVU1Hr1G054670	1H	403374193	403374705	LC_u	undescribed protein
HORVU1Hr1G054680	1H	403374823	403375217	LC_u	undescribed protein
HORVU1Hr1G054690	1H	403429223	403431791	LC_u	undescribed protein
HORVU1Hr1G054700	1H	403432082	403445082	LC_u	undescribed protein
HORVU1Hr1G054710	1H	403445154	403449433	LC_u	undescribed protein
HORVU1Hr1G054720	1H	403449728	403472946	LC_TE	unknown function
HORVU1Hr1G054730	1H	403471126	403472172	LC_u	undescribed protein
HORVU1Hr1G054740	1H	403655802	403656524	LC_u	undescribed protein
HORVU1Hr1G054750	1H	403687848	403688517	LC_u	undescribed protein
HORVU1Hr1G054760	1H	403688757	403689459	LC_u	undescribed protein
HORVU1Hr1G054770	1H	403765382	403766482	HC_G	RING/U-box superfamily protein
HORVU1Hr1G054780	1H	403765582	403765821	LC_u	undescribed protein
HORVU1Hr1G054790	1H	403774542	403777193	LC_TE	Retrotransposon protein, putative, Ty1-copia subclass
HORVU1Hr1G054800	1H	403966138	403968152	LC_u	undescribed protein
HORVU1Hr1G054810	1H	403982659	403983248	LC_u	undescribed protein
HORVU1Hr1G054820	1H	403983624	403984817	LC_u	undescribed protein
HORVU1Hr1G054830	1H	403986007	403987402	LC_u	undescribed protein
HORVU1Hr1G054840	1H	403987532	403988352	LC_u	undescribed protein
HORVU1Hr1G054850	1H	403988812	403989666	LC_u	undescribed protein
HORVU1Hr1G054860	1H	404068744	404069674	LC_u	undescribed protein
HORVU1Hr1G054870	1H	404070321	404070961	LC_u	undescribed protein
HORVU1Hr1G054880	1H	404071907	404072424	LC_u	undescribed protein
HORVU1Hr1G054890	1H	404075321	404075675	LC_u	undescribed protein
HORVU1Hr1G054900	1H	404075985	404077429	LC_u	undescribed protein
HORVU1Hr1G054910	1H	404206173	404206932	LC_u	undescribed protein
HORVU1Hr1G054920	1H	404207166	404207566	LC_u	undescribed protein
HORVU1Hr1G054930	1H	404207619	404209620	HC_G	SBP (S-ribonuclease-binding protein) family protein
HORVU1Hr1G054940	1H	404208269	404209656	LC_u	undescribed protein
HORVU1Hr1G054950	1H	404232071	404233485	LC_u	undescribed protein
HORVU1Hr1G054960	1H	404397120	404399782	LC_u	undescribed protein
HORVU1Hr1G054970	1H	404398242	404399157	LC_u	undescribed protein
HORVU1Hr1G054980	1H	404412608	404414139	LC_U	unknown function
HORVU1Hr1G054990	1H	404414158	404414585	LC_TE	unknown function
HORVU1Hr1G055000	1H	404433888	404480737	HC_G	Pleckstrin (PH) domain-containing protein isoform 4
HORVU1Hr1G055010	1H	404434670	404435754	LC_u	undescribed protein
HORVU1Hr1G055020	1H	404457623	404460756	LC_TE	unknown function
HORVU1Hr1G055030	1H	404460774	404460947	HC_G	SWI/SNF complex subunit SWI3C
HORVU1Hr1G055040	1H	404460912	404461603	LC_u	undescribed protein
HORVU1Hr1G055050	1H	404461132	404463029	LC_TE	unknown function
HORVU1Hr1G055060	1H	404463090	404463267	LC_U	unknown function
HORVU1Hr1G055070	1H	404463481	404464281	LC_TE	Retrotransposon protein, putative, unclassified
HORVU1Hr1G055080	1H	404470199	404470690	HC_U	unknown function
HORVU1Hr1G055090	1H	404470829	404472763	LC_TE	unknown function
HORVU1Hr1G055100	1H	404473026	404473708	LC_TE	unknown function
HORVU1Hr1G055110	1H	404489010	404490098	HC_U	unknown function
HORVU1Hr1G055120	1H	404520418	404521119	LC_TE	Retrotransposon protein, putative, unclassified
HORVU1Hr1G055130	1H	404521298	404521903	LC_TE	unknown function
HORVU1Hr1G055140	1H	404646811	404650023	HC_G	beta-amylase 1
HORVU1Hr1G055150	1H	404648279	404648434	LC_u	undescribed protein
CAX51380.1	1H	404648885	404649765	ncbi|BAM5	beta-amylase
HORVU1Hr1G055160	1H	404650198	404650775	LC_u	undescribed protein
HORVU1Hr1G055170	1H	404652690	404653387	LC_u	undescribed protein
HORVU1Hr1G055180	1H	404759100	404759325	LC_TE	Retrotransposon protein, putative, unclassified
HORVU1Hr1G055190	1H	404890387	404912859	LC_TE	Retrotransposon protein, putative, unclassified
HORVU1Hr1G055200	1H	404890539	404912852	LC_TE	unknown function
JHI_Hv50k_2016_29000	1H	404905055	404905055
HORVU1Hr1G055210	1H	404914155	404917858	HC_G	metacaspase 1
HORVU1Hr1G055220	1H	405052701	405056928	HC_G	Phosphatidylinositol-4-phosphate 5-kinase family protein
HORVU1Hr1G055230	1H	405054332	405054710	LC_u	undescribed protein
HORVU1Hr1G055240	1H	405056420	405056960	LC_u	undescribed protein
HORVU1Hr1G055250	1H	405060885	405067380	HC_G	casein kinase II beta subunit 4
HORVU1Hr1G055260	1H	405129786	405132321	LC_u	undescribed protein
HORVU1Hr1G055270	1H	405161212	405162740	HC_U	Plant protein of unknown function (DUF247)
HORVU1Hr1G055280	1H	405191839	405192215	HC_G	O-methyltransferase family protein
HORVU1Hr1G055290	1H	405205494	405205885	-	-
HORVU1Hr1G055300	1H	405296725	405301886	HC_G	calcineurin B-like protein 1
HORVU1Hr1G055310	1H	405297371	405297644	LC_u	undescribed protein
HORVU1Hr1G055320	1H	405305563	405312023	HC_U	Chromosome 3B, genomic scaffold, cultivar Chinese Spring
HORVU1Hr1G055330	1H	405305563	405312023	HC_G	Homoserine kinase
HORVU1Hr1G055340	1H	405714931	405718563	HC_G	Protein kinase superfamily protein
HORVU1Hr1G055350	1H	405765828	405773487	HC_G	Lipoxygenase
HORVU1Hr1G055360	1H	405769175	405772018	LC_u	undescribed protein
HORVU1Hr1G055370	1H	405793268	405797268	HC_G	Phospho-2-dehydro-3-deoxyheptonate aldolase 2, chloroplastic
HORVU1Hr1G055380	1H	406092645	406096126	HC_G	lon protease 1
HORVU1Hr1G055390	1H	406161450	406165007	HC_G	unknown function
HORVU1Hr1G055400	1H	406200335	406204197	HC_G	polyadenylate-binding protein 1
HORVU1Hr1G055410	1H	406202541	406203921	LC_u	undescribed protein
HORVU1Hr1G055420	1H	406204384	406206840	HC_G	Trihelix transcription factor ASIL2
HORVU1Hr1G055430	1H	406206637	406207122	LC_u	undescribed protein
HORVU1Hr1G055440	1H	406338102	406342871	HC_G	Nucleoside diphosphate kinase family protein
HORVU1Hr1G055450	1H	406338294	406338691	LC_u	undescribed protein
HORVU1Hr1G055460	1H	406338485	406338688	LC_u	undescribed protein
HORVU1Hr1G055470	1H	406369568	406372029	HC_G	cyclin p4
HORVU1Hr1G055480	1H	406396131	406400301	HC_G	Poly(rC)-binding protein 1
HORVU1Hr1G055490	1H	406402686	406405438	HC_G	Mediator of RNA polymerase II transcription subunit 31
HORVU1Hr1G055500	1H	406470519	406470782	HC_G	Protein kinase superfamily protein
HORVU1Hr1G055510	1H	406525155	406531073	HC_G	Protein kinase superfamily protein
HORVU1Hr1G055520	1H	406533021	406535450	HC_G	Peptide methionine sulfoxide reductase MsrA
HORVU1Hr1G055530	1H	406621879	406625635	HC_U	unknown protein
HORVU1Hr1G055540	1H	406678498	406678820	HC_G	T-complex protein 1 subunit epsilon
HORVU1Hr1G055550	1H	406702346	406705154	HC_G	12-oxophytodienoate reductase 2
HORVU1Hr1G055560	1H	406710171	406714349	HC_U	unknown function
HORVU1Hr1G055570	1H	406989991	406995276	HC_G	WD repeat-containing protein WRAP73
HORVU1Hr1G055580	1H	406997955	407009508	HC_G	ARABIDILLO-1
HORVU1Hr1G055590	1H	407011783	407013375	LC_u	undescribed protein
HORVU1Hr1G055600	1H	407342662	407538866	HC_G	Palmitoyl-protein thioesterase 1
HORVU1Hr1G055610	1H	407342672	407343411	LC_u	undescribed protein
HORVU1Hr1G055620	1H	407348346	407349394	LC_u	undescribed protein
HORVU1Hr1G055630	1H	407348346	407349410	HC_G	Palmitoyl-protein thioesterase 1
ACZ01968.1	1H	407348779	407349252	ncbi|-	unknown
HORVU1Hr1G055640	1H	407489678	407492232	HC_U	unknown protein
HORVU1Hr1G055650	1H	407522817	407523406	LC_u	undescribed protein
HORVU1Hr1G055660	1H	407525996	407527342	LC_TE	Retrotransposon protein, putative, unclassified
HORVU1Hr1G055670	1H	407529809	407530363	LC_TE	unknown function
HORVU1Hr1G055680	1H	407531545	407532117	LC_u	undescribed protein
HORVU1Hr1G055690	1H	407553639	407553813	HC_G	Palmitoyl-protein thioesterase 1
HORVU1Hr1G055700	1H	407595918	407596066	LC_u	undescribed protein
HORVU1Hr1G055710	1H	407775684	407776961	HC_G	Ethylene-responsive transcription factor 2
HORVU1Hr1G055720	1H	407863217	407863664	LC_TE?	Major spike protein
HORVU1Hr1G055730	1H	407894714	407895139	-	-
HORVU1Hr1G055740	1H	408567443	408571668	HC_U	Protein of unknown function (DUF630 and DUF632)
HORVU1Hr1G055750	1H	408741504	408743144	LC_u	undescribed protein
HORVU1Hr1G055760	1H	408787012	408790055	LC_u	undescribed protein
HORVU1Hr1G055770	1H	408787313	408790023	LC_u	undescribed protein
HORVU1Hr1G055780	1H	408812717	408813644	LC_u	undescribed protein
HORVU1Hr1G055790	1H	408855121	408855810	LC_u	undescribed protein
HORVU1Hr1G055800	1H	408923835	408932169	HC_G	Protein kinase superfamily protein
HORVU1Hr1G055810	1H	408924843	408932169	HC_G	ATP binding cassette subfamily A4
HORVU1Hr1G055820	1H	409157387	409157587	HC_u	undescribed protein
HORVU1Hr1G055830	1H	409157888	409158052	LC_TE	Retrotransposon protein, putative, Ty1-copia subclass
HORVU1Hr1G055840	1H	409177080	409179196	HC_G	Phospholipase A1-II 2
HORVU1Hr1G055850	1H	409265651	409266163	HC_G	peptidoglycan-binding LysM domain-containing protein
HORVU1Hr1G055860	1H	409307896	409311661	HC_G	serine hydroxymethyltransferase 4
HORVU1Hr1G055870	1H	409346173	409349122	HC_G	Phototropic-responsive NPH3 family protein
HORVU1Hr1G055880	1H	409462075	409462604	LC_TE	Retrotransposon protein, putative, Ty1-copia subclass
HORVU1Hr1G055890	1H	409504534	409511833	HC_G	dual specificity protein phosphatase 1
HORVU1Hr1G055900	1H	409516400	409520227	HC_G	myb-like transcription factor family protein
CAI84066.1	1H	409518421	409519934	ncbi|mcb1	Mcb1 protein
HORVU1Hr1G055910	1H	409523198	409523409	LC_u	undescribed protein
HORVU1Hr1G055920	1H	409820775	409823159	HC_U	unknown function
HORVU1Hr1G055930	1H	409979341	409980993	HC_G	homeobox-leucine zipper protein 4
HORVU1Hr1G055940	1H	410001880	410002873	LC_u	undescribed protein
HORVU1Hr1G055950	1H	410003160	410008049	LC_U	Chromosome 3B, genomic scaffold, cultivar Chinese Spring
HORVU1Hr1G055960	1H	410003200	410003826	LC_u	undescribed protein
HORVU1Hr1G055970	1H	410056851	410061184	HC_G	Splicing factor 3B subunit 4
HORVU1Hr1G055980	1H	410056887	410061057	LC_u	undescribed protein
HORVU1Hr1G055990	1H	410208392	410208942	LC_u	undescribed protein
HORVU1Hr1G056000	1H	410432378	410436251	HC_G	O-fucosyltransferase family protein
HORVU1Hr1G056010	1H	410432382	410437741	HC_G	sugar transporter 1
ACZ01981.1	1H	410436472	410437089	ncbi|-	unknown
HORVU1Hr1G056020	1H	410438726	410442190	HC_G	myb-like transcription factor family protein
CAJ53899.1	1H	410438999	410441927	ncbi|mybS3	transcription factor MybS3
HORVU1Hr1G056030	1H	410440274	410440465	LC_u	undescribed protein
HORVU1Hr1G056040	1H	410441219	410441374	-	-
HORVU1Hr1G056050	1H	410767788	410787257	LC_TE	Retrotransposon protein, putative, unclassified
HORVU1Hr1G056060	1H	410768523	410768732	LC_u	undescribed protein
HORVU1Hr1G056070	1H	410771953	410775529	HC_G	8-amino-7-oxononanoate synthase
HORVU1Hr1G056080	1H	410781455	410781754	LC_U	unknown function
HORVU1Hr1G056090	1H	410790789	410792442	HC_G	Ethylene-responsive transcription factor 4
HORVU1Hr1G056100	1H	410860929	410868780	HC_U	unknown function
HORVU1Hr1G056110	1H	411145993	411149733	HC_G	Autophagy-related protein 3
HORVU1Hr1G056120	1H	411255924	411258717	HC_G	Zinc finger protein CONSTANS-LIKE 4
BAL02999.1	1H	411256186	411258150	ncbi|HvCO9	CO-like protein
HORVU1Hr1G056130	1H	411429498	411430709	HC_G	Cell number regulator 6
HORVU1Hr1G056140	1H	411651160	411652110	LC_TE	Retrotransposon protein, putative, Ty3-gypsy subclass
HORVU1Hr1G056150	1H	411689825	411691556	HC_U	Plant protein of unknown function (DUF828) with plant pleckstrin homology-like region
HORVU1Hr1G056160	1H	411693797	411696988	HC_G	Ribosomal L18p/L5e family protein
HORVU1Hr1G056170	1H	411698268	411702425	HC_U	Protein of unknown function, DUF547
HORVU1Hr1G056180	1H	411797283	411805256	HC_G	D-3-phosphoglycerate dehydrogenase

## Sheet: Qsc_3H_1
QTL Qsc_3H_1 identified in Magic 1 and 2 at 63.2 Mbp
Marker	Chromosome	Physical location [bp]		Gene_class	Description
HORVU3Hr1G019620	3H	56286997	56287284	HC_G	Histidyl-tRNA synthetase
HORVU3Hr1G019630	3H	56355607	56358007	HC_G	IQ-domain 26
HORVU3Hr1G019640	3H	56364886	56366859	HC_G	IBR domain-containing protein
HORVU3Hr1G019650	3H	56737756	56738281	LC_TE	Transposon protein
HORVU3Hr1G019660	3H	56815770	56816081	HC_TE?	Serine/threonine-protein kinase SMG1
HORVU3Hr1G019670	3H	56863527	56866847	HC_G	profilin 3
HORVU3Hr1G019680	3H	57010409	57011462	HC_G	Dehydrogenase/reductase SDR family protein 7-like
HORVU3Hr1G019690	3H	57044589	57045358	LC_u	undescribed protein
HORVU3Hr1G019700	3H	57079941	57085362	HC_G	Dehydrogenase/reductase SDR family protein 7-like
HORVU3Hr1G019710	3H	57112376	57114625	LC_U	unknown function
HORVU3Hr1G019720	3H	57290567	57292955	HC_G	Clavaminate synthase-like protein
HORVU3Hr1G019730	3H	57312170	57315633	HC_G	hexokinase 1
HORVU3Hr1G019740	3H	57329865	57330103	LC_u	undescribed protein
HORVU3Hr1G019750	3H	57412482	57416276	HC_G	Auxin-responsive protein IAA2
HORVU3Hr1G019760	3H	57439148	57441005	HC_TE?	F-box protein
HORVU3Hr1G019770	3H	57508046	57511540	HC_G	CRS2-associated factor 1
HORVU3Hr1G019780	3H	57543961	57544630	LC_TE	Retrotransposon protein
HORVU3Hr1G019790	3H	57786136	57791992	HC_G	NAD-dependent malic enzyme 1
HORVU3Hr1G019800	3H	57792202	57792935	LC_u	undescribed protein
HORVU3Hr1G019810	3H	57800385	57801057	LC_u	undescribed protein
HORVU3Hr1G019820	3H	57805207	57809885	HC_G	2-oxoglutarate (2OG) and Fe(II)-dependent oxygenase superfamily protein
HORVU3Hr1G019830	3H	57805721	57806320	LC_u	undescribed protein
HORVU3Hr1G019840	3H	57860355	57863598	HC_G	myb-like transcription factor family protein
HORVU3Hr1G019850	3H	58407699	58410314	HC_G	cytokinin oxidase/dehydrogenase 6
AFK79774.1	3H	58407931	58409127	ncbi|CKX1	cytokinin oxidase/dehydrogenas
AFK79775.1	3H	58409088	58410052	ncbi|CKX1	cytokinin oxidase/dehydrogenas
HORVU3Hr1G019860	3H	58618656	58619576	LC_u	undescribed protein
HORVU3Hr1G019870	3H	58667128	58667407	LC_u	undescribed protein
HORVU3Hr1G019880	3H	58672552	58675948	HC_G	unknown function
HORVU3Hr1G019890	3H	58710774	58712897	LC_TE	General transcription factor 2-related zinc finger protein
HORVU3Hr1G019900	3H	58919635	58924049	HC_G	Pentatricopeptide repeat-containing protein
HORVU3Hr1G019910	3H	59141752	59142114	LC_u	undescribed protein
HORVU3Hr1G019920	3H	59142152	59154811	HC_G	glycine-rich protein
HORVU3Hr1G019930	3H	59654283	59656295	LC_u	undescribed protein
HORVU3Hr1G019940	3H	59655208	59656397	LC_u	undescribed protein
HORVU3Hr1G019950	3H	59825576	59845688	LC_U	undescribed protein
HORVU3Hr1G019960	3H	59841765	59842073	LC_u	undescribed protein
HORVU3Hr1G019970	3H	60126040	60128444	LC_TE	unknown protein
HORVU3Hr1G019980	3H	60180960	60186977	HC_G	Chromosome 3B
HORVU3Hr1G019990	3H	60180962	60185270	HC_G	Meiosis 5
HORVU3Hr1G020000	3H	60188394	60189072	HC_G	ARM repeat superfamily protein
HORVU3Hr1G020010	3H	60399281	60400337	HC_G	Coffea canephora DH200=94 genomic scaffold
HORVU3Hr1G020020	3H	60416419	60425700	HC_G	Protein kinase family protein
HORVU3Hr1G020030	3H	60583851	60584627	HC_G	Coffea canephora DH200=94 genomic scaffold
HORVU3Hr1G020040	3H	60688235	60692875	LC_u	undescribed protein
HORVU3Hr1G020050	3H	60690270	60692877	LC_u	undescribed protein
HORVU3Hr1G020060	3H	60782805	60783107	LC_TE	Retrotransposon protein
HORVU3Hr1G020070	3H	60784735	60785148	LC_U	unknown function
HORVU3Hr1G020080	3H	60785758	60786089	HC_G	Coffea canephora DH200=94 genomic scaffold
HORVU3Hr1G020090	3H	60856203	60857988	HC_G	serpin 3
HORVU3Hr1G020100	3H	61065898	61070706	HC_G	Blue-light-activated histidine kinase 1
HORVU3Hr1G020110	3H	61073990	61074756	LC_u	undescribed protein
HORVU3Hr1G020120	3H	61299981	61300776	HC_G	Late embryogenesis abundant protein
HORVU3Hr1G020130	3H	61333357	61333629	HC_G	pentatricopeptide (PPR) repeat-containing protein
HORVU3Hr1G020140	3H	61369253	61370521	HC_G	WRKY DNA-binding protein 50
HORVU3Hr1G020150	3H	61371838	61372897	LC_u	undescribed protein
HORVU3Hr1G020160	3H	61612719	61613123	LC_u	undescribed protein
HORVU3Hr1G020170	3H	61924014	61926818	LC_u	undescribed protein
HORVU3Hr1G020180	3H	61925594	61927386	LC_u	undescribed protein
HORVU3Hr1G020190	3H	61927153	61927391	LC_u	undescribed protein
HORVU3Hr1G020200	3H	62101338	62106035	HC_G	FAR1-related sequence 5
HORVU3Hr1G020210	3H	62169500	62172594	HC_G	WRKY DNA-binding protein 72
HORVU3Hr1G020220	3H	62191747	62198925	HC_G	WD-40 repeat family protein
HORVU3Hr1G020230	3H	62321474	62325343	HC_G	HXXXD-type acyl-transferase family protein
HORVU3Hr1G020240	3H	62412069	62413965	HC_G	FAD-binding Berberine family protein
HORVU3Hr1G020250	3H	62416385	62422054	HC_G	Glutamine--tRNA ligase
HORVU3Hr1G020260	3H	62458241	62462658	HC_U	unknown protein
HORVU3Hr1G020270	3H	62465303	62465515	HC_G	cytidine deaminase 1
HORVU3Hr1G020280	3H	62608263	62612753	HC_U	Protein of unknown function (DUF1664)
HORVU3Hr1G020290	3H	62921066	62924637	LC_u	undescribed protein
HORVU3Hr1G020300	3H	63036073	63042855	HC_G	FACT complex subunit SSRP1-A
HORVU3Hr1G020310	3H	63224095	63240854	HC_G	Homeodomain-like transcriptional regulator
chr3H_63225476	3H	63225476	63225477
HORVU3Hr1G020320	3H	63231010	63231617	LC_u	undescribed protein
HORVU3Hr1G020330	3H	63232032	63233605	LC_u	undescribed protein
HORVU3Hr1G020340	3H	63256964	63266250	HC_G	FACT complex subunit SSRP1-A
HORVU3Hr1G020350	3H	63257520	63262637	LC_u	undescribed protein
HORVU3Hr1G020360	3H	63312379	63312936	LC_u	undescribed protein
HORVU3Hr1G020370	3H	63318125	63318574	LC_U	unknown function
HORVU3Hr1G020380	3H	63322327	63322881	LC_u	undescribed protein
HORVU3Hr1G020390	3H	63344074	63345273	HC_G	17.6 kDa class II heat shock protein
HORVU3Hr1G020400	3H	63436467	63441228	HC_G	Homeodomain-like transcriptional regulator
HORVU3Hr1G020410	3H	63481137	63482007	LC_U	Protein of unknown function (DUF1677)
HORVU3Hr1G020420	3H	63618522	63627039	LC_TE?	DEAD-box ATP-dependent RNA helicase 39
HORVU3Hr1G020430	3H	63623393	63623651	HC_G	Protein HASTY 1
HORVU3Hr1G020440	3H	63624062	63624528	LC_u	undescribed protein
HORVU3Hr1G020450	3H	63627521	63627857	LC_u	undescribed protein
HORVU3Hr1G020460	3H	63762706	63763813	HC_u	undescribed protein
HORVU3Hr1G020470	3H	63800868	63807891	HC_G	ubiquitin-conjugating enzyme 3
HORVU3Hr1G020480	3H	63808236	63808947	HC_G	exoribonuclease 4
HORVU3Hr1G020490	3H	64030903	64330490	HC_G	17.6 kDa class II heat shock protein
HORVU3Hr1G020500	3H	64121839	64122465	HC_G	17.6 kDa class II heat shock protein
HORVU3Hr1G020510	3H	64122837	64127597	LC_u	undescribed protein
HORVU3Hr1G020520	3H	64126410	64371151	HC_G	17.6 kDa class II heat shock protein
HORVU3Hr1G020530	3H	64160003	64160531	LC_u	undescribed protein
HORVU3Hr1G020540	3H	64287101	64288598	LC_u	undescribed protein
HORVU3Hr1G020550	3H	64288332	64288660	LC_u	undescribed protein
HORVU3Hr1G020560	3H	64371240	64376611	HC_G	Polynucleotide 5'-hydroxyl-kinase NOL9
HORVU3Hr1G020570	3H	64379468	64380018	LC_u	undescribed protein
HORVU3Hr1G020580	3H	64380575	64394865	HC_G	ribonuclease
HORVU3Hr1G020590	3H	64381098	64383163	LC_u	undescribed protein
HORVU3Hr1G020600	3H	64388546	64389407	LC_U	Chromosome 3B
HORVU3Hr1G020610	3H	64390324	64391135	LC_u	undescribed protein
HORVU3Hr1G020620	3H	64393547	64394708	LC_u	undescribed protein
HORVU3Hr1G020630	3H	64405312	64405727	LC_u	undescribed protein
HORVU3Hr1G020640	3H	64537411	64538517	HC_U	Chromosome 3B
HORVU3Hr1G020650	3H	64614058	64617519	LC_TE	Retrotransposon protein
HORVU3Hr1G020660	3H	64617802	64621872	LC_TE?	Chromosome 3B
HORVU3Hr1G020670	3H	64664518	64664855	LC_u	undescribed protein
HORVU3Hr1G020680	3H	64665452	64665820	LC_u	undescribed protein
HORVU3Hr1G020690	3H	64666810	64675469	HC_G	Ribosomal protein L18ae family
HORVU3Hr1G020700	3H	64667694	64667981	LC_TE	Retrotransposon protein
HORVU3Hr1G020710	3H	64670479	64671732	LC_TE	Retrotransposon protein
HORVU3Hr1G020720	3H	64686735	64687299	LC_u	undescribed protein
HORVU3Hr1G020730	3H	64686888	64687741	LC_u	undescribed protein
HORVU3Hr1G020740	3H	64723216	64725702	HC_G	PHD finger family protein
HORVU3Hr1G020750	3H	64772666	64773337	LC_TE	Retrotransposon protein
HORVU3Hr1G020760	3H	64774346	64775811	HC_U	Chromosome 3B
HORVU3Hr1G020770	3H	65077605	65079792	HC_G	Elongation factor Tu
HORVU3Hr1G020780	3H	65421682	65425743	HC_G	Alkaline alpha-galactosidase seed imbibition protein
AAA32975.1	3H	65422014	65425132	ncbi|Sip1	seed imbibition protein
HORVU3Hr1G020790	3H	65438877	65439616	LC_u	undescribed protein
HORVU3Hr1G020800	3H	65602217	65604173	HC_G	Cytochrome P450 superfamily protein
HORVU3Hr1G020810	3H	65663711	65671005	HC_G	NEFA-interacting nuclear protein NIP30
HORVU3Hr1G020820	3H	65672626	65673172	LC_u	undescribed protein
HORVU3Hr1G020830	3H	65673316	65675317	HC_G	metacaspase 1
HORVU3Hr1G020840	3H	65673316	65687992	HC_U	unknown protein
HORVU3Hr1G020850	3H	65765983	65766591	HC_u	undescribed protein
HORVU3Hr1G020860	3H	65773565	65775436	HC_G	CCAAT-HAP5 transcription factor
HORVU3Hr1G020870	3H	65775830	65777761	HC_G	Cytochrome P450 superfamily protein
HORVU3Hr1G020880	3H	65978345	65981868	HC_TE?	Type IV inositol polyphosphate 5-phosphatase 3
HORVU3Hr1G020890	3H	65980955	65981663	LC_u	undescribed protein
HORVU3Hr1G020900	3H	66037522	66038717	HC_TE?	undescribed protein
HORVU3Hr1G020910	3H	66138481	66143333	LC_u	undescribed protein
HORVU3Hr1G020920	3H	66143674	66146083	LC_u	undescribed protein
HORVU3Hr1G020930	3H	66147808	66148649	LC_TE	Retrotransposon protein
HORVU3Hr1G020940	3H	66206965	66207169	LC_u	undescribed protein
HORVU3Hr1G020950	3H	66349768	66349972	LC_u	undescribed protein
HORVU3Hr1G020960	3H	66350374	66351461	HC_G	Cysteine desulfuration protein SufE
HORVU3Hr1G020970	3H	66432128	66433010	LC_u	undescribed protein
HORVU3Hr1G020980	3H	66433079	66434588	HC_TE?	Type I inositol polyphosphate 5-phosphatase 1
HORVU3Hr1G020990	3H	66435385	66436330	LC_u	undescribed protein
HORVU3Hr1G021000	3H	66436556	66437443	LC_u	undescribed protein
HORVU3Hr1G021010	3H	66442820	66443286	HC_u	undescribed protein
HORVU3Hr1G021020	3H	66480474	66485389	LC_TE?	Choline/ethanolamine kinase
HORVU3Hr1G021030	3H	66655352	66656007	LC_u	undescribed protein
HORVU3Hr1G021040	3H	66753134	66754367	LC_TE	unknown function
HORVU3Hr1G021050	3H	66760126	66838408	HC_U	unknown protein
HORVU3Hr1G021060	3H	66772403	66772700	HC_U	unknown function
HORVU3Hr1G021070	3H	66773007	66773327	LC_TE	unknown function
HORVU3Hr1G021080	3H	66838733	66851154	HC_G	Choline/ethanolamine kinase
HORVU3Hr1G021090	3H	66839044	66849019	LC_u	undescribed protein
HORVU3Hr1G021100	3H	66864477	66865714	LC_TE	unknown function
HORVU3Hr1G021110	3H	66927571	66928166	HC_G	Werner syndrome-like exonuclease
HORVU3Hr1G021120	3H	67266734	67272759	HC_G	WRKY DNA-binding protein 13
HORVU3Hr1G021130	3H	67328583	67331269	LC_u	undescribed protein
HORVU3Hr1G021140	3H	67421435	67430123	HC_G	gigantea protein (GI)
HORVU3Hr1G021150	3H	67560410	67562131	HC_G	gigantea protein (GI)
HORVU3Hr1G021160	3H	67630460	67631789	LC_u	undescribed protein
HORVU3Hr1G021170	3H	67632571	67633520	LC_u	undescribed protein
HORVU3Hr1G021180	3H	67633616	67634207	LC_u	undescribed protein
HORVU3Hr1G021190	3H	68029342	68031762	HC_U	Chromosome 3B
HORVU3Hr1G021200	3H	68217915	68219770	LC_u	undescribed protein
HORVU3Hr1G021210	3H	68220717	68223095	LC_u	undescribed protein
HORVU3Hr1G021220	3H	68251526	68254436	HC_U	Chromosome 3B
HORVU3Hr1G021230	3H	68253284	68253637	LC_u	undescribed protein
HORVU3Hr1G021240	3H	68253392	68253795	LC_u	undescribed protein
HORVU3Hr1G021250	3H	68290966	68292009	LC_TE	Retrotransposon protein
HORVU3Hr1G021260	3H	68292860	68294353	LC_TE	Retrotransposon protein
HORVU3Hr1G021270	3H	68465877	68467256	HC_G	Transcription factor jumonji domain-containing protein
HORVU3Hr1G021280	3H	68478630	68479250	HC_U	Chromosome 3B
HORVU3Hr1G021290	3H	68596766	68603520	HC_TE?	Argonaute family protein
HORVU3Hr1G021300	3H	68729724	68731921	HC_G	COP9 signalosome complex subunit 5b
HORVU3Hr1G021310	3H	68834975	68838931	HC_G	TSL-kinase interacting protein 1
HORVU3Hr1G021320	3H	68842852	68843934	HC_U	Chromosome 3B
HORVU3Hr1G021330	3H	68882138	68882761	HC_G	Protein kinase superfamily protein
HORVU3Hr1G021340	3H	69070261	69070557	LC_TE	unknown function
HORVU3Hr1G021350	3H	69072159	69073194	LC_u	undescribed protein
HORVU3Hr1G021360	3H	69171268	69171554	LC_u	undescribed protein
HORVU3Hr1G021370	3H	69342677	69345344	HC_G	villin-like 1
HORVU3Hr1G021380	3H	69607049	69611539	HC_G	FRIGIDA-like protein
HORVU3Hr1G021390	3H	69920412	69921454	HC_u	undescribed protein
HORVU3Hr1G021400	3H	69990312	69990807	HC_G	RING finger protein 170
HORVU3Hr1G021410	3H	70016119	70017005	LC_u	undescribed protein
HORVU3Hr1G021420	3H	70035632	70036127	HC_G	RING finger protein 170
HORVU3Hr1G021430	3H	70099852	70100868	HC_u	undescribed protein
HORVU3Hr1G021440	3H	70156889	70157822	HC_u	undescribed protein
HORVU3Hr1G021450	3H	70209827	70210150	HC_u	undescribed protein

## Sheet: Qsc_3H_2 
QTL Qsc_3H_1 identified in Magic 1 and 2, Magic 3 and Magic 1 to 4 with peak markers located at 490.0, 499.4 and 507.3 Mbp
Marker	Chromosome	Physical location [bp]		Gene_class	Description
HORVU3Hr1G063920	3H	487706754	487709005	LC_TE?	FAR1-related sequence 5
HORVU3Hr1G063930	3H	487893882	487894079	LC_U	unknown function
HORVU3Hr1G063940	3H	488646748	488647273	LC_u	undescribed protein
HORVU3Hr1G063950	3H	488713300	488714116	LC_u	undescribed protein
HORVU3Hr1G063960	3H	488714701	488716861	HC_G	tRNA dimethylallyltransferase
HORVU3Hr1G063970	3H	488956593	488957009	LC_u	undescribed protein
HORVU3Hr1G063980	3H	488975776	488977191	LC_TE	Retrotransposon protein, putative, Ty1-copia subclass
HORVU3Hr1G063990	3H	488977332	488983283	LC_TE	Retrotransposon protein, putative, Ty1-copia subclass
HORVU3Hr1G064000	3H	488982726	488983214	LC_u	undescribed protein
HORVU3Hr1G064010	3H	489111675	489113007	LC_u	undescribed protein
HORVU3Hr1G064020	3H	489111821	489112979	LC_u	undescribed protein
HORVU3Hr1G064030	3H	489113378	489113942	LC_u	undescribed protein
HORVU3Hr1G064040	3H	489113573	489115813	HC_U	Chromosome 3B, genomic scaffold, cultivar Chinese Spring
HORVU3Hr1G064050	3H	489114323	489114997	LC_u	undescribed protein
HORVU3Hr1G064060	3H	489318570	489318677	LC_TE	undescribed protein
HORVU3Hr1G064070	3H	489393734	489396105	HC_U	Protein of unknown function (DUF1639)
HORVU3Hr1G064080	3H	489630358	489643914	HC_TE?	zinc finger protein-related
HORVU3Hr1G064090	3H	489643680	489644014	LC_u	undescribed protein
HORVU3Hr1G064100	3H	489663696	489667102	HC_U	unknown protein
HORVU3Hr1G064110	3H	489987777	490003929	HC_G	Receptor-like protein kinase-like
HORVU3Hr1G064120	3H	489987828	490006022	HC_G	Alpha/beta hydrolase domain-containing protein 13
HORVU3Hr1G064130	3H	490134505	490244622	HC_G	Chromosome 3B, genomic scaffold, cultivar Chinese Spring
HORVU3Hr1G064140	3H	490141075	490141866	LC_u	undescribed protein
HORVU3Hr1G064150	3H	490141928	490143059	LC_u	undescribed protein
HORVU3Hr1G064160	3H	490145897	490149777	LC_u	undescribed protein
HORVU3Hr1G064170	3H	490187415	490187703	LC_u	undescribed protein
HORVU3Hr1G064180	3H	490222327	490226751	HC_G	Protein kinase superfamily protein
HORVU3Hr1G064190	3H	490224965	490228637	HC_TE?	Zinc finger MYM-type protein
HORVU3Hr1G064200	3H	490244656	490248080	HC_G	receptor-like protein kinase 4
HORVU3Hr1G064210	3H	490248537	490249687	LC_TE	unknown function
HORVU3Hr1G064220	3H	490249871	490251693	LC_u	undescribed protein
HORVU3Hr1G064230	3H	490250334	490258624	HC_G	Nucleotidylyl transferase superfamily protein
HORVU3Hr1G064240	3H	490251881	490254637	HC_G	Reticulon family protein
HORVU3Hr1G064250	3H	490511733	490512156	LC_u	undescribed protein
HORVU3Hr1G064260	3H	490609282	490610354	LC_u	undescribed protein
HORVU3Hr1G064270	3H	490703811	490705453	LC_u	undescribed protein
HORVU3Hr1G064280	3H	490783913	490786706	LC_TE	unknown function
HORVU3Hr1G064290	3H	490788416	490795983	HC_G	serine/threonine protein phosphatase 2A
HORVU3Hr1G064300	3H	490796655	490805716	HC_TE?	TFIIH basal transcription factor complex helicase XPB subunit
HORVU3Hr1G064310	3H	490820145	490820516	LC_u	undescribed protein
HORVU3Hr1G064320	3H	491037145	491038491	HC_G	Glutathione S-transferase family protein
HORVU3Hr1G064330	3H	491037152	491037818	LC_U	unknown function
HORVU3Hr1G064340	3H	491084331	491087583	HC_G	Protein PLASTID MOVEMENT IMPAIRED 2
HORVU3Hr1G064330	3H	491037152	491037818	LC_U	unknown function
HORVU3Hr1G064340	3H	491084331	491087583	HC_G	Protein PLASTID MOVEMENT IMPAIRED 2
JHI_Hv50k_2016_183433	3H	491084467	491084468
HORVU3Hr1G064350	3H	491353113	491353666	HC_G	UDP-Glycosyltransferase superfamily protein
HORVU3Hr1G064360	3H	491370144	491370645	LC_u	undescribed protein
HORVU3Hr1G064370	3H	491370347	491374436	HC_G	RING/U-box superfamily protein
HORVU3Hr1G064380	3H	491371924	491372592	LC_u	undescribed protein
HORVU3Hr1G064390	3H	491376493	491383628	HC_G	Alpha/beta fold hydrolase
HORVU3Hr1G064400	3H	491382565	491382880	LC_u	undescribed protein
HORVU3Hr1G064410	3H	491428834	491434720	HC_G	Clathrin assembly protein
HORVU3Hr1G064420	3H	491486104	491487212	HC_G	hydroxyproline-rich glycoprotein family protein
HORVU3Hr1G064430	3H	491758555	491759151	LC_u	undescribed protein
HORVU3Hr1G064440	3H	491825250	491826384	LC_U	Chromosome 3B, genomic scaffold, cultivar Chinese Spring
HORVU3Hr1G064450	3H	491848618	491851335	HC_G	lipid phosphate phosphatase 2
HORVU3Hr1G064460	3H	491850523	491851103	LC_u	undescribed protein
HORVU3Hr1G064470	3H	491894156	491895847	HC_G	Chitinase family protein
HORVU3Hr1G064480	3H	492156312	492157078	LC_u	undescribed protein
HORVU3Hr1G064490	3H	492168518	492169214	HC_G	Cyclin-dependent kinase inhibitor family protein
HORVU3Hr1G064500	3H	492553948	492555028	LC_TE	Transposase
HORVU3Hr1G064510	3H	492554753	492554949	LC_u	undescribed protein
HORVU3Hr1G064520	3H	492560407	492564745	HC_G	Peroxisomal membrane protein PMP22
HORVU3Hr1G064530	3H	492769031	492769510	LC_TE	unknown function
HORVU3Hr1G064540	3H	492770107	492770650	LC_TE	unknown function
HORVU3Hr1G064550	3H	492772813	492777682	HC_G	Serine/arginine-rich splicing factor 1
HORVU3Hr1G064560	3H	492772986	492774153	LC_u	undescribed protein
HORVU3Hr1G064570	3H	492776093	492777762	HC_u	undescribed protein
HORVU3Hr1G064580	3H	492779180	492779876	HC_G	Cyclin-dependent kinase inhibitor family protein
HORVU3Hr1G064590	3H	493079466	493080649	HC_G	auxin response factor 20
HORVU3Hr1G064600	3H	493083241	493083945	HC_U	unknown function
HORVU3Hr1G064610	3H	493087699	493088782	LC_u	undescribed protein
HORVU3Hr1G064620	3H	493110452	493110575	LC_u	undescribed protein
HORVU3Hr1G064630	3H	493216911	493217355	LC_u	undescribed protein
HORVU3Hr1G064640	3H	493231750	493234808	HC_G	AP2/B3 transcription factor family protein
HORVU3Hr1G064650	3H	493234500	493235001	LC_u	undescribed protein
HORVU3Hr1G064660	3H	493263787	493268818	LC_U	unknown function
HORVU3Hr1G064670	3H	493268102	493269087	LC_u	undescribed protein
HORVU3Hr1G064680	3H	493555927	493560166	HC_G	Protein transport protein Sec61 subunit alpha
HORVU3Hr1G064690	3H	493582981	493583570	LC_u	undescribed protein
HORVU3Hr1G064700	3H	493699207	493699470	LC_TE?	unknown function
HORVU3Hr1G064710	3H	493702772	493704248	HC_G	RING/U-box superfamily protein
HORVU3Hr1G064720	3H	493723011	493723815	LC_U	Chromosome 3B, genomic scaffold, cultivar Chinese Spring
HORVU3Hr1G064730	3H	493727427	493729663	HC_G	Threonine synthase
HORVU3Hr1G064740	3H	493841629	493847850	HC_G	Peptidyl-tRNA hydrolase family protein
HORVU3Hr1G064750	3H	494195872	494209570	HC_G	Myosin-like protein
HORVU3Hr1G064760	3H	494198593	494199879	HC_G	Protein kinase superfamily protein with octicosapeptide/Phox/Bem1p domain
HORVU3Hr1G064770	3H	494208372	494210055	LC_U	unknown function
HORVU3Hr1G064780	3H	494372349	494375312	HC_G	Leucine-rich repeat receptor-like protein kinase family protein
HORVU3Hr1G064790	3H	494375990	494379837	HC_G	Leucine-rich repeat receptor-like protein kinase family protein
HORVU3Hr1G064800	3H	494535117	494535486	LC_TE	Ribonuclease H-like superfamily protein
HORVU3Hr1G064810	3H	494575744	494575926	LC_u	undescribed protein
HORVU3Hr1G064820	3H	494624303	494628936	LC_U	Chromosome 3B, genomic scaffold, cultivar Chinese Spring
HORVU3Hr1G064830	3H	494967252	494974035	HC_G	Cyclin-B2-2
HORVU3Hr1G064840	3H	495003564	495003671	LC_TE	undescribed protein
HORVU3Hr1G064850	3H	495132646	495152193	HC_G	HEAT repeat-containing protein
HORVU3Hr1G064860	3H	495153000	495153334	LC_u	undescribed protein
HORVU3Hr1G064870	3H	495154988	495155317	LC_u	undescribed protein
HORVU3Hr1G064880	3H	495154988	495155993	LC_TE	unknown function
HORVU3Hr1G064890	3H	495155994	495156472	HC_U	unknown function
HORVU3Hr1G064900	3H	495157531	495158052	HC_U	unknown function
HORVU3Hr1G064910	3H	495209918	495212092	LC_u	undescribed protein
HORVU3Hr1G064920	3H	495547493	495548372	HC_G	undescribed protein
HORVU3Hr1G064930	3H	495556283	495557031	HC_G	ROTUNDIFOLIA like 15
HORVU3Hr1G064940	3H	495870725	495872068	LC_u	undescribed protein
HORVU3Hr1G064950	3H	495916391	495922932	HC_G	ENTH/ANTH/VHS superfamily protein
HORVU3Hr1G064960	3H	495923292	495926233	HC_G	Protein kinase superfamily protein
HORVU3Hr1G064970	3H	496160231	496160480	HC_u	undescribed protein
HORVU3Hr1G064980	3H	496165760	496165912	-	-
HORVU3Hr1G064990	3H	496166957	496171525	HC_G	Phosphoethanolamine N-methyltransferase 1
HORVU3Hr1G065000	3H	496317643	496327691	HC_G	Core-2/I-branching beta-1,6-N-acetylglucosaminyltransferase family protein
HORVU3Hr1G065010	3H	496320425	496320588	LC_u	undescribed protein
HORVU3Hr1G065020	3H	496329438	496331135	HC_G	ERI1 exoribonuclease 2
HORVU3Hr1G065030	3H	496485533	496486336	LC_u	undescribed protein
HORVU3Hr1G065040	3H	496544725	496545447	HC_TE?	GRF zinc finger family protein, expressed
HORVU3Hr1G065050	3H	496547186	496547671	LC_u	undescribed protein
HORVU3Hr1G065060	3H	496554218	496555834	HC_G	undescribed protein
HORVU3Hr1G065070	3H	496570815	496573786	HC_G	FAR1-related sequence 5
HORVU3Hr1G065080	3H	496645321	496645685	LC_u	undescribed protein
HORVU3Hr1G065090	3H	496645492	496649068	LC_u	undescribed protein
HORVU3Hr1G065100	3H	496648426	496650347	LC_u	undescribed protein
HORVU3Hr1G065110	3H	496692305	496695986	LC_u	undescribed protein
HORVU3Hr1G065120	3H	496693172	496695984	LC_u	undescribed protein
HORVU3Hr1G065130	3H	496705853	496716165	HC_G	ankyrin repeat-containing protein 2
HORVU3Hr1G065140	3H	496710472	496710705	HC_G	Chlorophyll synthase, chloroplastic
HORVU3Hr1G065150	3H	496893287	496893882	HC_G	ZmEBE-1 protein, putative
HORVU3Hr1G065170	3H	496894418	496895421	HC_G	ZmEBE-1 protein, putative
HORVU3Hr1G065160	3H	496894418	496895421	LC_u	undescribed protein
HORVU3Hr1G065180	3H	496913059	496914586	HC_G	ZmEBE-1 protein, putative
HORVU3Hr1G065190	3H	496971381	496993425	HC_G	Farnesyl pyrophosphate synthase
HORVU3Hr1G065200	3H	496976637	496976872	LC_u	undescribed protein
HORVU3Hr1G065210	3H	496993249	496996489	HC_U	Protein of Unknown Function (DUF239)
HORVU3Hr1G065220	3H	497020226	497037090	LC_u	undescribed protein
HORVU3Hr1G065230	3H	497181314	497184547	HC_G	Pyridoxal-5'-phosphate-dependent enzyme family protein
HORVU3Hr1G065240	3H	497560446	497572666	HC_G	Lipid A export ATP-binding/permease protein MsbA
HORVU3Hr1G065250	3H	497593946	497594768	HC_U	unknown function
HORVU3Hr1G065260	3H	497609992	497617860	HC_G	Lipid A export ATP-binding/permease protein MsbA
HORVU3Hr1G065270	3H	497725633	497726426	LC_u	undescribed protein
HORVU3Hr1G065280	3H	497727791	497734940	HC_G	Lipid A export ATP-binding/permease protein MsbA
HORVU3Hr1G065290	3H	497802455	497803442	LC_TE	Retrotransposon protein, putative, unclassified
HORVU3Hr1G065300	3H	497804143	497804886	LC_TE	Retrotransposon protein, putative, unclassified
HORVU3Hr1G065310	3H	497816123	497817168	LC_U	unknown function
HORVU3Hr1G065320	3H	497824333	497833404	HC_G	ABC transporter B family member 4
HORVU3Hr1G065330	3H	498126379	498131406	LC_TE	unknown function
HORVU3Hr1G065340	3H	498129505	498130331	-	-
HORVU3Hr1G065350	3H	498131674	498136884	HC_U	unknown function
HORVU3Hr1G065360	3H	498131881	498136937	HC_G	Potassium channel subfamily K member 10
HORVU3Hr1G065370	3H	498265346	498268109	HC_G	ERI1 exoribonuclease 2
HORVU3Hr1G065380	3H	498299610	498300189	LC_u	undescribed protein
HORVU3Hr1G065390	3H	498428985	498437010	HC_G	Lipid A export ATP-binding/permease protein MsbA
HORVU3Hr1G065400	3H	498429937	498437017	LC_u	undescribed protein
HORVU3Hr1G065410	3H	498526549	498526738	LC_u	undescribed protein
HORVU3Hr1G065420	3H	498527014	498528989	HC_G	UDP-Glycosyltransferase superfamily protein
HORVU3Hr1G065430	3H	498708528	498711448	LC_u	undescribed protein
HORVU3Hr1G065440	3H	498708571	498711624	LC_u	undescribed protein
HORVU3Hr1G065450	3H	498757087	498758627	LC_u	undescribed protein
HORVU3Hr1G065460	3H	498758792	498759387	LC_TE	unknown function
HORVU3Hr1G065470	3H	498759607	498760741	LC_u	undescribed protein
HORVU3Hr1G065480	3H	498763233	498763730	LC_u	undescribed protein
HORVU3Hr1G065490	3H	498928253	498933564	LC_U	Chromosome 3B, genomic scaffold, cultivar Chinese Spring
HORVU3Hr1G065500	3H	498932715	498932900	HC_u	undescribed protein
HORVU3Hr1G065510	3H	498944397	498949942	HC_G	SWAP (Suppressor-of-White-APricot)/surp domain-containing protein
HORVU3Hr1G065520	3H	498955613	498956997	HC_G	strictosidine synthase-like 3
HORVU3Hr1G065530	3H	498957111	498961615	LC_TE	Zinc finger BED domain-containing protein 1
HORVU3Hr1G065540	3H	498962027	498962296	HC_u	undescribed protein
HORVU3Hr1G065550	3H	499059728	499065326	LC_u	undescribed protein
HORVU3Hr1G065560	3H	499059728	499065326	LC_u	undescribed protein
HORVU3Hr1G065570	3H	499360879	499364758	LC_u	undescribed protein
HORVU3Hr1G065580	3H	499361170	499364767	HC_G	plastid transcriptionally active 16
HORVU3Hr1G065590	3H	499368628	499369193	LC_u	undescribed protein
HORVU3Hr1G065600	3H	499404708	499412021	LC_u	undescribed protein
HORVU3Hr1G065610	3H	499412251	499414431	HC_G	mitogen-activated protein kinase kinase kinase 16
SCRI_RS_168665		499413118	499413119
HORVU3Hr1G065620	3H	499457724	499459848	HC_G	Protein kinase superfamily protein
HORVU3Hr1G065630	3H	499654910	499656615	HC_G	Protein kinase superfamily protein
HORVU3Hr1G065640	3H	499660672	499662141	HC_G	Protein kinase superfamily protein
HORVU3Hr1G065650	3H	499674857	499676337	HC_G	AWPM-19-like family protein
HORVU3Hr1G065660	3H	499738493	499741237	LC_TE	Retrotransposon protein, putative, unclassified
HORVU3Hr1G065670	3H	499745327	499750604	LC_u	undescribed protein
HORVU3Hr1G065680	3H	499747380	499750492	LC_u	undescribed protein
HORVU3Hr1G065690	3H	500259388	500260116	HC_u	undescribed protein
HORVU3Hr1G065700	3H	500499529	500500254	LC_u	undescribed protein
HORVU3Hr1G065710	3H	500557904	500559040	LC_u	undescribed protein
HORVU3Hr1G065720	3H	500558435	500566276	LC_u	undescribed protein
HORVU3Hr1G065730	3H	500559778	500563886	LC_u	undescribed protein
HORVU3Hr1G065740	3H	500620856	500621709	HC_G	RNA-binding protein 34
HORVU3Hr1G065750	3H	500809986	500810259	HC_U	unknown function
HORVU3Hr1G065760	3H	500890304	500890684	LC_U	unknown function
HORVU3Hr1G065770	3H	501041533	501131264	HC_G	Bidirectional sugar transporter N3
HORVU3Hr1G065780	3H	501046958	501047512	LC_u	undescribed protein
HORVU3Hr1G065790	3H	501077315	501080500	HC_G	Chromosome 3B, genomic scaffold, cultivar Chinese Spring
HORVU3Hr1G065800	3H	501079973	501080501	LC_u	undescribed protein
HORVU3Hr1G065810	3H	501341379	501347739	HC_G	Subtilisin-like protease
HORVU3Hr1G065820	3H	501344654	501345799	LC_u	undescribed protein
HORVU3Hr1G065830	3H	501458474	501465817	HC_G	Sec14p-like phosphatidylinositol transfer family protein
HORVU3Hr1G065840	3H	501566010	501580999	HC_G	Transducin/WD40 repeat-like superfamily protein
HORVU3Hr1G065850	3H	501573575	501577105	LC_TE	Retrotransposon protein, putative, unclassified
HORVU3Hr1G065860	3H	501851150	501866569	LC_U	unknown function
AAD02252.1	3H	501851457	501852260	ncbi|dhn11	dehydrin 11
HORVU3Hr1G065870	3H	502031062	502031807	LC_u	undescribed protein
HORVU3Hr1G065880	3H	502045844	502047742	HC_G	myb domain protein 86
HORVU3Hr1G065890	3H	502137293	502137537	HC_u	undescribed protein
HORVU3Hr1G065900	3H	502577564	502581408	HC_G	RING/U-box superfamily protein
HORVU3Hr1G065910	3H	502580351	502581397	LC_u	undescribed protein
HORVU3Hr1G065920	3H	502581490	502582126	LC_u	undescribed protein
HORVU3Hr1G065930	3H	502711863	502712343	LC_TE?	F protein
HORVU3Hr1G065940	3H	502717669	502718652	HC_G	Peroxidase superfamily protein
HORVU3Hr1G065950	3H	502726445	502727759	HC_G	Peroxidase superfamily protein
HORVU3Hr1G065960	3H	502806110	502811563	HC_G	Farnesyl pyrophosphate synthase
HORVU3Hr1G065970	3H	502807614	502807909	LC_u	undescribed protein
HORVU3Hr1G065980	3H	502808235	502808656	LC_u	undescribed protein
HORVU3Hr1G065990	3H	503013212	503013442	LC_TE	Retrotransposable element Tf2 155 kDa protein type 3
HORVU3Hr1G066000	3H	503101827	503102850	HC_G	Chromosome 3B, genomic scaffold, cultivar Chinese Spring
HORVU3Hr1G066010	3H	503109121	503109291	LC_TE	Retrotransposon protein, putative, unclassified
HORVU3Hr1G066020	3H	503111842	503117131	HC_G	AP-1 complex subunit mu-2
HORVU3Hr1G066030	3H	503220349	503223153	LC_u	undescribed protein
HORVU3Hr1G066040	3H	503225294	503226081	LC_u	undescribed protein
HORVU3Hr1G066050	3H	503232349	503237576	HC_G	Transcription factor bHLH62
HORVU3Hr1G066060	3H	503234250	503234653	LC_u	undescribed protein
HORVU3Hr1G066070	3H	503261072	503269613	LC_U	unknown function
HORVU3Hr1G066080	3H	503284817	503285225	LC_u	undescribed protein
HORVU3Hr1G066090	3H	503310429	503312717	HC_G	high affinity nitrate transporter 2.6
HORVU3Hr1G066100	3H	503492494	503492946	LC_TE	unknown function
HORVU3Hr1G066110	3H	503493677	503499516	LC_U	unknown protein
HORVU3Hr1G066120	3H	503493975	503494193	LC_u	undescribed protein
HORVU3Hr1G066130	3H	503496457	503496841	LC_TE	unknown function
HORVU3Hr1G066140	3H	503497189	503497560	LC_U	unknown function
HORVU3Hr1G066150	3H	503552493	503553670	LC_u	undescribed protein
HORVU3Hr1G066160	3H	503636473	503638090	LC_u	undescribed protein
HORVU3Hr1G066170	3H	503638644	503640763	HC_G	shrunken seed protein (SSE1)
HORVU3Hr1G066180	3H	503641627	503646420	LC_TE	Retrotransposon protein, putative, unclassified
HORVU3Hr1G066190	3H	503643062	503643235	HC_u	undescribed protein
HORVU3Hr1G066200	3H	503646976	503647488	HC_G	Nuclear-interacting partner of ALK
HORVU3Hr1G066210	3H	503696784	503697424	HC_G	ABC transporter B family member 6
HORVU3Hr1G066220	3H	503961541	503964644	HC_G	ABC transporter G family member 19
HORVU3Hr1G066230	3H	503968022	503970741	LC_TE?	Kelch repeat-containing F-box family protein
HORVU3Hr1G066240	3H	504087305	504111165	HC_G	chloride channel E
HORVU3Hr1G066250	3H	504101840	504102543	LC_U	unknown function
HORVU3Hr1G066260	3H	504113540	504114859	LC_TE	unknown function
HORVU3Hr1G066270	3H	504129875	504130212	LC_TE?	undescribed protein
HORVU3Hr1G066280	3H	504136946	504138137	HC_U	unknown function
HORVU3Hr1G066290	3H	504331736	504335378	LC_u	undescribed protein
HORVU3Hr1G066300	3H	504332301	504335064	LC_u	undescribed protein
HORVU3Hr1G066310	3H	504702548	504704265	HC_G	GDSL esterase/lipase
HORVU3Hr1G066320	3H	504747599	504748732	LC_u	undescribed protein
HORVU3Hr1G066330	3H	504749358	504750316	HC_G	germin-like protein 4
HORVU3Hr1G066340	3H	504750440	504751619	HC_G	Late embryogenesis abundant protein 76
HORVU3Hr1G066350	3H	504863640	504864182	HC_G	NAD(P)H-quinone oxidoreductase subunit I, chloroplastic
HORVU3Hr1G066360	3H	504864284	504865121	-	-
HORVU3Hr1G066370	3H	504876542	504876752	LC_u	undescribed protein
HORVU3Hr1G066380	3H	504883217	504888966	HC_G	Protein PLASTID TRANSCRIPTIONALLY ACTIVE 7
HORVU3Hr1G066390	3H	505121582	505124856	HC_G	Basic helix-loop-helix protein A
HORVU3Hr1G066400	3H	505132535	505132734	LC_u	undescribed protein
HORVU3Hr1G066410	3H	505171992	505259566	HC_G	RNA polymerase II transcriptional coactivator KELP
HORVU3Hr1G066420	3H	505434344	505441078	HC_G	Regulator of Vps4 activity in the MVB pathway protein
HORVU3Hr1G066430	3H	505515771	505517775	HC_G	60S ribosomal protein L28-1
HORVU3Hr1G066440	3H	505518057	505523537	HC_G	Anoctamin-like protein
HORVU3Hr1G066450	3H	505746522	505758973	HC_G	IAA-amino acid hydrolase ILR1-like 2
HORVU3Hr1G066460	3H	505751673	505752178	LC_u	undescribed protein
HORVU3Hr1G066470	3H	505752605	505753021	LC_u	undescribed protein
HORVU3Hr1G066480	3H	505753144	505753767	LC_u	undescribed protein
HORVU3Hr1G066490	3H	505753582	505753979	HC_G	Serine/threonine-protein phosphatase 7 long form-like protein
HORVU3Hr1G066500	3H	505754158	505755637	HC_G	Serine/threonine-protein phosphatase 7 long form-like protein
HORVU3Hr1G066510	3H	505755778	505757863	LC_u	undescribed protein
HORVU3Hr1G066520	3H	505792523	505792932	LC_u	undescribed protein
HORVU3Hr1G066530	3H	505794872	505795720	LC_u	undescribed protein
HORVU3Hr1G066540	3H	505868314	505868528	LC_u	undescribed protein
HORVU3Hr1G066550	3H	506070194	506070433	LC_U	unknown function
HORVU3Hr1G066560	3H	506164728	506168709	LC_u	undescribed protein
HORVU3Hr1G066570	3H	506164897	506168231	LC_u	undescribed protein
HORVU3Hr1G066580	3H	506175956	506181302	HC_G	Vesicle transport v-SNARE family protein
HORVU3Hr1G066590	3H	506183309	506184026	LC_u	undescribed protein
HORVU3Hr1G066600	3H	506184580	506187922	HC_G	Transcription factor bHLH87
HORVU3Hr1G066610	3H	506189905	506193631	LC_TE	Gag-pol polyprotein
HORVU3Hr1G066620	3H	506292671	506292830	-	-
HORVU3Hr1G066630	3H	506358934	506359212	LC_u	undescribed protein
HORVU3Hr1G066640	3H	506862966	506864973	HC_G	Lipid A export ATP-binding/permease protein MsbA
HORVU3Hr1G066650	3H	506937819	506943530	HC_G	receptor-like protein kinase 2
HORVU3Hr1G066660	3H	506947771	506949171	LC_u	undescribed protein
HORVU3Hr1G066670	3H	506950622	506953478	LC_TE	HAT family dimerisation domain containing protein
HORVU3Hr1G066680	3H	506954271	507035362	HC_G	Syntaxin-61
HORVU3Hr1G066690	3H	507020653	507027104	LC_U	Chromosome 3B, genomic scaffold, cultivar Chinese Spring
HORVU3Hr1G066700	3H	507036443	507063465	HC_TE?	Chromosome 3B, genomic scaffold, cultivar Chinese Spring
HORVU3Hr1G066710	3H	507064471	507065306	LC_u	undescribed protein
HORVU3Hr1G066720	3H	507246448	507248664	HC_G	Glycylpeptide N-tetradecanoyltransferase 1
HORVU3Hr1G066730	3H	507249672	507250097	HC_G	ABC transporter G family member 37
HORVU3Hr1G066740	3H	507317741	507320706	HC_G	HXXXD-type acyl-transferase family protein
JHI-Hv50k-2016-185290	3H	507319273	507319274
HORVU3Hr1G066750	3H	507336383	507336639	LC_u	undescribed protein
HORVU3Hr1G066760	3H	507337135	507338253	HC_G	HXXXD-type acyl-transferase family protein
HORVU3Hr1G066770	3H	507348730	507348920	LC_u	undescribed protein
HORVU3Hr1G066780	3H	507350933	507358994	LC_U	Chromosome 3B, genomic scaffold, cultivar Chinese Spring
HORVU3Hr1G066790	3H	507351024	507352719	LC_u	undescribed protein
HORVU3Hr1G066800	3H	507360986	507366738	HC_G	Protein kinase superfamily protein
HORVU3Hr1G066810	3H	507367458	507370418	HC_G	Cytokinin riboside 5'-monophosphate phosphoribohydrolase LOG8
HORVU3Hr1G066820	3H	507372692	507373179	LC_u	undescribed protein
HORVU3Hr1G066830	3H	507452757	507454092	HC_G	Photosystem II D2 protein
HORVU3Hr1G066840	3H	507758206	507760982	HC_G	IQ-domain 6
HORVU3Hr1G066850	3H	507864418	507869285	HC_G	Mitochondrial substrate carrier family protein
HORVU3Hr1G066860	3H	507929549	507931586	HC_G	myb domain protein 26
HORVU3Hr1G066870	3H	507936645	507937318	HC_u	undescribed protein
HORVU3Hr1G066880	3H	508009263	508018135	HC_G	receptor kinase 2
HORVU3Hr1G066890	3H	508033106	508037410	HC_G	5'-nucleotidase SurE
HORVU3Hr1G066900	3H	508329800	508330530	LC_u	undescribed protein
HORVU3Hr1G066910	3H	508330619	508332027	LC_u	undescribed protein
HORVU3Hr1G066920	3H	508332183	508335717	HC_G	polyamine oxidase 5
HORVU3Hr1G066930	3H	508405447	508413405	HC_G	WD-40 repeat family protein
HORVU3Hr1G066940	3H	508444386	508445857	HC_U	Chromosome 3B, genomic scaffold, cultivar Chinese Spring
HORVU3Hr1G066950	3H	508454811	508455726	HC_U	BnaA04g24240D protein
HORVU3Hr1G066960	3H	508773057	508774828	HC_G	Phospholipase A1-II 5
HORVU3Hr1G066970	3H	508838773	508840721	LC_u	undescribed protein
HORVU3Hr1G066980	3H	508838866	508840579	LC_u	undescribed protein
HORVU3Hr1G066990	3H	508933583	508933617	-	-
HORVU3Hr1G067000	3H	508949940	508952374	HC_G	V-type ATP synthase beta chain
HORVU3Hr1G067010	3H	509050630	509054063	LC_u	undescribed protein
HORVU3Hr1G067020	3H	509051096	509137696	HC_G	NAD-dependent epimerase/dehydratase
HORVU3Hr1G067030	3H	509127168	509131299	HC_G	Mitochondrial-processing peptidase subunit beta
HORVU3Hr1G067040	3H	509144396	509150689	HC_G	V-type ATP synthase beta chain
HORVU3Hr1G067050	3H	509350259	509352312	HC_G	Leucine-rich repeat receptor-like protein kinase family protein
HORVU3Hr1G067060	3H	509425640	509429450	HC_G	strictosidine synthase-like 3
HORVU3Hr1G067070	3H	509428067	509429429	LC_u	undescribed protein
HORVU3Hr1G067080	3H	509479568	509479890	HC_G	strictosidine synthase-like 3
HORVU3Hr1G067090	3H	509820426	509822023	LC_TE	Retrotransposon protein, putative, Ty1-copia subclass
HORVU3Hr1G067100	3H	509821393	509822217	LC_u	undescribed protein
HORVU3Hr1G067110	3H	509822495	509829410	HC_G	Glycine dehydrogenase (decarboxylating)
HORVU3Hr1G067120	3H	509828517	509829728	LC_u	undescribed protein
HORVU3Hr1G067130	3H	510060570	510064059	HC_G	calcineurin B-like protein 10
HORVU3Hr1G067140	3H	510063817	510064311	LC_u	undescribed protein
HORVU3Hr1G067150	3H	510124706	510125257	LC_TE	Retrotransposon protein, putative, Ty1-copia subclass
HORVU3Hr1G067160	3H	510243979	510328582	LC_U	Chromosome 3B, genomic scaffold, cultivar Chinese Spring
HORVU3Hr1G067170	3H	510351237	510351931	LC_U	Chromosome 3B, genomic scaffold, cultivar Chinese Spring
HORVU3Hr1G067180	3H	510356198	510359344	HC_u	undescribed protein
HORVU3Hr1G067190	3H	510665691	510665861	LC_TE	Mutator protein
HORVU3Hr1G067200	3H	510830884	510849516	LC_U	Chromosome 3B, genomic scaffold, cultivar Chinese Spring
HORVU3Hr1G067210	3H	510838284	510844682	LC_u	undescribed protein
HORVU3Hr1G067220	3H	510841681	510843900	LC_u	undescribed protein
HORVU3Hr1G067230	3H	510850546	510851468	HC_U	Chromosome 3B, genomic scaffold, cultivar Chinese Spring
HORVU3Hr1G067240	3H	510859296	510859790	LC_TE	unknown function
HORVU3Hr1G067250	3H	510963107	510963854	LC_U	unknown function
HORVU3Hr1G067260	3H	511046686	511047733	LC_TE	Transposon protein, putative, CACTA, En/Spm sub-class
HORVU3Hr1G067270	3H	511048563	511048820	LC_u	undescribed protein
HORVU3Hr1G067280	3H	511048645	511052480	HC_G	Glucan endo-1,3-beta-glucosidase 14
HORVU3Hr1G067290	3H	511250207	511252112	HC_G	cytidine deaminase 1
HORVU3Hr1G067300	3H	511310492	511321405	HC_G	Demethylmenaquinone methyltransferase
HORVU3Hr1G067310	3H	511407786	511408997	LC_TE	Retrotransposon protein, putative, unclassified
HORVU3Hr1G067320	3H	511530240	511530717	LC_u	undescribed protein
HORVU3Hr1G067330	3H	511530360	511532174	HC_G	Peroxidase superfamily protein
HORVU3Hr1G067340	3H	511534423	511534701	HC_U	unknown function
HORVU3Hr1G067350	3H	511545517	511549493	HC_G	AP2/B3 transcription factor family protein
CAL91173.1	3H	511545912	511549184	ncbi|fus3	FUSCA3
HORVU3Hr1G067360	3H	511604930	511605643	HC_G	Protein phosphatase 2C family protein
HORVU3Hr1G067370	3H	511666011	511674196	HC_G	KRR1 small subunit processome component homolog
HORVU3Hr1G067380	3H	511676340	511679818	HC_G	Protein phosphatase 2C family protein
HORVU3Hr1G067390	3H	511918253	511919080	LC_TE	unknown function
HORVU3Hr1G067400	3H	512004006	512096469	HC_G	myosin 1
HORVU3Hr1G067410	3H	512031126	512031476	LC_u	undescribed protein
HORVU3Hr1G067420	3H	512035313	512036140	LC_TE	unknown function
HORVU3Hr1G067430	3H	512042187	512042752	LC_u	undescribed protein
HORVU3Hr1G067440	3H	512187600	512191373	HC_G	EEIG1/EHBP1 protein amino-terminal domain protein
HORVU3Hr1G067450	3H	512230748	512231709	HC_U	Chromosome 3B, genomic scaffold, cultivar Chinese Spring
HORVU3Hr1G067460	3H	512358937	512359692	HC_u	undescribed protein
HORVU3Hr1G067470	3H	512668899	512673244	HC_G	26S protease regulatory subunit 6B homolog
HORVU3Hr1G067480	3H	512673378	512673742	LC_u	undescribed protein
HORVU3Hr1G067490	3H	512679087	512679680	LC_u	undescribed protein
HORVU3Hr1G067500	3H	512688152	512688786	LC_u	undescribed protein
HORVU3Hr1G067510	3H	512943015	512945587	HC_G	WRKY DNA-binding protein 50
HORVU3Hr1G067520	3H	512963772	512964313	LC_u	undescribed protein
HORVU3Hr1G067530	3H	513008364	513012274	HC_G	Ras-related protein Rab-7A
HORVU3Hr1G067540	3H	513015737	513016232	HC_U	unknown function
HORVU3Hr1G067550	3H	513108830	513109771	LC_U	Coffea canephora DH200=94 genomic scaffold, scaffold_1
HORVU3Hr1G067560	3H	513110190	513110827	LC_TE	unknown protein
HORVU3Hr1G067570	3H	513111064	513111489	LC_U	Coffea canephora DH200=94 genomic scaffold, scaffold_14
HORVU3Hr1G067580	3H	513348017	513354797	HC_G	Pentatricopeptide repeat-containing protein
HORVU3Hr1G067590	3H	513348017	513354860	HC_U	Chromosome 3B, genomic scaffold, cultivar Chinese Spring
HORVU3Hr1G067600	3H	513361603	513365337	LC_TE?	zinc knuckle (CCHC-type) family protein
HORVU3Hr1G067610	3H	513481508	513485034	HC_G	Mitochondrial outer membrane protein porin 4
HORVU3Hr1G067620	3H	513485158	513499691	HC_G	alpha-amylase-like 3
HORVU3Hr1G067630	3H	513639264	513640131	LC_TE	Pol polyprotein
HORVU3Hr1G067640	3H	513725126	513727312	HC_U	unknown function
HORVU3Hr1G067650	3H	513728198	513730446	HC_G	Pentatricopeptide repeat-containing protein
HORVU3Hr1G067660	3H	513767768	513768526	LC_u	undescribed protein
HORVU3Hr1G067670	3H	513769372	513772241	HC_G	Auxin efflux carrier family protein
HORVU3Hr1G067680	3H	513805354	513805453	LC_u	undescribed protein
HORVU3Hr1G067690	3H	513876192	513876566	LC_u	undescribed protein
HORVU3Hr1G067700	3H	514037222	514037743	LC_u	undescribed protein
HORVU3Hr1G067710	3H	514073768	514074504	LC_u	undescribed protein
HORVU3Hr1G067720	3H	514093688	514096267	HC_G	Pentatricopeptide repeat-containing protein
HORVU3Hr1G067730	3H	514119336	514125665	LC_u	undescribed protein
HORVU3Hr1G067740	3H	514122419	514124174	HC_G	Neuroguidin
HORVU3Hr1G067750	3H	514211257	514229370	HC_G	IQ-domain 31
HORVU3Hr1G067760	3H	514503162	514504859	HC_G	S-adenosyl-L-methionine-dependent methyltransferases superfamily protein
HORVU3Hr1G067770	3H	514505983	514509214	HC_G	violaxanthin de-epoxidase-related
HORVU3Hr1G067780	3H	514514936	514515415	HC_G	histidine kinase 5
HORVU3Hr1G067790	3H	514516099	514516671	HC_G	histidine kinase 5
HORVU3Hr1G067800	3H	514516844	514517793	HC_G	DNA ligase-like protein
HORVU3Hr1G067810	3H	514525364	514526102	HC_G	Senescence/dehydration-associated protein-related
HORVU3Hr1G067820	3H	514609212	514610224	LC_TE	HAT family dimerisation domain containing protein, expressed
HORVU3Hr1G067830	3H	514704778	514705231	HC_G	choline kinase 1
HORVU3Hr1G067840	3H	514754995	514761378	HC_TE?	Type IV inositol polyphosphate 5-phosphatase 3
HORVU3Hr1G067850	3H	514761202	514761563	LC_u	undescribed protein

## Sheet: Qsc_3H_3
QTL Qsc_3H_3 identified in Magic 1 and 2 at 519.5 Mbp
Marker	Chromosome	Physical location [bp]		Gene_class	Description
HORVU3Hr1G067470	3H	512668899	512673244	HC_G	26S protease regulatory subunit 6B homolog
HORVU3Hr1G067480	3H	512673378	512673742	LC_u	undescribed protein
HORVU3Hr1G067490	3H	512679087	512679680	LC_u	undescribed protein
HORVU3Hr1G067500	3H	512688152	512688786	LC_u	undescribed protein
HORVU3Hr1G067510	3H	512943015	512945587	HC_G	WRKY DNA-binding protein 50
HORVU3Hr1G067520	3H	512963772	512964313	LC_u	undescribed protein
HORVU3Hr1G067530	3H	513008364	513012274	HC_G	Ras-related protein Rab-7A
HORVU3Hr1G067540	3H	513015737	513016232	HC_U	unknown function
HORVU3Hr1G067550	3H	513108830	513109771	LC_U	Coffea canephora DH200=94 genomic scaffold
HORVU3Hr1G067560	3H	513110190	513110827	LC_TE	unknown protein
HORVU3Hr1G067570	3H	513111064	513111489	LC_U	Coffea canephora DH200=94 genomic scaffold
HORVU3Hr1G067580	3H	513348017	513354797	HC_G	Pentatricopeptide repeat-containing protein
HORVU3Hr1G067590	3H	513348017	513354860	HC_U	Chromosome 3B
HORVU3Hr1G067600	3H	513361603	513365337	LC_TE?	zinc knuckle (CCHC-type) family protein
HORVU3Hr1G067610	3H	513481508	513485034	HC_G	Mitochondrial outer membrane protein porin 4
HORVU3Hr1G067620	3H	513485158	513499691	HC_G	alpha-amylase-like 3
HORVU3Hr1G067630	3H	513639264	513640131	LC_TE	Pol polyprotein
HORVU3Hr1G067640	3H	513725126	513727312	HC_U	unknown function
HORVU3Hr1G067650	3H	513728198	513730446	HC_G	Pentatricopeptide repeat-containing protein
HORVU3Hr1G067660	3H	513767768	513768526	LC_u	undescribed protein
HORVU3Hr1G067670	3H	513769372	513772241	HC_G	Auxin efflux carrier family protein
HORVU3Hr1G067680	3H	513805354	513805453	LC_u	undescribed protein
HORVU3Hr1G067690	3H	513876192	513876566	LC_u	undescribed protein
HORVU3Hr1G067700	3H	514037222	514037743	LC_u	undescribed protein
HORVU3Hr1G067710	3H	514073768	514074504	LC_u	undescribed protein
HORVU3Hr1G067720	3H	514093688	514096267	HC_G	Pentatricopeptide repeat-containing protein
HORVU3Hr1G067730	3H	514119336	514125665	LC_u	undescribed protein
HORVU3Hr1G067740	3H	514122419	514124174	HC_G	Neuroguidin
HORVU3Hr1G067750	3H	514211257	514229370	HC_G	IQ-domain 31
HORVU3Hr1G067760	3H	514503162	514504859	HC_G	S-adenosyl-L-methionine-dependent methyltransferases superfamily protein
HORVU3Hr1G067770	3H	514505983	514509214	HC_G	violaxanthin de-epoxidase-related
HORVU3Hr1G067780	3H	514514936	514515415	HC_G	histidine kinase 5
HORVU3Hr1G067790	3H	514516099	514516671	HC_G	histidine kinase 5
HORVU3Hr1G067800	3H	514516844	514517793	HC_G	DNA ligase-like protein
HORVU3Hr1G067810	3H	514525364	514526102	HC_G	Senescence/dehydration-associated protein-related
HORVU3Hr1G067820	3H	514609212	514610224	LC_TE	HAT family dimerisation domain containing protein
HORVU3Hr1G067830	3H	514704778	514705231	HC_G	choline kinase 1
HORVU3Hr1G067840	3H	514754995	514761378	HC_TE?	Type IV inositol polyphosphate 5-phosphatase 3
HORVU3Hr1G067850	3H	514761202	514761563	LC_u	undescribed protein
HORVU3Hr1G067860	3H	514830499	514835085	HC_G	choline kinase 1
HORVU3Hr1G067870	3H	514835986	514836469	LC_u	undescribed protein
HORVU3Hr1G067880	3H	514878844	514879038	LC_u	undescribed protein
HORVU3Hr1G067890	3H	514952403	514952530	LC_u	undescribed protein
HORVU3Hr1G067900	3H	515156090	515161148	LC_U	unknown function
HORVU3Hr1G067910	3H	515465431	515478053	HC_G	Alliinase
HORVU3Hr1G067920	3H	515468570	515468803	LC_u	undescribed protein
HORVU3Hr1G067930	3H	515468901	515469334	LC_u	undescribed protein
HORVU3Hr1G067940	3H	515469606	515469880	LC_u	undescribed protein
HORVU3Hr1G067950	3H	515471364	515473077	LC_u	undescribed protein
HORVU3Hr1G067960	3H	515473936	515474083	LC_u	undescribed protein
HORVU3Hr1G067970	3H	515474844	515475806	LC_u	undescribed protein
HORVU3Hr1G067980	3H	515476752	515476939	LC_u	undescribed protein
HORVU3Hr1G067990	3H	515650732	515652007	HC_TE?	Zinc finger A20 and AN1 domain-containing stress-associated protein 2
HORVU3Hr1G068000	3H	516134473	516138658	HC_G	receptor-like protein kinase 2
HORVU3Hr1G068010	3H	516214026	516216820	HC_G	Leucine-rich repeat receptor-like protein kinase family protein
HORVU3Hr1G068020	3H	516352457	516356255	HC_G	Leucine-rich receptor-like protein kinase family protein
HORVU3Hr1G068030	3H	516547713	516548505	HC_u	undescribed protein
HORVU3Hr1G068040	3H	516557708	516561592	HC_G	Potassium channel KAT3
HORVU3Hr1G068050	3H	516563286	516564705	LC_u	undescribed protein
HORVU3Hr1G068060	3H	516628778	516630436	LC_u	undescribed protein
HORVU3Hr1G068070	3H	516629908	516635102	HC_G	SEC7-like guanine nucleotide exchange family protein
HORVU3Hr1G068080	3H	516635274	516639052	LC_u	undescribed protein
HORVU3Hr1G068090	3H	516679466	516680435	LC_u	undescribed protein
HORVU3Hr1G068100	3H	517009716	517010255	LC_TE	hAT family dimerisation domain
HORVU3Hr1G068110	3H	517010963	517016674	LC_TE?	RING finger and CHY zinc finger domain-containing protein 1
HORVU3Hr1G068120	3H	517132209	517134505	HC_TE?	Chromosome 3B
HORVU3Hr1G068130	3H	517132479	517134505	LC_u	undescribed protein
HORVU3Hr1G068140	3H	517331663	517336255	HC_G	sulfate transporter 3
HORVU3Hr1G068150	3H	517336367	517337098	HC_u	undescribed protein
HORVU3Hr1G068160	3H	517343448	517344341	LC_u	undescribed protein
HORVU3Hr1G068170	3H	517539172	517547163	HC_G	Chromosome 3B
HORVU3Hr1G068180	3H	517609611	517610040	LC_u	undescribed protein
HORVU3Hr1G068190	3H	517610603	517610932	LC_u	undescribed protein
HORVU3Hr1G068200	3H	517640716	517643799	HC_G	Heavy metal transport/detoxification superfamily protein
HORVU3Hr1G068210	3H	517642051	517642857	LC_u	undescribed protein
HORVU3Hr1G068220	3H	517642937	517643685	LC_u	undescribed protein
HORVU3Hr1G068230	3H	517676451	517678113	HC_G	CASC3/Barentsz eIF4AIII binding
HORVU3Hr1G068240	3H	517928521	517928925	HC_G	histone H2A 6
HORVU3Hr1G068250	3H	517945114	517945436	HC_G	phototropin 2
HORVU3Hr1G068260	3H	517946252	517947418	HC_G	phototropin 1
HORVU3Hr1G068270	3H	517950723	517952699	HC_G	serine carboxypeptidase-like 2
HORVU3Hr1G068280	3H	517957684	517959874	HC_G	Lipase class 3-related protein
HORVU3Hr1G068290	3H	517959359	517960077	LC_u	undescribed protein
HORVU3Hr1G068300	3H	517965897	517970179	HC_G	Cytosolic Fe-S cluster assembly factor NUBP2 homolog
HORVU3Hr1G068310	3H	517973858	517974313	LC_TE	Retrotransposon protein
HORVU3Hr1G068320	3H	518021921	518022625	HC_G	histone H2A 6
HORVU3Hr1G068330	3H	518220469	518221794	HC_G	Eukaryotic aspartyl protease family protein
HORVU3Hr1G068340	3H	518260077	518267914	LC_u	undescribed protein
HORVU3Hr1G068350	3H	518350081	518352179	HC_G	Mitochondrial ATP synthase subunit G protein
HORVU3Hr1G068360	3H	518352633	518538048	HC_G	NADH-quinone oxidoreductase subunit B
HORVU3Hr1G068370	3H	518354896	518529293	LC_u	undescribed protein
HORVU3Hr1G068380	3H	518357478	518538797	HC_G	Inorganic pyrophosphatase 1
HORVU3Hr1G068390	3H	518520093	518526760	HC_G	Inorganic pyrophosphatase 2
HORVU3Hr1G068400	3H	518532518	518534806	HC_G	Mitochondrial ATP synthase subunit G protein
HORVU3Hr1G068410	3H	518643223	518647353	HC_G	Disease resistance protein RGA2
HORVU3Hr1G068420	3H	518651371	518651541	LC_TE	Mutator protein
HORVU3Hr1G068430	3H	518660696	518663821	HC_G	Disease resistance protein RGA2
HORVU3Hr1G068440	3H	518665654	518665817	LC_u	undescribed protein
HORVU3Hr1G068450	3H	518760807	518762605	HC_G	trehalose-6-phosphate phosphatase
HORVU3Hr1G068460	3H	518765901	518767740	HC_G	electron-transfer flavoprotein:ubiquinone oxidoreductase
HORVU3Hr1G068470	3H	518768212	518772685	HC_TE?	ATP-dependent DNA helicase PIF1
HORVU3Hr1G068480	3H	518820330	518820896	LC_u	undescribed protein
HORVU3Hr1G068490	3H	518902765	518903054	-	-
HORVU3Hr1G068500	3H	519007359	519011286	HC_G	Chromosome 3B
HORVU3Hr1G068510	3H	519354200	519355215	LC_TE	unknown function
HORVU3Hr1G068520	3H	519355525	519360567	HC_G	Acyl-[acyl-carrier-protein]--UDP-N-acetylglucosamine O-acyltransferase
HORVU3Hr1G068530	3H	519358878	519359376	LC_u	undescribed protein
HORVU3Hr1G068540	3H	519520568	519525078	HC_G	protein kinase family protein
chr3H_519522630	3H	519522630	519522631
HORVU3Hr1G068550	3H	519587525	519588702	HC_G	myb domain protein 36
HORVU3Hr1G068560	3H	519689869	519696951	HC_U	unknown function
HORVU3Hr1G068570	3H	519829617	519829836	HC_G	NADP-malic enzyme 1
HORVU3Hr1G068580	3H	519852308	519854363	HC_G	B3 domain-containing protein
HORVU3Hr1G068590	3H	519860821	519861177	HC_G	Lectin-domain containing receptor kinase A4.3
HORVU3Hr1G068600	3H	519932792	519938379	HC_G	NAD-dependent malic enzyme 1
HORVU3Hr1G068610	3H	519962184	519965256	HC_G	40S ribosomal protein S24-2
HORVU3Hr1G068620	3H	519963880	519969980	HC_G	hexokinase 1
HORVU3Hr1G068630	3H	520169074	520175120	HC_G	Proteasome subunit alpha type-2
HORVU3Hr1G068640	3H	520176953	520184749	HC_G	B3 domain-containing protein
HORVU3Hr1G068650	3H	520177894	520187539	HC_G	Lipid A export ATP-binding/permease protein MsbA
HORVU3Hr1G068660	3H	520263758	520385168	HC_G	Proteasome subunit alpha type-2
HORVU3Hr1G068670	3H	520264376	520265414	LC_u	undescribed protein
HORVU3Hr1G068680	3H	520266173	520266807	LC_u	undescribed protein
HORVU3Hr1G068690	3H	520298171	520299374	LC_TE	Retrotransposon protein
HORVU3Hr1G068700	3H	520311285	520315332	HC_G	Ribose-phosphate pyrophosphokinase 4
HORVU3Hr1G068710	3H	520588615	520590259	HC_U	Chromosome 3B
HORVU3Hr1G068720	3H	520618475	520618814	LC_TE	unknown function
HORVU3Hr1G068730	3H	520872845	520874875	HC_G	serine/threonine dehydratase
HORVU3Hr1G068740	3H	520952479	520953056	LC_u	undescribed protein
HORVU3Hr1G068750	3H	521092113	521102820	HC_G	ABC transporter G family member 38
HORVU3Hr1G068760	3H	521105668	521107435	HC_G	Polyketide cyclase/dehydrase and lipid transport superfamily protein
HORVU3Hr1G068770	3H	521111795	521113391	LC_TE	Retrotransposon protein
HORVU3Hr1G068780	3H	521211651	521219710	HC_G	CASP-like protein 3A1
HORVU3Hr1G068790	3H	521245128	521250335	LC_u	undescribed protein
HORVU3Hr1G068800	3H	521246213	521247971	LC_u	undescribed protein
HORVU3Hr1G068810	3H	521248083	521251499	HC_G	Beta-fructofuranosidase
HORVU3Hr1G068820	3H	521530521	521530915	LC_u	undescribed protein
HORVU3Hr1G068830	3H	521546077	521546963	HC_G	Non-classical arabinogalactan protein 30
HORVU3Hr1G068840	3H	521561134	521567700	HC_G	WD-40 repeat family protein
HORVU3Hr1G068850	3H	521565305	521565887	LC_u	undescribed protein
HORVU3Hr1G068860	3H	521566810	521567735	LC_u	undescribed protein
HORVU3Hr1G068870	3H	521672803	521673182	LC_u	undescribed protein
HORVU3Hr1G068880	3H	521674266	521674818	HC_G	Malectin/receptor-like protein kinase family protein
HORVU3Hr1G068890	3H	521912892	521914249	HC_G	Pistil-specific extensin-like protein
HORVU3Hr1G068900	3H	522144208	522146860	HC_G	MADS-box transcription factor 32
HORVU3Hr1G068910	3H	522374853	522376666	HC_G	Nuclear pore protein 84/107 containing protein
HORVU3Hr1G068920	3H	522697300	522697748	LC_u	undescribed protein
HORVU3Hr1G068930	3H	522697670	522697889	HC_G	(+)-delta-cadinene synthase
HORVU3Hr1G068940	3H	522698400	522698651	LC_TE	Retrotransposon protein
HORVU3Hr1G068950	3H	522699224	522699638	LC_u	undescribed protein
HORVU3Hr1G068960	3H	522966348	522966933	LC_u	undescribed protein
HORVU3Hr1G068970	3H	522966394	522973721	HC_G	Hexosyltransferase
HORVU3Hr1G068980	3H	522969185	522970021	LC_u	undescribed protein
HORVU3Hr1G068990	3H	523065344	523065706	LC_u	undescribed protein
HORVU3Hr1G069000	3H	523300368	523306221	HC_G	NADH:ubiquinone oxidoreductase intermediate-associated protein 30
HORVU3Hr1G069010	3H	523304958	523306274	HC_G	Protein of unknown function
HORVU3Hr1G069020	3H	523402199	523403667	HC_G	Subtilisin-like protease
HORVU3Hr1G069030	3H	523493175	523500276	HC_G	Subtilisin-like protease
HORVU3Hr1G069040	3H	523669433	523672103	HC_G	villin-like 1
HORVU3Hr1G069050	3H	523722783	523726471	LC_U	unknown function
HORVU3Hr1G069060	3H	523999329	524011476	LC_U	Chromosome 3B
HORVU3Hr1G069070	3H	524011838	524015830	HC_G	GDSL esterase/lipase
HORVU3Hr1G069080	3H	524011908	524013136	HC_G	HVA22-like protein F
HORVU3Hr1G069090	3H	524261610	524268814	LC_TE	Retrotransposon protein
HORVU3Hr1G069100	3H	524277631	524277825	LC_u	undescribed protein
HORVU3Hr1G069110	3H	524278489	524278674	HC_G	Carboxypeptidase Y homolog A
HORVU3Hr1G069120	3H	524279378	524279844	HC_G	histidine kinase 5
HORVU3Hr1G069130	3H	524280527	524281008	HC_G	histidine kinase 5
HORVU3Hr1G069140	3H	524286202	524287200	HC_U	Protein of unknown function (DUF1264)
HORVU3Hr1G069150	3H	524339569	524339811	HC_U	unknown function
HORVU3Hr1G069160	3H	524361516	524363272	HC_G	Leucine-rich repeat receptor-like protein kinase family protein
HORVU3Hr1G069170	3H	524379869	524381074	LC_u	undescribed protein
HORVU3Hr1G069180	3H	524382959	524384650	LC_TE?	unknown function
HORVU3Hr1G069190	3H	524793970	524799052	HC_G	protein kinase family protein
HORVU3Hr1G069200	3H	524806641	524807476	HC_U	BnaA08g17720D protein
HORVU3Hr1G069210	3H	524816185	524818926	HC_G	NifS-like protein
HORVU3Hr1G069220	3H	524956517	524957353	LC_U	unknown protein
HORVU3Hr1G069230	3H	524981127	524983354	LC_TE?	F-box/RNI-like superfamily protein
HORVU3Hr1G069240	3H	524983511	524984197	HC_G	Chromosome 3B
HORVU3Hr1G069250	3H	525004831	525006278	LC_u	undescribed protein
HORVU3Hr1G069260	3H	525055994	525060379	HC_U	unknown protein
HORVU3Hr1G069270	3H	525133842	525136133	HC_TE?	Chromosome 3B
HORVU3Hr1G069280	3H	525392313	525395266	HC_U	Chromosome 3B
HORVU3Hr1G069290	3H	525392338	525395803	HC_G	Chaperone protein DnaJ
HORVU3Hr1G069300	3H	525686361	525690020	HC_G	isopropylmalate dehydrogenase 1
HORVU3Hr1G069310	3H	525867008	525867207	LC_u	undescribed protein
HORVU3Hr1G069320	3H	525868950	525871446	HC_G	WRKY DNA-binding protein 65
HORVU3Hr1G069330	3H	526003862	526005949	HC_G	Peroxisomal membrane 22 kDa (Mpv17/PMP22) family protein
HORVU3Hr1G069340	3H	526007632	526013803	HC_G	DNA polymerase III subunit gamma/tau
HORVU3Hr1G069350	3H	526104250	526104514	LC_u	undescribed protein
HORVU3Hr1G069360	3H	526105614	526105884	HC_G	ARM repeat superfamily protein
HORVU3Hr1G069370	3H	526114445	526115181	LC_u	undescribed protein
HORVU3Hr1G069380	3H	526115042	526115581	LC_u	undescribed protein
HORVU3Hr1G069390	3H	526115663	526116330	LC_u	undescribed protein
HORVU3Hr1G069400	3H	526160771	526164436	HC_G	Ubiquitin domain-containing protein
HORVU3Hr1G069410	3H	526279124	526280860	HC_G	Pathogen-related protein
HORVU3Hr1G069420	3H	526284414	526284936	LC_u	undescribed protein
HORVU3Hr1G069430	3H	526369714	526371665	HC_TE?	RING/FYVE/PHD zinc finger superfamily protein
HORVU3Hr1G069440	3H	526388639	526388836	LC_u	undescribed protein
HORVU3Hr1G069450	3H	526420339	526420536	HC_u	undescribed protein
HORVU3Hr1G069460	3H	526463940	526464137	HC_u	undescribed protein
HORVU3Hr1G069470	3H	526482587	526483813	HC_G	Mitochondrial import receptor subunit TOM7-1

## Sheet: Qsc_4H_1
QTL Qsc_4H_1 identified in Magic 1 and 2 with peak markers located at 1.34 Mbp
Marker	Chromosome	Physical location [bp]		Gene_class	Description
HORVU4Hr1G000010	4H	10502	10764	LC_u	undescribed protein
HORVU4Hr1G000020	4H	50136	54667	HC_G	copper ion binding
HORVU4Hr1G000030	4H	56853	61171	HC_G	Leucine-rich receptor-like protein kinase family protein
HORVU4Hr1G000040	4H	68967	70118	HC_G	Leucine-rich repeat receptor-like protein kinase family protein
HORVU4Hr1G000050	4H	325175	329315	HC_G	2-oxoglutarate (2OG) and Fe(II)-dependent oxygenase superfamily protein
HORVU4Hr1G000060	4H	327817	328505	LC_u	undescribed protein
HORVU4Hr1G000070	4H	333624	337649	HC_G	Poly(A) RNA polymerase protein 1
HORVU4Hr1G000080	4H	346229	346852	LC_u	undescribed protein
HORVU4Hr1G000090	4H	369520	374029	HC_G	RING/U-box superfamily protein
HORVU4Hr1G000100	4H	375888	414016	HC_G	phosphate transporter 4
HORVU4Hr1G000110	4H	385230	385919	LC_u	undescribed protein
HORVU4Hr1G000120	4H	388520	391533	HC_G	high mobility group B3
HORVU4Hr1G000130	4H	388778	391523	LC_u	undescribed protein
HORVU4Hr1G000140	4H	396276	396663	LC_U	unknown function
HORVU4Hr1G000150	4H	397340	399892	HC_G	Methylobacterium aquaticum DNA
HORVU4Hr1G000160	4H	397698	398080	LC_u	undescribed protein
HORVU4Hr1G000170	4H	398432	398578	LC_u	undescribed protein
HORVU4Hr1G000180	4H	400231	400964	LC_u	undescribed protein
HORVU4Hr1G000190	4H	402452	403031	LC_u	undescribed protein
HORVU4Hr1G000200	4H	405021	405266	LC_TE	unknown function
HORVU4Hr1G000210	4H	409761	411472	LC_u	undescribed protein
HORVU4Hr1G000220	4H	414772	418306	HC_TE?	C2H2-like zinc finger protein
HORVU4Hr1G000230	4H	419978	422167	HC_G	PsbP-like protein 1
HORVU4Hr1G000240	4H	579890	581987	HC_G	PsbP-like protein 1
HORVU4Hr1G000250	4H	583661	586853	HC_TE?	C2H2-like zinc finger protein
HORVU4Hr1G000260	4H	589764	590577	LC_u	undescribed protein
HORVU4Hr1G000270	4H	623311	623841	LC_u	undescribed protein
HORVU4Hr1G000280	4H	629733	642655	HC_G	Disease resistance protein (CC-NBS-LRR class) family
HORVU4Hr1G000290	4H	643618	648074	HC_G	alpha/beta-Hydrolases superfamily protein
HORVU4Hr1G000300	4H	651668	652070	LC_u	undescribed protein
HORVU4Hr1G000310	4H	658500	665188	HC_G	Disease resistance protein (CC-NBS-LRR class) family
HORVU4Hr1G000320	4H	671021	673324	LC_u	undescribed protein
HORVU4Hr1G000330	4H	671653	672325	LC_u	undescribed protein
HORVU4Hr1G000340	4H	672939	675405	LC_u	undescribed protein
HORVU4Hr1G000350	4H	675526	718067	HC_G	Disease resistance protein
HORVU4Hr1G000360	4H	683483	685346	LC_TE	Retrotransposon protein
HORVU4Hr1G000370	4H	685487	690671	LC_u	undescribed protein
HORVU4Hr1G000380	4H	691216	691411	-	-
HORVU4Hr1G000390	4H	691577	692173	LC_u	undescribed protein
HORVU4Hr1G000400	4H	692274	694656	LC_u	undescribed protein
HORVU4Hr1G000410	4H	694311	696601	HC_G	Protein TIME FOR COFFEE
HORVU4Hr1G000420	4H	697239	718222	HC_G	Receptor-like protein kinase
HORVU4Hr1G000430	4H	698842	699515	LC_u	undescribed protein
HORVU4Hr1G000440	4H	703896	708069	LC_u	undescribed protein
HORVU4Hr1G000450	4H	708554	708761	LC_u	undescribed protein
HORVU4Hr1G000460	4H	711555	713618	LC_TE	unknown function
HORVU4Hr1G000470	4H	713919	714775	LC_u	undescribed protein
HORVU4Hr1G000480	4H	714940	715462	LC_u	undescribed protein
HORVU4Hr1G000490	4H	721750	723458	HC_G	2-oxoglutarate (2OG) and Fe(II)-dependent oxygenase superfamily protein
HORVU4Hr1G000500	4H	732474	733044	LC_u	undescribed protein
HORVU4Hr1G000510	4H	735998	738078	HC_G	haloacid dehalogenase-like hydrolase family protein
HORVU4Hr1G000520	4H	739843	743253	HC_G	beta-amylase 2
HORVU4Hr1G000530	4H	808296	808858	LC_u	undescribed protein
HORVU4Hr1G000540	4H	856951	857338	HC_G	beta-amylase 7
HORVU4Hr1G000550	4H	860015	860392	HC_G	undescribed protein
HORVU4Hr1G000560	4H	1039390	1053290	HC_G	Pollen allergen Phl p 5a
HORVU4Hr1G000570	4H	1084559	1085494	LC_U	Chromosome 3B
HORVU4Hr1G000580	4H	1086114	1089591	HC_G	Stomatin-1
HORVU4Hr1G000590	4H	1086126	1093269	HC_G	Protein kinase superfamily protein
HORVU4Hr1G000600	4H	1087734	1087947	LC_u	undescribed protein
HORVU4Hr1G000610	4H	1094178	1096628	HC_G	cellulose synthase-like A3
HORVU4Hr1G000620	4H	1100187	1104779	HC_G	ATP binding cassette subfamily B1
HORVU4Hr1G000630	4H	1116900	1118172	HC_u	undescribed protein
HORVU4Hr1G000640	4H	1118767	1122596	HC_TE?	ATP-dependent RNA helicase has1
HORVU4Hr1G000650	4H	1128893	1132912	HC_G	P-loop NTPase domain-containing protein LPA1 homolog
HORVU4Hr1G000660	4H	1139723	1146439	HC_G	Protein kinase superfamily protein
HORVU4Hr1G000670	4H	1139723	1146539	HC_TE?	Zinc finger CCHC domain-containing protein 8
HORVU4Hr1G000680	4H	1155048	1155364	LC_u	undescribed protein
HORVU4Hr1G000690	4H	1155723	1156880	LC_u	undescribed protein
HORVU4Hr1G000700	4H	1206549	1208197	HC_G	Ethylene-responsive transcription factor 1B
HORVU4Hr1G000710	4H	1219096	1247021	HC_G	Transcription repressor OFP12
HORVU4Hr1G000720	4H	1224668	1224924	LC_u	undescribed protein
HORVU4Hr1G000730	4H	1226596	1229831	HC_G	protein kinase family protein
HORVU4Hr1G000740	4H	1247671	1249165	HC_G	HXXXD-type acyl-transferase family protein
HORVU4Hr1G000750	4H	1257195	1258183	HC_G	Histone H2B
HORVU4Hr1G000760	4H	1258322	1258598	LC_u	undescribed protein
HORVU4Hr1G000770	4H	1261512	1264915	HC_G	ACT domain-containing protein
HORVU4Hr1G000780	4H	1273093	1275994	HC_U	Domain of unknown function (DUF966)
HORVU4Hr1G000790	4H	1279932	1280769	LC_u	undescribed protein
HORVU4Hr1G000800	4H	1282121	1282858	LC_u	undescribed protein
HORVU4Hr1G000810	4H	1285274	1287619	HC_u	undescribed protein
HORVU4Hr1G000820	4H	1286352	1287484	LC_u	undescribed protein
HORVU4Hr1G000830	4H	1290078	1292388	HC_G	GSK1 transcription factor 1
HORVU4Hr1G000840	4H	1295553	1296068	HC_U	unknown function
HORVU4Hr1G000850	4H	1301221	1303023	HC_G	Calcium-dependent lipid-binding (CaLB domain) family protein
HORVU4Hr1G000860	4H	1303373	1304863	LC_u	undescribed protein
HORVU4Hr1G000870	4H	1309315	1311258	HC_G	AT-hook motif nuclear-localized protein 20
HORVU4Hr1G000880	4H	1331647	1333389	HC_G	LOB domain-containing protein 20
HORVU4Hr1G000890	4H	1333506	1333873	LC_u	undescribed protein
HORVU4Hr1G000900	4H	1334127	1334961	LC_u	undescribed protein
HORVU4Hr1G000910	4H	1335607	1337029	HC_G	Peptidyl-prolyl cis-trans isomerase
HORVU4Hr1G000920	4H	1337583	1339332	HC_G	ATP synthase mitochondrial F1 complex assembly factor 1
HORVU4Hr1G000930	4H	1339813	1341744	HC_G	HXXXD-type acyl-transferase family protein
HORVU4Hr1G000940	4H	1343772	1346934	HC_G	Sn1-specific diacylglycerol lipase alpha
JHI_Hv50k_2016_226785	4H	1346098	1346099
HORVU4Hr1G000950	4H	1351880	1353927	HC_G	HXXXD-type acyl-transferase family protein
HORVU4Hr1G000960	4H	1356682	1357123	HC_G	Ethylene-responsive transcription factor 14
HORVU4Hr1G000970	4H	1364412	1365008	LC_u	undescribed protein
HORVU4Hr1G000980	4H	1616933	1617055	HC_G	D111/G-patch domain-containing protein
HORVU4Hr1G000990	4H	1643928	1648642	HC_G	BTB/POZ/Kelch-associated protein
HORVU4Hr1G001000	4H	1663890	1665416	LC_TE	General transcription factor 2-related zinc finger protein
HORVU4Hr1G001010	4H	1665658	1666151	LC_TE	TTF-type zinc finger protein with HAT dimerisation domain
HORVU4Hr1G001020	4H	1667644	1668367	LC_u	undescribed protein
HORVU4Hr1G001030	4H	1736132	1739539	LC_u	undescribed protein
HORVU4Hr1G001040	4H	1740102	1754339	HC_G	Leucine-rich repeat receptor-like protein kinase family protein
HORVU4Hr1G001050	4H	1751652	1752846	LC_u	undescribed protein
HORVU4Hr1G001060	4H	1754658	1758219	HC_G	Leucine-rich repeat receptor-like protein kinase family protein
HORVU4Hr1G001070	4H	1764013	1784829	HC_G	Leucine-rich repeat receptor-like protein kinase family protein
HORVU4Hr1G001080	4H	1768869	1770068	HC_G	Leucine-rich repeat receptor-like protein kinase family protein
HORVU4Hr1G001090	4H	1770155	1770944	HC_G	Leucine-rich repeat receptor-like protein kinase family protein
HORVU4Hr1G001100	4H	1773252	1773560	LC_TE	unknown function
HORVU4Hr1G001110	4H	1773627	1773908	LC_TE	Retrotransposon protein
HORVU4Hr1G001120	4H	1779388	1780215	LC_TE	Retrotransposon protein
HORVU4Hr1G001130	4H	1783175	1785027	HC_u	undescribed protein
HORVU4Hr1G001140	4H	1785675	1788100	HC_G	DNA polymerase epsilon subunit 3
HORVU4Hr1G001150	4H	1785707	1787407	LC_u	undescribed protein
HORVU4Hr1G001160	4H	1790879	1793744	LC_u	undescribed protein
HORVU4Hr1G001170	4H	1791488	1792119	HC_G	ubiquitin 4
HORVU4Hr1G001180	4H	1792888	1794021	LC_u	undescribed protein
HORVU4Hr1G001190	4H	1797033	1797846	HC_G	Germin-like protein 9-1
HORVU4Hr1G001200	4H	1798966	1799616	HC_G	germin-like protein 5
HORVU4Hr1G001210	4H	1802792	1803421	HC_G	Germin-like protein 9-3
HORVU4Hr1G001220	4H	1807975	1814801	HC_G	40S ribosomal protein S25-4
HORVU4Hr1G001230	4H	1811180	1812079	LC_u	undescribed protein
HORVU4Hr1G001240	4H	1811232	1812115	LC_u	undescribed protein
HORVU4Hr1G001250	4H	1927451	1928793	HC_G	Caffeic acid 3-O-methyltransferase
HORVU4Hr1G001260	4H	1938320	1939311	LC_u	undescribed protein
HORVU4Hr1G001270	4H	1940225	1940764	LC_u	undescribed protein
HORVU4Hr1G001280	4H	1940833	1941452	LC_u	undescribed protein
HORVU4Hr1G001290	4H	1945020	1945400	LC_U	unknown function
HORVU4Hr1G001300	4H	1945712	1946344	LC_u	undescribed protein
HORVU4Hr1G001310	4H	1946774	1948296	LC_u	undescribed protein
HORVU4Hr1G001320	4H	1950313	1951176	LC_u	undescribed protein
HORVU4Hr1G001330	4H	1951230	1952246	LC_u	undescribed protein
HORVU4Hr1G001340	4H	1952799	1954054	HC_G	Kinesin-like protein
HORVU4Hr1G001350	4H	2022695	2031852	HC_G	60S ribosomal protein L1-A
HORVU4Hr1G001360	4H	2027252	2027974	LC_u	undescribed protein
HORVU4Hr1G001370	4H	2062633	2063502	LC_u	undescribed protein
HORVU4Hr1G001380	4H	2063566	2066437	HC_G	Leucine-rich repeat receptor-like protein kinase family protein
HORVU4Hr1G001390	4H	2187288	2187734	LC_U	unknown function
HORVU4Hr1G001400	4H	2187885	2188325	HC_U	unknown function
HORVU4Hr1G001410	4H	2207770	2209208	HC_G	Lysosomal Pro-X carboxypeptidase
HORVU4Hr1G001420	4H	2254784	2259841	HC_G	GDSL esterase/lipase
HORVU4Hr1G001430	4H	2254894	2264900	HC_G	Protein HIRA
HORVU4Hr1G001440	4H	2265099	2266130	LC_u	undescribed protein
HORVU4Hr1G001450	4H	2271467	2275680	HC_G	Fatty acyl-CoA reductase 3
HORVU4Hr1G001460	4H	2292965	2294291	LC_u	undescribed protein
HORVU4Hr1G001470	4H	2313548	2316423	HC_G	Triacylglycerol lipase SDP1
HORVU4Hr1G001480	4H	2438344	2440227	HC_G	strictosidine synthase-like 3
HORVU4Hr1G001490	4H	2456544	2458151	HC_G	3-ketoacyl-CoA synthase 6
HORVU4Hr1G001500	4H	2483967	2485502	HC_G	Cytochrome P450 superfamily protein
HORVU4Hr1G001510	4H	2521211	2526348	HC_G	Fatty acid hydroxylase superfamily
HORVU4Hr1G001520	4H	2528366	2528888	LC_TE	Retrotransposon protein
HORVU4Hr1G001530	4H	2547185	2547744	LC_u	undescribed protein
HORVU4Hr1G001540	4H	2563517	2565773	HC_U	Protein of unknown function (DUF604)
HORVU4Hr1G001550	4H	2593937	2596445	HC_G	Fatty acyl-CoA reductase 1
HORVU4Hr1G001560	4H	2596937	2599674	HC_G	Fatty acyl-CoA reductase 8
HORVU4Hr1G001570	4H	2618975	2624622	HC_G	Histidine-containing phosphotransfer protein 2
HORVU4Hr1G001580	4H	2621198	2621870	HC_U	unknown function
HORVU4Hr1G001590	4H	2628999	2715020	HC_G	Histidine-containing phosphotransfer protein 2
HORVU4Hr1G001600	4H	2664914	2664962	-	-
HORVU4Hr1G001610	4H	2665663	2667532	HC_G	Histidine-containing phosphotransfer protein 2
HORVU4Hr1G001620	4H	2673337	2673667	-	-
HORVU4Hr1G001630	4H	2688494	2688732	LC_u	undescribed protein
HORVU4Hr1G001640	4H	2725084	2725200	LC_u	undescribed protein
HORVU4Hr1G001650	4H	2743905	2746144	HC_G	Histidine-containing phosphotransfer protein 2
HORVU4Hr1G001660	4H	2747420	2750638	HC_G	Histidine-containing phosphotransfer protein 2
HORVU4Hr1G001670	4H	2753206	2754841	HC_G	Histidine-containing phosphotransfer protein 2
HORVU4Hr1G001680	4H	2758625	2761768	HC_G	Histidine-containing phosphotransfer protein 2
HORVU4Hr1G001690	4H	2768505	2772145	LC_u	undescribed protein
HORVU4Hr1G001700	4H	2777561	2780134	HC_G	Calcium-binding EF-hand family protein
HORVU4Hr1G001710	4H	2787310	2796391	HC_G	monodehydroascorbate reductase 1
HORVU4Hr1G001720	4H	2797513	2800599	HC_G	Histidine-containing phosphotransfer protein 2
HORVU4Hr1G001730	4H	2800231	2800658	LC_u	undescribed protein
HORVU4Hr1G001740	4H	2800854	2801615	HC_G	Histidine-containing phosphotransfer protein 2
HORVU4Hr1G001750	4H	2803317	2805171	LC_u	undescribed protein
HORVU4Hr1G001760	4H	2804650	2805284	LC_u	undescribed protein
HORVU4Hr1G001770	4H	2806940	2808766	HC_G	Histidine-containing phosphotransfer protein 2
HORVU4Hr1G001780	4H	2811195	2811352	LC_u	undescribed protein
HORVU4Hr1G001790	4H	2815398	2818237	HC_G	Histidine-containing phosphotransfer protein 2
HORVU4Hr1G001800	4H	2897343	2899502	HC_G	Inter-alpha-trypsin inhibitor heavy chain H3
HORVU4Hr1G001810	4H	3006897	3007247	HC_U	Chromosome 3B
HORVU4Hr1G001820	4H	3128252	3132000	LC_u	undescribed protein
HORVU4Hr1G001830	4H	3128366	3134232	LC_u	undescribed protein
HORVU4Hr1G001840	4H	3149196	3155383	HC_G	Pre-mRNA cleavage complex 2 protein Pcf11
HORVU4Hr1G001850	4H	3156611	3163911	HC_G	Protein kinase superfamily protein
HORVU4Hr1G001860	4H	3161508	3161719	LC_u	undescribed protein
HORVU4Hr1G001870	4H	3174287	3176917	HC_U	Plant protein of unknown function (DUF868)
HORVU4Hr1G001880	4H	3192120	3192470	HC_U	Chromosome 3B
HORVU4Hr1G001890	4H	3231528	3232097	LC_u	undescribed protein
HORVU4Hr1G001900	4H	3240531	3343705	HC_U	Chromosome 3B
HORVU4Hr1G001910	4H	3243131	3243867	LC_u	undescribed protein
HORVU4Hr1G001920	4H	3256143	3256274	HC_u	undescribed protein
HORVU4Hr1G001930	4H	3258524	3261106	LC_U	Chromosome 3B
HORVU4Hr1G001940	4H	3261128	3261679	LC_u	undescribed protein
HORVU4Hr1G001950	4H	3263112	3263421	LC_u	undescribed protein
HORVU4Hr1G001960	4H	3264419	3267401	HC_G	Leucine-rich repeat receptor-like protein kinase family protein
HORVU4Hr1G001970	4H	3302566	3304338	HC_G	reduced male fertility
HORVU4Hr1G001980	4H	3315591	3323540	LC_TE	Transposon protein
HORVU4Hr1G001990	4H	3534809	3534931	HC_G	D111/G-patch domain-containing protein
HORVU4Hr1G002000	4H	3565681	3566428	LC_u	undescribed protein
HORVU4Hr1G002010	4H	3571159	3576260	HC_U	unknown function
HORVU4Hr1G002020	4H	3577534	3582238	HC_G	cationic amino acid transporter 2
CCJ47143.1	4H	3579740	3581871	ncbi|HvCAT2	putative cationic amino acid t
HORVU4Hr1G002030	4H	3581718	3582871	HC_G	serine carboxypeptidase-like 40
HORVU4Hr1G002040	4H	3587964	3589369	HC_G	Exostosin family protein
HORVU4Hr1G002050	4H	3622791	3625656	HC_G	2-methyl-6-phytyl-1
HORVU4Hr1G002060	4H	3625524	3634084	LC_u	undescribed protein
HORVU4Hr1G002070	4H	3647138	3649035	HC_G	phosphate transporter 1
HORVU4Hr1G002080	4H	3665654	3670291	HC_u	undescribed protein
HORVU4Hr1G002090	4H	3673571	3674502	HC_u	undescribed protein
HORVU4Hr1G002100	4H	3690573	3693482	HC_G	CCR4-NOT transcription complex subunit 3
HORVU4Hr1G002110	4H	3693120	3693524	LC_u	undescribed protein
HORVU4Hr1G002120	4H	3725820	3726374	HC_G	UDP-Glycosyltransferase superfamily protein
HORVU4Hr1G002130	4H	3727268	3734263	HC_G	Dehydrogenase/reductase SDR family member 11
HORVU4Hr1G002140	4H	3769527	3772268	HC_G	26S proteasome non-ATPase regulatory subunit 8 homolog A
HORVU4Hr1G002150	4H	3771367	3774465	HC_G	membrin 11
HORVU4Hr1G002160	4H	3822040	3825680	HC_G	C2 calcium/lipid-binding plant phosphoribosyltransferase family protein
HORVU4Hr1G002170	4H	3837595	3842975	HC_G	CCR4-NOT transcription complex subunit 3
HORVU4Hr1G002180	4H	3968047	3970356	HC_G	Ankyrin repeat domain-containing protein 50
HORVU4Hr1G002190	4H	3982928	3984649	LC_u	undescribed protein
HORVU4Hr1G002200	4H	3989950	3990533	HC_u	undescribed protein
HORVU4Hr1G002210	4H	4015625	4019665	LC_u	undescribed protein
AAT81473.1	4H	4018979	4019302	ncbi|Dhn13	dehydrin 13
HORVU4Hr1G002220	4H	4040167	4041640	LC_u	undescribed protein
HORVU4Hr1G002230	4H	4059707	4063674	HC_G	Very-long-chain (3R)-3-hydroxyacyl-CoA dehydratase
HORVU4Hr1G002240	4H	4146294	4148001	HC_G	Outward rectifying potassium channel protein
HORVU4Hr1G002250	4H	4178463	4185561	HC_TE?	FAR1-related sequence 5
HORVU4Hr1G002260	4H	4182355	4182823	LC_u	undescribed protein
HORVU4Hr1G002270	4H	4190962	4197198	HC_G	5-methyltetrahydropteroyltriglutamate--homocysteine methyltransferase 2
HORVU4Hr1G002280	4H	4194802	4197705	HC_G	Inactive protein RESTRICTED TEV MOVEMENT 2
HORVU4Hr1G002290	4H	4203620	4205192	HC_G	17.8 kDa class I heat shock protein
HORVU4Hr1G002300	4H	4205894	4208046	HC_G	DnaJ/Hsp40 cysteine-rich domain superfamily protein
HORVU4Hr1G002310	4H	4215950	4219211	HC_G	Bidirectional sugar transporter SWEET5
HORVU4Hr1G002320	4H	4230599	4232734	HC_G	WEB family protein At5g16730
HORVU4Hr1G002330	4H	4252444	4255591	HC_G	cation calcium exchanger 4
HORVU4Hr1G002340	4H	4273062	4273505	LC_TE	Transposon protein
HORVU4Hr1G002350	4H	4293723	4297598	HC_G	N utilization substance protein B homolog
HORVU4Hr1G002360	4H	4311130	4315793	HC_G	Glucan endo-1
HORVU4Hr1G002370	4H	4312637	4312934	LC_u	undescribed protein
HORVU4Hr1G002380	4H	4315934	4316694	LC_u	undescribed protein
HORVU4Hr1G002390	4H	4364224	4365742	HC_G	WRKY DNA-binding protein 57
HORVU4Hr1G002400	4H	4367593	4372584	HC_G	TATA-box-binding protein 2
HORVU4Hr1G002410	4H	4367618	4368186	LC_u	undescribed protein
HORVU4Hr1G002420	4H	4423210	4444440	LC_u	undescribed protein
HORVU4Hr1G002430	4H	4437184	4439949	LC_u	undescribed protein
HORVU4Hr1G002440	4H	4759652	4765032	HC_TE?	DWNN domain
HORVU4Hr1G002450	4H	4776645	4777763	LC_u	undescribed protein
HORVU4Hr1G002460	4H	4778106	4784175	HC_G	S3 self-incompatibility locus-linked pollen 3.15 protein
HORVU4Hr1G002470	4H	4784759	4790217	LC_U	unknown function
HORVU4Hr1G002480	4H	4786468	4790132	HC_G	LOB domain-containing protein 4
HORVU4Hr1G002490	4H	4799064	4799844	LC_u	undescribed protein
HORVU4Hr1G002500	4H	4802421	4805961	HC_G	Pre-rRNA-processing protein TSR2
HORVU4Hr1G002510	4H	4849759	4853111	HC_G	Lactoylglutathione lyase / glyoxalase I family protein
HORVU4Hr1G002520	4H	4852471	4853085	HC_G	ferredoxin 3
HORVU4Hr1G002530	4H	4892452	4896405	HC_G	tubulin beta chain 4
CAM58985.1	4H	4893123	4896227	ncbi|tub7	beta tubulin 7
HORVU4Hr1G002540	4H	4926302	4928913	HC_G	response to karrikin
HORVU4Hr1G002550	4H	4933347	4933640	HC_G	SAUR-like auxin-responsive protein family
HORVU4Hr1G002560	4H	4935575	4936221	LC_u	undescribed protein
HORVU4Hr1G002570	4H	4952290	4953141	HC_G	SAUR-like auxin-responsive protein family
HORVU4Hr1G002580	4H	4960457	4960579	LC_u	undescribed protein
HORVU4Hr1G002590	4H	4960751	4960936	LC_TE	unknown function
HORVU4Hr1G002600	4H	4984005	4984937	HC_G	SAUR-like auxin-responsive protein family
HORVU4Hr1G002610	4H	4984398	4984993	LC_u	undescribed protein
HORVU4Hr1G002620	4H	4988183	4989336	LC_u	undescribed protein
HORVU4Hr1G002630	4H	5017279	5017857	HC_U	unknown function
HORVU4Hr1G002640	4H	5066553	5067560	HC_G	Pathogenesis-related thaumatin superfamily protein
HORVU4Hr1G002650	4H	5071114	5074962	HC_G	Pathogenesis-related thaumatin superfamily protein
HORVU4Hr1G002660	4H	5132085	5134113	LC_u	undescribed protein
HORVU4Hr1G002670	4H	5132298	5133814	HC_U	unknown function
HORVU4Hr1G002680	4H	5149933	5150130	LC_TE	unknown function
HORVU4Hr1G002690	4H	5253886	5254747	LC_u	undescribed protein
HORVU4Hr1G002700	4H	5260081	5264166	HC_TE?	Protein of unknown function (DUF581)
HORVU4Hr1G002710	4H	5264250	5265528	HC_G	Acyl-CoA N-acyltransferases (NAT) superfamily protein
HORVU4Hr1G002720	4H	5270209	5277419	HC_G	Expressed protein
HORVU4Hr1G002730	4H	5271171	5276954	HC_G	Bifunctional inhibitor/lipid-transfer protein/seed storage 2S albumin superfamily protein
HORVU4Hr1G002740	4H	5273452	5274793	LC_u	undescribed protein
HORVU4Hr1G002750	4H	5278279	5279686	LC_u	undescribed protein
HORVU4Hr1G002760	4H	5278528	5279768	HC_G	Bifunctional inhibitor/lipid-transfer protein/seed storage 2S albumin superfamily protein
HORVU4Hr1G002770	4H	5283030	5285262	HC_G	unknown function
HORVU4Hr1G002780	4H	5321736	5324281	HC_G	unknown function
HORVU4Hr1G002790	4H	5322401	5323517	LC_u	undescribed protein
HORVU4Hr1G002800	4H	5326229	5328720	HC_G	Globulin-2
HORVU4Hr1G002810	4H	5357047	5357485	LC_U	unknown function
HORVU4Hr1G002820	4H	5368781	5373932	HC_TE?	Type IV inositol polyphosphate 5-phosphatase 7
HORVU4Hr1G002830	4H	5379917	5380768	LC_u	undescribed protein
HORVU4Hr1G002840	4H	5380148	5380507	HC_u	undescribed protein
HORVU4Hr1G002850	4H	5387814	5388360	HC_U	Protein of unknown function (DUF1677)
HORVU4Hr1G002860	4H	5398306	5400612	LC_TE?	Protein of unknown function (DUF581)
HORVU4Hr1G002870	4H	5425052	5429408	HC_G	Pleckstrin homology (PH) domain-containing protein
HORVU4Hr1G002880	4H	5429838	5435527	HC_G	SEC7-like guanine nucleotide exchange family protein
HORVU4Hr1G002890	4H	5465434	5468850	HC_G	ARM repeat superfamily protein
HORVU4Hr1G002900	4H	5470842	5473006	HC_U	Protein of unknown function (DUF1677)
HORVU4Hr1G002910	4H	5490943	5491206	LC_TE	Retrotransposon protein
HORVU4Hr1G002920	4H	5525417	5526476	HC_G	Pattern formation protein EMB30
HORVU4Hr1G002930	4H	5525541	5526164	LC_u	undescribed protein
HORVU4Hr1G002940	4H	5571448	5571730	LC_u	undescribed protein
HORVU4Hr1G002950	4H	5571448	5571745	LC_u	undescribed protein
HORVU4Hr1G002960	4H	5813723	5814368	LC_u	undescribed protein
HORVU4Hr1G002970	4H	5967485	5969733	HC_G	hydroxyproline-rich glycoprotein family protein
HORVU4Hr1G002980	4H	5999210	6003671	HC_G	Ras-related protein Rab-5B
HORVU4Hr1G002990	4H	6003981	6007998	HC_G	Transmembrane protein 56
HORVU4Hr1G003000	4H	6007807	6008134	LC_u	undescribed protein
HORVU4Hr1G003010	4H	6019528	6020121	HC_G	AP2-containing protein
HORVU4Hr1G003020	4H	6020384	6020857	LC_u	undescribed protein
HORVU4Hr1G003030	4H	6021249	6022703	LC_u	undescribed protein
HORVU4Hr1G003040	4H	6021457	6025575	HC_G	regulatory protein (NPR1)
HORVU4Hr1G003050	4H	6043718	6046790	HC_G	Zinc transporter 7
HORVU4Hr1G003060	4H	6124462	6133126	HC_G	Histone-lysine N-methyltransferase
HORVU4Hr1G003070	4H	6128778	6132172	LC_u	undescribed protein
HORVU4Hr1G003080	4H	6141511	6144743	HC_U	unknown protein
HORVU4Hr1G003090	4H	6162124	6207845	HC_G	Glucan endo-1
HORVU4Hr1G003100	4H	6217414	6225665	HC_G	aminopeptidase M1
HORVU4Hr1G003110	4H	6227028	6233027	HC_G	Guanine nucleotide-binding protein subunit beta
HORVU4Hr1G003120	4H	6231239	6238113	HC_G	Deoxyuridine 5'-triphosphate nucleotidohydrolase
HORVU4Hr1G003130	4H	6234736	6235315	LC_u	undescribed protein
HORVU4Hr1G003140	4H	6235890	6236263	LC_u	undescribed protein
HORVU4Hr1G003150	4H	6239358	6240072	LC_u	undescribed protein
HORVU4Hr1G003160	4H	6240269	6240792	LC_u	undescribed protein
HORVU4Hr1G003170	4H	6240876	6241465	LC_u	undescribed protein
HORVU4Hr1G003180	4H	6250195	6252140	HC_G	SBP (S-ribonuclease binding protein) family protein
HORVU4Hr1G003190	4H	6260930	6273949	HC_G	Ubiquitin carboxyl-terminal hydrolase family protein
HORVU4Hr1G003200	4H	6342642	6343048	LC_u	undescribed protein
HORVU4Hr1G003210	4H	6344489	6347621	HC_G	basic helix-loop-helix (bHLH) DNA-binding superfamily protein
HORVU4Hr1G003220	4H	6470635	6474160	HC_G	Endo-1
HORVU4Hr1G003230	4H	6480903	6482139	HC_G	EPIDERMAL PATTERNING FACTOR-like protein 2
HORVU4Hr1G003240	4H	6491163	6491671	LC_TE	unknown function
HORVU4Hr1G003250	4H	6494440	6496561	HC_G	Chalcone synthase
HORVU4Hr1G003260	4H	6496773	6497283	LC_u	undescribed protein
HORVU4Hr1G003270	4H	6497373	6500937	HC_U	unknown protein
HORVU4Hr1G003280	4H	6501914	6503135	LC_u	undescribed protein
HORVU4Hr1G003290	4H	6509501	6514179	HC_G	Pyruvate kinase family protein
HORVU4Hr1G003300	4H	6520760	6521173	LC_U	unknown function
HORVU4Hr1G003310	4H	6522800	6523102	LC_TE	Retrotransposon protein
HORVU4Hr1G003320	4H	6524566	6525243	HC_G	LRR receptor-like serine/threonine-protein kinase EFR
HORVU4Hr1G003330	4H	6525704	6526426	HC_G	LRR receptor-like serine/threonine-protein kinase EFR
HORVU4Hr1G003340	4H	6534580	6536915	HC_G	Transcription factor bHLH25
HORVU4Hr1G003350	4H	6859278	6859996	HC_G	alpha/beta-Hydrolases superfamily protein
HORVU4Hr1G003360	4H	7065106	7081674	HC_G	Homeobox protein knotted-1-like 4
HORVU4Hr1G003370	4H	7076324	7077229	LC_u	undescribed protein
AAQ11883.1	4H	7076534	7077118	ncbi|kn2	knotted 2
HORVU4Hr1G003380	4H	7078281	7079343	LC_u	undescribed protein
HORVU4Hr1G003390	4H	7078857	7081493	LC_u	undescribed protein
HORVU4Hr1G003400	4H	7159111	7160037	HC_U	Coffea canephora DH200=94 genomic scaffold
HORVU4Hr1G003410	4H	7201167	7205777	HC_G	Homeobox protein knotted-1-like 4
HORVU4Hr1G003420	4H	7399986	7409174	HC_G	Early-responsive to dehydration stress protein (ERD4)
HORVU4Hr1G003430	4H	7419845	7425574	HC_U	DUF21 domain-containing protein
HORVU4Hr1G003440	4H	7582838	7589219	HC_G	Growth-regulating factor 9
HORVU4Hr1G003450	4H	7592417	7593590	HC_u	undescribed protein
HORVU4Hr1G003460	4H	7603622	7605081	HC_U	unknown function
HORVU4Hr1G003470	4H	7627198	7628006	HC_U	unknown function
HORVU4Hr1G003480	4H	7639300	7640178	HC_G	undescribed protein
HORVU4Hr1G003490	4H	7643916	7644090	LC_TE	HAT family dimerisation domain containing protein, expressed
HORVU4Hr1G003500	4H	7648764	7648934	LC_TE	Mutator protein
HORVU4Hr1G003510	4H	7682685	7683095	LC_u	undescribed protein
HORVU4Hr1G003520	4H	7707919	7708441	HC_G	Cytochrome f
HORVU4Hr1G003530	4H	7734184	7735985	LC_u	undescribed protein
HORVU4Hr1G003540	4H	7738052	7739523	HC_G	glycine-rich protein
HORVU4Hr1G003550	4H	7741768	7743289	HC_G	unknown function
HORVU4Hr1G003560	4H	7743449	7744076	LC_u	undescribed protein
HORVU4Hr1G003570	4H	7743565	7745762	HC_u	undescribed protein
HORVU4Hr1G003580	4H	7841505	7849687	HC_G	Phosphomethylpyrimidine synthase
HORVU4Hr1G003590	4H	7860327	7861766	HC_G	Hexosyltransferase
HORVU4Hr1G003600	4H	7870080	7872450	HC_G	RING finger protein 5
HORVU4Hr1G003610	4H	7876797	7879167	HC_G	MADS-box transcription factor family protein
HORVU4Hr1G003620	4H	7919238	7919649	LC_u	undescribed protein
HORVU4Hr1G003630	4H	7919687	7920406	LC_u	undescribed protein
HORVU4Hr1G003640	4H	7922586	7928580	HC_G	ankyrin repeat family protein
HORVU4Hr1G003650	4H	7966665	7971989	HC_G	ankyrin repeat family protein
HORVU4Hr1G003660	4H	7990430	7999422	HC_G	ankyrin repeat family protein
HORVU4Hr1G003670	4H	7992163	7992462	HC_U	unknown function
HORVU4Hr1G003680	4H	8008862	8011551	HC_G	Leucine-rich repeat receptor-like protein kinase family protein
HORVU4Hr1G003690	4H	8111831	8112606	LC_u	undescribed protein
HORVU4Hr1G003700	4H	8141215	8144509	HC_u	undescribed protein
HORVU4Hr1G003710	4H	8142948	8143586	LC_u	undescribed protein
HORVU4Hr1G003720	4H	8150564	8151851	LC_u	undescribed protein
HORVU4Hr1G003730	4H	8183417	8184125	LC_u	undescribed protein
HORVU4Hr1G003740	4H	8208269	8208747	LC_u	undescribed protein
HORVU4Hr1G003750	4H	8208603	8210453	HC_G	Homeobox protein BEL1 homolog
HORVU4Hr1G003760	4H	8211638	8213194	HC_G	Ankyrin repeat protein-like
HORVU4Hr1G003770	4H	8225562	8228358	HC_TE?	F-box/RNI-like superfamily protein
HORVU4Hr1G003780	4H	8453137	8453357	LC_u	undescribed protein
HORVU4Hr1G003790	4H	8535543	8535763	LC_u	undescribed protein
HORVU4Hr1G003800	4H	8626977	8633020	HC_G	BEL1-like homeodomain 6
HORVU4Hr1G003810	4H	8666129	8666799	HC_G	Tetraspanin family protein
HORVU4Hr1G003820	4H	8675210	8679606	HC_G	Serine/arginine-rich splicing factor 12
HORVU4Hr1G003830	4H	8677741	8678036	-	-
HORVU4Hr1G003840	4H	8686381	8710980	HC_G	Protein ABERRANT POLLEN TRANSMISSION 1
HORVU4Hr1G003850	4H	8702501	8703907	LC_TE	unknown function
HORVU4Hr1G003860	4H	8703944	8704120	LC_TE	Retrotransposon protein, putative, LINE subclass
HORVU4Hr1G003870	4H	8704260	8704681	LC_TE	Retrotransposon protein, putative, unclassified
HORVU4Hr1G003880	4H	8706448	8706922	LC_U	unknown function
HORVU4Hr1G003890	4H	8718768	8723079	HC_G	Ubiquitin-conjugating enzyme family protein
HORVU4Hr1G003900	4H	8719258	8719410	LC_u	undescribed protein
HORVU4Hr1G003910	4H	8746426	8749248	HC_G	beta-xylosidase 2
HORVU4Hr1G003920	4H	8764054	8764255	LC_u	undescribed protein
HORVU4Hr1G003930	4H	8808440	8815115	HC_G	Serine/threonine protein phosphatase 2A 57 kDa regulatory subunit B' alpha isoform
HORVU4Hr1G003940	4H	8815385	8824248	HC_G	Transducin/WD40 repeat-like superfamily protein
HORVU4Hr1G003950	4H	8817329	8817607	LC_u	undescribed protein
HORVU4Hr1G003960	4H	8846510	8846880	LC_u	undescribed protein
HORVU4Hr1G003970	4H	8851894	8852619	HC_u	undescribed protein
HORVU4Hr1G003980	4H	8852405	8852782	LC_u	undescribed protein
HORVU4Hr1G003990	4H	8853791	8858811	HC_TE?	RNA-binding protein 1
HORVU4Hr1G004000	4H	8861124	8863971	HC_G	Major facilitator superfamily protein
HORVU4Hr1G004010	4H	8886857	8892950	HC_TE?	Argonaute family protein
HORVU4Hr1G004020	4H	8960751	8961628	HC_G	Ribonucleoside-diphosphate reductase
HORVU4Hr1G004030	4H	8972435	8981437	HC_TE?	Argonaute family protein
HORVU4Hr1G004040	4H	9060913	9063638	HC_G	Protein NRT1/ PTR FAMILY 8.3
HORVU4Hr1G004050	4H	9112207	9113541	HC_G	HXXXD-type acyl-transferase family protein
HORVU4Hr1G004060	4H	9125262	9125876	LC_TE	Transposon protein, putative, CACTA, En/Spm sub-class
HORVU4Hr1G004070	4H	9415930	9416931	HC_G	RING/U-box superfamily protein
HORVU4Hr1G004080	4H	9416928	9421202	HC_G	GATA transcription factor 18
HORVU4Hr1G004090	4H	9446389	9456351	HC_G	ubiquitin-protein ligase 7
HORVU4Hr1G004100	4H	9456469	9460089	HC_G	GDSL esterase/lipase
HORVU4Hr1G004110	4H	9458194	9458422	LC_u	undescribed protein
HORVU4Hr1G004120	4H	9468248	9474511	HC_G	Magnesium transporter MRS2-B
HORVU4Hr1G004130	4H	9475096	9478328	HC_G	RecQ-mediated genome instability protein 2
HORVU4Hr1G004140	4H	9477470	9477743	LC_u	undescribed protein
HORVU4Hr1G004150	4H	9479200	9486348	HC_G	ARM repeat superfamily protein, putative isoform 5
HORVU4Hr1G004160	4H	9575415	9582803	HC_G	Exostosin-2
HORVU4Hr1G004170	4H	9577602	9579824	HC_G	Integral membrane HPP family protein
HORVU4Hr1G004180	4H	9592372	9592904	LC_u	undescribed protein
HORVU4Hr1G004190	4H	9599510	9600357	LC_u	undescribed protein
HORVU4Hr1G004200	4H	9657170	9659551	LC_u	undescribed protein
HORVU4Hr1G004210	4H	9657170	9660231	HC_G	ferredoxin 3
HORVU4Hr1G004220	4H	9697498	9697803	LC_u	undescribed protein
HORVU4Hr1G004230	4H	9697941	9709725	HC_G	Calcineurin-binding protein cabin-1
HORVU4Hr1G004240	4H	9727736	9731305	HC_G	Cox19-like CHCH family protein
HORVU4Hr1G004250	4H	9727938	9728252	HC_u	undescribed protein
HORVU4Hr1G004260	4H	9733321	9737530	HC_G	GMP synthase [glutamine-hydrolyzing]
HORVU4Hr1G004270	4H	9754912	9760219	HC_G	23S rRNA methyltransferase
HORVU4Hr1G004280	4H	9773997	9779733	HC_G	Tesmin/TSO1-like CXC domain-containing protein
HORVU4Hr1G004290	4H	9796352	9797661	HC_G	Pollen allergen Phl p 5a
HORVU4Hr1G004300	4H	9800922	9801820	HC_U	unknown function
HORVU4Hr1G004310	4H	9806153	9806581	LC_TE	Retrotransposon protein, putative, unclassified
HORVU4Hr1G004320	4H	9813560	9813823	LC_TE	Retrotransposon protein, putative, unclassified, expressed
HORVU4Hr1G004330	4H	9815901	9816134	LC_TE	unknown function
HORVU4Hr1G004340	4H	9818828	9819655	LC_TE	Retrotransposon protein, putative, unclassified, expressed
HORVU4Hr1G004350	4H	9823263	9823703	HC_U	unknown function
HORVU4Hr1G004360	4H	9823740	9823901	LC_TE	unknown function
HORVU4Hr1G004370	4H	9824278	9824522	LC_u	undescribed protein
HORVU4Hr1G004380	4H	9832772	9834210	HC_G	Pollen allergen Phl p 5a
HORVU4Hr1G004390	4H	9847970	9848851	HC_G	E3 ubiquitin-protein ligase
HORVU4Hr1G004400	4H	9934676	9935732	LC_u	undescribed protein
HORVU4Hr1G004420	4H	9969933	9970958	LC_U	Chromosome 3B, genomic scaffold, cultivar Chinese Spring
HORVU4Hr1G004430	4H	9991628	9994419	LC_u	undescribed protein
HORVU4Hr1G004440	4H	9994712	9998711	HC_G	Hexosyltransferase
HORVU4Hr1G004450	4H	10001842	10002313	LC_u	undescribed protein
HORVU4Hr1G004460	4H	10014359	10025200	HC_G	Protein NRT1/ PTR FAMILY 2.9
CCJ47236.1	4H	10014976	10018058	ncbi|HvNRT1(PTR)IV-1-5	putative proton-dependent olig
CCJ47237.1	4H	10018215	10018967	ncbi|HvNRT1(PTR)IV-1-3	putative proton-dependent olig
HORVU4Hr1G004470	4H	10019323	10025838	HC_G	5'-AMP-activated protein kinase beta-2 subunit protein
HORVU4Hr1G004480	4H	10021184	10021460	LC_u	undescribed protein
HORVU4Hr1G004490	4H	10033561	10037661	LC_U	unknown protein
HORVU4Hr1G004500	4H	10033637	10037114	LC_u	undescribed protein
HORVU4Hr1G004510	4H	10038766	10039340	LC_u	undescribed protein
HORVU4Hr1G004520	4H	10041369	10043999	HC_G	unknown function
HORVU4Hr1G004410	4H	10045931	9970108	HC_G	glycine-rich protein
HORVU4Hr1G004530	4H	10102264	10102465	LC_u	undescribed protein
HORVU4Hr1G004540	4H	10104375	10108114	HC_G	calcium-dependent protein kinase 30
HORVU4Hr1G004550	4H	10110833	10111517	HC_G	glycine-rich protein
HORVU4Hr1G004560	4H	10115092	10122051	LC_u	undescribed protein
HORVU4Hr1G004570	4H	10129949	10130448	LC_TE	unknown function
HORVU4Hr1G004580	4H	10159553	10160040	LC_u	undescribed protein
HORVU4Hr1G004590	4H	10160434	10194789	HC_G	Inositol hexakisphosphate and diphosphoinositol-pentakisphosphate kinase
HORVU4Hr1G004600	4H	10165497	10166464	HC_U	unknown function
HORVU4Hr1G004610	4H	10166681	10166972	HC_G	Myosin-J heavy chain
HORVU4Hr1G004620	4H	10172488	10172829	LC_TE	HAT dimerisation domain-containing protein-like
HORVU4Hr1G004630	4H	10173169	10174094	LC_TE	HAT family dimerisation domain containing protein
HORVU4Hr1G004640	4H	10176711	10178534	LC_U	unknown function
HORVU4Hr1G004650	4H	10178760	10178897	LC_TE	Retrotransposon protein, putative, LINE subclass
HORVU4Hr1G004660	4H	10179131	10179307	LC_U	unknown function
HORVU4Hr1G004670	4H	10179545	10180952	LC_TE	unknown function
HORVU4Hr1G004680	4H	10181629	10182363	LC_U	unknown function
HORVU4Hr1G004690	4H	10490037	10490687	HC_G	LRR receptor-like serine/threonine-protein kinase EFR
HORVU4Hr1G004700	4H	10492784	10493956	LC_TE	Gag-pol polyprotein
HORVU4Hr1G004710	4H	10496750	10497001	LC_TE	Retrotransposon protein, putative, unclassified
HORVU4Hr1G004720	4H	10497590	10498018	LC_u	undescribed protein
HORVU4Hr1G004730	4H	10515005	10515534	LC_u	undescribed protein
HORVU4Hr1G004740	4H	10518278	10519331	LC_u	undescribed protein
HORVU4Hr1G004750	4H	10522879	10527413	HC_G	TBC1 domain family member 4
HORVU4Hr1G004760	4H	10526546	10527268	LC_u	undescribed protein
HORVU4Hr1G004770	4H	10528295	10528817	LC_u	undescribed protein
HORVU4Hr1G004780	4H	10531196	10533954	HC_G	Costars family protein ABRACL
HORVU4Hr1G004790	4H	10547244	10547605	LC_u	undescribed protein
HORVU4Hr1G004800	4H	10547883	10554279	HC_G	Tetratricopeptide repeat (TPR)-like superfamily protein
HORVU4Hr1G004810	4H	10555439	10562226	HC_G	Chalcone synthase 3
HORVU4Hr1G004820	4H	10556139	10564976	HC_G	H(+)-ATPase 11
HORVU4Hr1G004830	4H	10565666	10566172	LC_u	undescribed protein
HORVU4Hr1G004840	4H	10566447	10568158	LC_u	undescribed protein
HORVU4Hr1G004850	4H	10591092	10592264	LC_TE	Gag-pol polyprotein
HORVU4Hr1G004860	4H	10594361	10595011	HC_G	LRR receptor-like serine/threonine-protein kinase EFR
HORVU4Hr1G004870	4H	10643464	10644291	LC_TE	unknown function
HORVU4Hr1G004880	4H	10682222	10684236	HC_G	RNA-binding region RNP-1
HORVU4Hr1G004890	4H	10704210	10708712	HC_G	Protein kinase superfamily protein
HORVU4Hr1G004900	4H	10737907	10738421	HC_G	NADH dehydrogenase subunit 5
HORVU4Hr1G004910	4H	10748044	10748930	LC_u	undescribed protein
HORVU4Hr1G004920	4H	10748934	10749166	LC_u	undescribed protein
HORVU4Hr1G004930	4H	10749725	10750760	LC_u	undescribed protein
HORVU4Hr1G004940	4H	10756749	10759349	LC_u	undescribed protein
HORVU4Hr1G004950	4H	10772353	10773208	LC_u	undescribed protein
HORVU4Hr1G004960	4H	10773377	10774577	LC_u	undescribed protein
HORVU4Hr1G004970	4H	10774663	10775526	LC_u	undescribed protein
HORVU4Hr1G004980	4H	10776075	10777135	LC_u	undescribed protein
HORVU4Hr1G004990	4H	10788262	10789693	HC_G	Thioesterase superfamily protein
HORVU4Hr1G005000	4H	10791283	10791612	LC_u	undescribed protein
HORVU4Hr1G005010	4H	10792626	10792937	LC_u	undescribed protein
HORVU4Hr1G005020	4H	10793272	10793736	LC_u	undescribed protein
HORVU4Hr1G005030	4H	10794680	10795209	LC_u	undescribed protein
HORVU4Hr1G005040	4H	10809615	10810425	LC_u	undescribed protein
HORVU4Hr1G005050	4H	10810634	10811205	LC_u	undescribed protein
HORVU4Hr1G005060	4H	10842008	10842586	-	-
HORVU4Hr1G005070	4H	10867219	10868407	LC_TE	General transcription factor 2-related zinc finger protein
HORVU4Hr1G005080	4H	10898651	10905209	HC_G	basic helix-loop-helix (bHLH) DNA-binding superfamily protein
HORVU4Hr1G005090	4H	11044693	11045925	HC_G	Sec14p-like phosphatidylinositol transfer family protein
HORVU4Hr1G005100	4H	11218969	11302463	HC_G	Tudor domain-containing protein 1
HORVU4Hr1G005110	4H	11328700	11334559	HC_G	HIPL1 protein
HORVU4Hr1G005120	4H	11329305	11330371	LC_u	undescribed protein
HORVU4Hr1G005130	4H	11334870	11335615	LC_u	undescribed protein
HORVU4Hr1G005140	4H	11335113	11339009	HC_G	Beta-1,3-galactosyl-O-glycosyl-glycoprotein beta-1,6-N-acetylglucosaminyltransferase 7
HORVU4Hr1G005150	4H	11347318	11352992	HC_U	unknown function
HORVU4Hr1G005160	4H	11445843	11446037	HC_u	undescribed protein
HORVU4Hr1G005170	4H	11447106	11447512	LC_TE	Retrotransposon protein, putative, unclassified, expressed
HORVU4Hr1G005180	4H	11448366	11451900	HC_u	undescribed protein
HORVU4Hr1G005190	4H	11452073	11452582	LC_u	undescribed protein
HORVU4Hr1G005200	4H	11452984	11454902	LC_u	undescribed protein
HORVU4Hr1G005210	4H	11454607	11456975	LC_u	undescribed protein
HORVU4Hr1G005220	4H	11457381	11459417	LC_u	undescribed protein
HORVU4Hr1G005230	4H	11484251	11486038	LC_u	undescribed protein
HORVU4Hr1G005240	4H	11486584	11489256	LC_u	undescribed protein
HORVU4Hr1G005250	4H	11539832	11545191	HC_U	Domain of Uncharacterized protein function isoform 4
HORVU4Hr1G005260	4H	11541375	11541980	LC_u	undescribed protein
HORVU4Hr1G005270	4H	11571123	11573546	HC_G	Beta-1,3-galactosyltransferase 15
HORVU4Hr1G005280	4H	11578286	11578840	LC_u	undescribed protein
HORVU4Hr1G005290	4H	11610715	11611822	HC_G	Metallo-hydrolase/oxidoreductase superfamily protein
HORVU4Hr1G005300	4H	11626617	11631671	HC_G	Galectin
HORVU4Hr1G005310	4H	11675072	11678750	HC_U	Protein of unknown function, DUF538
HORVU4Hr1G005320	4H	11769492	11770713	HC_U	Protein of unknown function, DUF538
HORVU4Hr1G005330	4H	11772260	11772559	LC_TE	unknown function
HORVU4Hr1G005340	4H	11776103	11777164	LC_u	undescribed protein
HORVU4Hr1G005350	4H	11920685	11921261	HC_u	undescribed protein
HORVU4Hr1G005360	4H	11932937	11937799	HC_U	Protein of unknown function (DUF1336)
HORVU4Hr1G005370	4H	12238256	12239873	HC_G	unknown function
HORVU4Hr1G005380	4H	12256558	12258042	HC_G	germin-like protein 4
HORVU4Hr1G005390	4H	12258938	12266562	LC_u	undescribed protein
HORVU4Hr1G005400	4H	12260428	12264708	LC_TE?	Beta-fructofuranosidase, insoluble isoenzyme 7
HORVU4Hr1G005410	4H	12260957	12261202	HC_TE?	undescribed protein
HORVU4Hr1G005420	4H	12263190	12263769	LC_TE	Retrotransposon protein, putative, unclassified
HORVU4Hr1G005430	4H	12265282	12265866	LC_U	unknown function
HORVU4Hr1G005440	4H	12269769	12271793	HC_G	germin-like protein 4
HORVU4Hr1G005450	4H	12279931	12284852	HC_U	Protein of unknown function, DUF538
HORVU4Hr1G005460	4H	12282924	12286833	HC_U	unknown function
HORVU4Hr1G005470	4H	12285722	12285942	LC_u	undescribed protein
HORVU4Hr1G005480	4H	12436135	12437716	HC_G	unknown function
HORVU4Hr1G005490	4H	12442244	12444928	HC_U	unknown function
HORVU4Hr1G005500	4H	12444477	12453588	HC_G	50S ribosomal protein L18
HORVU4Hr1G005510	4H	12449412	12456749	HC_G	Ribosomal protein S21 family protein
HORVU4Hr1G005520	4H	12458708	12463397	LC_u	undescribed protein
HORVU4Hr1G005530	4H	12461057	12465404	HC_G	nucleobase-ascorbate transporter 7
HORVU4Hr1G005540	4H	12470902	12472023	HC_G	germin-like protein 4
HORVU4Hr1G005550	4H	12519981	12525666	LC_TE?	General transcription factor 2-related zinc finger protein
HORVU4Hr1G005560	4H	12527272	12528459	HC_U	unknown function
HORVU4Hr1G005570	4H	12533087	12533782	LC_u	undescribed protein
HORVU4Hr1G005580	4H	12549380	12551474	HC_G	Cytochrome P450 superfamily protein
HORVU4Hr1G005590	4H	12596853	12600983	HC_G	chloride channel D
HORVU4Hr1G005600	4H	12602471	12605964	HC_G	Late embryogenesis abundant (LEA) hydroxyproline-rich glycoprotein family
HORVU4Hr1G005610	4H	12602511	12605202	LC_u	undescribed protein
HORVU4Hr1G005620	4H	12606595	12608331	LC_TE	unknown function
HORVU4Hr1G005630	4H	12659895	12660760	HC_U	unknown protein
HORVU4Hr1G005640	4H	12665451	12666115	LC_u	undescribed protein
HORVU4Hr1G005650	4H	12668969	12675398	LC_u	undescribed protein
HORVU4Hr1G005660	4H	13249220	13251466	HC_G	Cytokinin riboside 5'-monophosphate phosphoribohydrolase
HORVU4Hr1G005670	4H	13299705	13303311	HC_G	Nuclear transcription factor Y subunit A-9
HORVU4Hr1G005680	4H	13300832	13300958	LC_u	undescribed protein
HORVU4Hr1G005690	4H	13535155	13536585	HC_G	undescribed protein
HORVU4Hr1G005700	4H	13550145	13550682	LC_u	undescribed protein
HORVU4Hr1G005710	4H	13552313	13561773	HC_G	ankyrin repeat family protein
HORVU4Hr1G005720	4H	13572800	13572998	-	-
HORVU4Hr1G005730	4H	13576936	13582542	HC_G	Protein kinase superfamily protein
HORVU4Hr1G005740	4H	13689296	13808826	HC_G	Polyketide cyclase/dehydrase and lipid transport superfamily protein .
HORVU4Hr1G005750	4H	13704899	13705283	HC_u	undescribed protein
HORVU4Hr1G005760	4H	13707712	13708678	LC_u	undescribed protein
HORVU4Hr1G005770	4H	13707717	13711766	HC_TE?	Zinc finger CCCH domain-containing protein 24
HORVU4Hr1G005780	4H	13712456	13716016	HC_G	Alkaline ceramidase 3
HORVU4Hr1G005790	4H	13732585	13733485	LC_TE	Retrotransposon protein, putative, Ty1-copia subclass
HORVU4Hr1G005800	4H	13738596	13739607	HC_G	Oleosin Zm-II
HORVU4Hr1G005810	4H	13745734	13749602	HC_G	Denticleless protein homolog
HORVU4Hr1G005820	4H	13745822	13746754	LC_u	undescribed protein
HORVU4Hr1G005830	4H	13789731	13790567	LC_u	undescribed protein
HORVU4Hr1G005840	4H	13809596	13809865	LC_TE	unknown function
HORVU4Hr1G005850	4H	13812889	13813850	LC_u	undescribed protein
HORVU4Hr1G005860	4H	13817719	13818242	LC_u	undescribed protein
HORVU4Hr1G005870	4H	13819148	13823485	HC_G	Protein yippee-like
HORVU4Hr1G005880	4H	13821019	13821333	-	-
HORVU4Hr1G005890	4H	13862966	13865310	HC_G	Adenylosuccinate synthetase
HORVU4Hr1G005900	4H	13912937	13918655	HC_G	pescadillo-related
HORVU4Hr1G005910	4H	13919042	13921370	HC_G	Adenylosuccinate synthetase
HORVU4Hr1G005920	4H	14084104	14106618	HC_G	lipoxygenase 1
HORVU4Hr1G005930	4H	14098953	14100017	LC_u	undescribed protein
BAT57053.1	4H	14102271	14106435	ncbi|Lox-1	lipooxygenase-1
HORVU4Hr1G005940	4H	14171935	14174939	HC_G	N-alpha-acetyltransferase 20
HORVU4Hr1G005950	4H	14285544	14295812	HC_G	Importin-5
HORVU4Hr1G005960	4H	14394014	14396296	HC_G	Shugoshin-1
HORVU4Hr1G005970	4H	14396367	14397964	HC_G	Linoleate 9S-lipoxygenase 1
HORVU4Hr1G005980	4H	14398291	14398614	LC_TE	unknown function
HORVU4Hr1G005990	4H	14415890	14417943	HC_G	peptidoglycan-binding LysM domain-containing protein
HORVU4Hr1G006000	4H	14577762	14578712	LC_u	undescribed protein
HORVU4Hr1G006010	4H	14578804	14579429	LC_u	undescribed protein
HORVU4Hr1G006020	4H	14579545	14580983	HC_G	Elongation of fatty acids protein 3-like
HORVU4Hr1G006030	4H	14582700	14583205	LC_u	undescribed protein
HORVU4Hr1G006040	4H	14584236	14584910	LC_u	undescribed protein
HORVU4Hr1G006050	4H	14587953	14588833	LC_u	undescribed protein
HORVU4Hr1G006060	4H	14588914	14589666	LC_u	undescribed protein
HORVU4Hr1G006070	4H	14589101	14591967	HC_G	COX VIIa-like protein
HORVU4Hr1G006080	4H	14593026	14596492	HC_G	Pentatricopeptide repeat-containing protein
HORVU4Hr1G006090	4H	14597509	14600465	HC_U	unknown function
HORVU4Hr1G006100	4H	14605353	14701714	HC_G	Haloacid dehalogenase-like hydrolase (HAD) superfamily protein
HORVU4Hr1G006110	4H	14606463	14606978	LC_u	undescribed protein
HORVU4Hr1G006120	4H	14631333	14632741	HC_G	splicing factor Prp18 family protein
HORVU4Hr1G006130	4H	14635410	14635920	LC_u	undescribed protein
HORVU4Hr1G006140	4H	14636068	14636525	HC_G	Haloacid dehalogenase-like hydrolase (HAD) superfamily protein
HORVU4Hr1G006150	4H	14654273	14655869	LC_u	undescribed protein
HORVU4Hr1G006160	4H	14656695	14657966	HC_G	Tetrachloro-P-hydroquinone reductive dehalogenase
HORVU4Hr1G006170	4H	14658238	14660575	LC_u	undescribed protein
HORVU4Hr1G006180	4H	14662760	14663672	LC_u	undescribed protein
HORVU4Hr1G006190	4H	14663992	14666184	LC_u	undescribed protein
HORVU4Hr1G006200	4H	14733348	14739881	HC_G	Phosphatidylinositol-4-phosphate 5-kinase family protein
HORVU4Hr1G006210	4H	14801169	14804331	HC_U	unknown protein
HORVU4Hr1G006220	4H	14804491	14806543	LC_U	Unplaced genomic scaffold supercont1.13, whole genome shotgun sequence
HORVU4Hr1G006230	4H	14807163	14808564	LC_u	undescribed protein
HORVU4Hr1G006240	4H	14809114	14810549	LC_u	undescribed protein
HORVU4Hr1G006250	4H	14811417	14812144	HC_G	NAD(P)H-quinone oxidoreductase subunit H, chloroplastic
HORVU4Hr1G006260	4H	14812210	14817276	HC_G	Ethylene receptor
HORVU4Hr1G006270	4H	14869282	14870395	HC_G	Cathepsin B-like cysteine proteinase 5
HORVU4Hr1G006280	4H	14950155	14951264	HC_G	Cathepsin B-like cysteine proteinase 5
HORVU4Hr1G006290	4H	14958247	14961935	LC_TE	Retrotransposon protein, putative, Ty1-copia subclass
HORVU4Hr1G006300	4H	14973852	14978888	HC_G	carotenoid cleavage dioxygenase 1
HORVU4Hr1G006310	4H	14988754	14989871	HC_G	Cathepsin B-like cysteine proteinase 5
HORVU4Hr1G006320	4H	14989754	14997604	HC_G	protein-protein interaction regulator family protein
HORVU4Hr1G006330	4H	15022368	15022943	HC_G	Pinin/SDK/memA/ protein conserved region containing protein
HORVU4Hr1G006340	4H	15051115	15051907	LC_u	undescribed protein
HORVU4Hr1G006350	4H	15054243	15056343	HC_G	Glycosyltransferase
HORVU4Hr1G006360	4H	15068179	15068371	LC_u	undescribed protein
HORVU4Hr1G006370	4H	15100441	15101729	HC_G	UDP-Glycosyltransferase superfamily protein
HORVU4Hr1G006380	4H	15100627	15102403	LC_U	unknown function
HORVU4Hr1G006390	4H	15102251	15102456	HC_G	UDP-Glycosyltransferase superfamily protein
HORVU4Hr1G006400	4H	15163113	15164113	LC_U	unknown function
HORVU4Hr1G006410	4H	15164275	15164628	LC_TE	Retrotransposon protein, putative, unclassified
HORVU4Hr1G006420	4H	15165437	15167032	LC_TE	Retrotransposon protein, putative, unclassified
HORVU4Hr1G006430	4H	15186703	15187076	HC_u	undescribed protein
HORVU4Hr1G006440	4H	15191522	15192522	LC_U	unknown function
HORVU4Hr1G006450	4H	15234706	15290488	HC_G	Leucine-rich repeat receptor-like protein kinase family protein
HORVU4Hr1G006460	4H	15236120	15238418	HC_G	UDP-Glycosyltransferase superfamily protein
HORVU4Hr1G006470	4H	15236333	15238428	LC_U	unknown function
HORVU4Hr1G006480	4H	15271540	15275739	HC_G	beta glucosidase 43
HORVU4Hr1G006490	4H	15275939	15276619	HC_u	undescribed protein
HORVU4Hr1G006500	4H	15277224	15279046	HC_G	Eukaryotic peptide chain release factor subunit 1-3
HORVU4Hr1G006510	4H	15282085	15288070	HC_G	Nucleotide-sugar transporter family protein
HORVU4Hr1G006520	4H	15293947	15295721	HC_TE?	Zinc finger protein 593 homolog
HORVU4Hr1G006530	4H	15304130	15308120	HC_G	beta glucosidase 43
HORVU4Hr1G006540	4H	15314005	15315030	HC_G	Leucine-rich repeat receptor-like protein kinase family protein
HORVU4Hr1G006550	4H	15339738	15340475	LC_u	undescribed protein
HORVU4Hr1G006560	4H	15352157	15352804	LC_u	undescribed protein
HORVU4Hr1G006570	4H	15371242	15372065	LC_u	undescribed protein
HORVU4Hr1G006580	4H	15373164	15373930	LC_u	undescribed protein
HORVU4Hr1G006590	4H	15374563	15375358	LC_u	undescribed protein
HORVU4Hr1G006600	4H	15375498	15376241	LC_u	undescribed protein
HORVU4Hr1G006610	4H	15376506	15377214	LC_u	undescribed protein
HORVU4Hr1G006620	4H	15377728	15378636	HC_G	Leucoanthocyanidin reductase
HORVU4Hr1G006630	4H	15379522	15379975	-	-
HORVU4Hr1G006640	4H	15381152	15381546	LC_u	undescribed protein
HORVU4Hr1G006650	4H	15392944	15394285	LC_u	undescribed protein
HORVU4Hr1G006660	4H	15419487	15425589	HC_G	protein kinase family protein
HORVU4Hr1G006670	4H	15426835	15430534	HC_G	unknown function
HORVU4Hr1G006680	4H	15464142	15464878	LC_u	undescribed protein
HORVU4Hr1G006690	4H	15464216	15464520	LC_u	undescribed protein
HORVU4Hr1G006700	4H	15498952	15499309	LC_u	undescribed protein
HORVU4Hr1G006710	4H	15505131	15512116	HC_G	putative protein kinase 1
HORVU4Hr1G006720	4H	15512479	15521428	HC_G	Histone-lysine N-methyltransferase ASHR1
HORVU4Hr1G006730	4H	15517008	15523943	HC_G	Plastid-lipid associated protein PAP / fibrillin family protein
HORVU4Hr1G006740	4H	15524765	15527575	HC_G	Transmembrane protein 41B
HORVU4Hr1G006750	4H	15544613	15553250	HC_G	Oxysterol-binding protein-related protein 1C
HORVU4Hr1G006760	4H	15669209	15677845	HC_G	Oxysterol-binding protein-related protein 1C
HORVU4Hr1G006770	4H	15860680	15861232	LC_u	undescribed protein
HORVU4Hr1G006780	4H	16018539	16023269	HC_G	phosphatidylinositol-4-phosphate 5-kinase 1
HORVU4Hr1G006790	4H	16105279	16107038	HC_G	unknown function
HORVU4Hr1G006800	4H	16120297	16126140	HC_G	RuvB-like helicase 1
HORVU4Hr1G006810	4H	16142412	16144316	LC_TE	Retrotransposon protein, putative, unclassified
HORVU4Hr1G006820	4H	16154130	16155622	HC_TE?	unknown function
HORVU4Hr1G006830	4H	16240602	16240848	LC_u	undescribed protein
HORVU4Hr1G006840	4H	16277753	16283649	HC_G	RuvB-like helicase 1
HORVU4Hr1G006850	4H	16285882	16287681	HC_G	Phospholipase A2 family protein
HORVU4Hr1G006860	4H	16288450	16291855	LC_TE	unknown function
HORVU4Hr1G006870	4H	16464203	16474102	HC_G	Glutamyl-tRNA(Gln) amidotransferase subunit A
HORVU4Hr1G006880	4H	16481397	16482309	LC_u	undescribed protein
HORVU4Hr1G006890	4H	16481397	16482782	LC_u	undescribed protein
HORVU4Hr1G006900	4H	16512941	16559173	LC_TE	Transposon protein, putative, CACTA, En/Spm sub-class
HORVU4Hr1G006910	4H	16556159	16556481	HC_G	Serine/threonine-protein phosphatase 7 long form-like protein
HORVU4Hr1G006920	4H	16657139	16657573	HC_G	cellulose synthase-like D3
HORVU4Hr1G006930	4H	16668801	16671743	HC_G	SCARECROW-like 21
AAL66734.1	4H	16669551	16671407	ncbi|-	nuclear transcription factor S
HORVU4Hr1G006940	4H	16790534	16792606	LC_TE	Retrotransposon protein, putative, Ty1-copia subclass
HORVU4Hr1G006950	4H	16797194	16797886	LC_U	unknown function
HORVU4Hr1G006960	4H	16799293	16799460	HC_TE?	unknown function
HORVU4Hr1G006970	4H	17059196	17059383	LC_u	undescribed protein
HORVU4Hr1G006980	4H	17259430	17260024	LC_TE	unknown function
HORVU4Hr1G006990	4H	17260173	17260322	HC_U	unknown function
HORVU4Hr1G007000	4H	17357453	17360753	HC_G	Integral membrane protein
HORVU4Hr1G007010	4H	17360427	17360793	LC_u	undescribed protein
HORVU4Hr1G007020	4H	17438157	17446158	HC_G	Transmembrane Fragile-X-F-associated protein
HORVU4Hr1G007030	4H	17491888	17492174	LC_u	undescribed protein
HORVU4Hr1G007040	4H	17599034	17600737	HC_G	Transcription factor TEOSINTE BRANCHED 1
ASJ77394.1	4H	17599110	17600183	ncbi|INT-C	INTERMEDIUM-C
HORVU4Hr1G007050	4H	17916120	17919867	HC_G	Phytanoyl-CoA dioxygenase domain-containing protein 1
HORVU4Hr1G007060	4H	18077344	18081092	HC_G	Bifunctional dihydroflavonol 4-reductase/flavanone 4-reductase isoform 1
HORVU4Hr1G007070	4H	18262940	18264889	HC_TE?	Zinc finger MYM-type protein 1
HORVU4Hr1G007080	4H	18336025	18339118	LC_TE?	FKBP-like peptidyl-prolyl cis-trans isomerase family protein
HORVU4Hr1G007090	4H	18336047	18342837	HC_U	Protein of unknown function (DUF1295)
HORVU4Hr1G007100	4H	18357290	18358964	HC_U	DUF295 domain-containing protein
HORVU4Hr1G007110	4H	18529012	18534417	HC_TE?	ATP-dependent RNA helicase DED1
HORVU4Hr1G007120	4H	18550241	18555863	HC_G	Protein of unknown function, DUF593
HORVU4Hr1G007130	4H	18611128	18613017	HC_G	DNA-binding storekeeper protein-related transcriptional regulator
HORVU4Hr1G007140	4H	18746322	18747695	HC_G	alpha/beta-Hydrolases superfamily protein
HORVU4Hr1G007150	4H	18749171	18752039	HC_G	HI0933 family protein
HORVU4Hr1G007160	4H	18749184	18749720	LC_u	undescribed protein
HORVU4Hr1G007170	4H	18752030	18759874	HC_G	Zf-RanBP domain-containing protein
HORVU4Hr1G007180	4H	18757956	18759848	HC_G	microsomal glutathione s-transferase, putative
HORVU4Hr1G007190	4H	18764080	18765514	HC_G	Basic blue protein
HORVU4Hr1G007200	4H	18785839	18786898	LC_u	undescribed protein
HORVU4Hr1G007210	4H	18805238	18806109	HC_G	No-apical-meristem-associated carboxy-terminal domain protein
HORVU4Hr1G007220	4H	18808582	18810506	HC_G	Basic blue protein
HORVU4Hr1G007230	4H	18809524	18810024	LC_u	undescribed protein
HORVU4Hr1G007240	4H	19014461	19029031	HC_G	actin related protein 2
HORVU4Hr1G007250	4H	19026650	19027076	LC_u	undescribed protein
HORVU4Hr1G007260	4H	19086492	19088007	HC_U	unknown function
HORVU4Hr1G007270	4H	19092927	19093708	LC_u	undescribed protein
HORVU4Hr1G007280	4H	19095522	19096119	LC_u	undescribed protein
HORVU4Hr1G007290	4H	19097130	19097866	LC_u	undescribed protein
HORVU4Hr1G007300	4H	19099801	19100668	LC_u	undescribed protein
HORVU4Hr1G007310	4H	19101258	19102416	LC_u	undescribed protein
HORVU4Hr1G007320	4H	19102900	19103534	LC_u	undescribed protein
HORVU4Hr1G007330	4H	19103660	19108261	HC_G	Protein kinase superfamily protein
HORVU4Hr1G007340	4H	19108815	19112670	HC_G	Homologous-pairing protein 2 homolog
HORVU4Hr1G007350	4H	19112117	19112963	LC_U	DUF292 domain-containing protein
HORVU4Hr1G007360	4H	19143567	19145677	HC_G	Accelerated cell death 11
HORVU4Hr1G007370	4H	19180798	19184008	HC_G	14-3-3-like protein GF14-F
HORVU4Hr1G007380	4H	19200605	19200951	LC_u	undescribed protein
HORVU4Hr1G007390	4H	19205847	19206882	LC_u	undescribed protein
HORVU4Hr1G007400	4H	19386583	19402174	HC_G	Protein CASP
HORVU4Hr1G007410	4H	19403445	19404611	LC_u	undescribed protein
HORVU4Hr1G007420	4H	19477279	19479643	HC_TE?	Zinc finger protein CONSTANS-LIKE 16
AFX97568.1	4H	19477734	19478615	ncbi|J	J
HORVU4Hr1G007430	4H	19481215	19481588	LC_u	undescribed protein
HORVU4Hr1G007440	4H	19487043	19493718	HC_G	protein kinase family protein
HORVU4Hr1G007450	4H	19550687	19577767	HC_G	Phosphatidylinositol 4-kinase
HORVU4Hr1G007460	4H	19561706	19562241	HC_G	Serine/threonine-protein kinase SMG1
HORVU4Hr1G007470	4H	19562815	19563270	LC_U	unknown function
HORVU4Hr1G007480	4H	19563580	19564380	LC_TE	unknown function
HORVU4Hr1G007490	4H	19564624	19564956	LC_TE	Retrotransposon protein, putative, unclassified
HORVU4Hr1G007500	4H	19565041	19565265	HC_U	unknown function
HORVU4Hr1G007510	4H	19705198	19707420	HC_G	His7 protein
HORVU4Hr1G007520	4H	19711862	19716789	HC_G	Coatomer, alpha subunit
HORVU4Hr1G007530	4H	19752746	19754400	HC_G	DNA-directed RNA polymerase I subunit RPA12
HORVU4Hr1G007540	4H	19755515	19766862	HC_G	serine/threonine protein kinase 2
HORVU4Hr1G007550	4H	19887247	19890599	HC_G	receptor-like kinase 902
HORVU4Hr1G007560	4H	19929391	19933955	HC_G	ubiquitin-conjugating enzyme 13
HORVU4Hr1G007570	4H	19939727	19943322	HC_TE?	zinc finger (Ran-binding) family protein
HORVU4Hr1G007580	4H	19944997	19947240	HC_TE?	Zinc-finger domain of monoamine-oxidase A repressor R1
HORVU4Hr1G007590	4H	20033480	20037488	HC_G	unknown function
HORVU4Hr1G007600	4H	20063143	20064321	HC_U	Protein of unknown function (DUF668)
HORVU4Hr1G007610	4H	20172876	20175861	HC_G	glutamine synthetase 1.3
AFX60877.1	4H	20173087	20175756	ncbi|-	glutamine synthetase isoform G
HORVU4Hr1G007620	4H	20176460	20183310	HC_G	phosphoglucomutase
HORVU4Hr1G007630	4H	20253013	20253383	LC_u	undescribed protein
HORVU4Hr1G007640	4H	20293110	20293746	LC_u	undescribed protein
HORVU4Hr1G007650	4H	20493224	20494204	LC_u	undescribed protein
HORVU4Hr1G007660	4H	20493245	20494376	LC_u	undescribed protein
HORVU4Hr1G007670	4H	20496707	20503847	HC_G	BSD domain containing protein, expressed
HORVU4Hr1G007680	4H	20496838	20499007	HC_G	Eukaryotic aspartyl protease family protein
HORVU4Hr1G007690	4H	20750733	20751350	LC_u	undescribed protein
HORVU4Hr1G007700	4H	20751557	20751775	LC_u	undescribed protein
HORVU4Hr1G007710	4H	20792822	20794326	LC_u	undescribed protein
HORVU4Hr1G007720	4H	20795187	20796260	LC_u	undescribed protein
HORVU4Hr1G007730	4H	20797257	20798702	LC_u	undescribed protein
HORVU4Hr1G007740	4H	20798774	20799996	LC_u	undescribed protein
HORVU4Hr1G007750	4H	20800067	20800671	LC_u	undescribed protein
HORVU4Hr1G007760	4H	20823161	20823391	HC_U	cDNA clone:J013022N21, full insert sequence
HORVU4Hr1G007770	4H	20832862	20833624	LC_u	undescribed protein
HORVU4Hr1G007780	4H	20935081	20935721	LC_u	undescribed protein
HORVU4Hr1G007790	4H	20946785	20947407	HC_G	COR413-TM1
HORVU4Hr1G007800	4H	21040207	21041659	LC_u	undescribed protein
HORVU4Hr1G007810	4H	21043484	21044159	LC_u	undescribed protein
HORVU4Hr1G007820	4H	21174989	21175820	LC_u	undescribed protein
HORVU4Hr1G007830	4H	21182400	21182725	LC_U	unknown function
HORVU4Hr1G007840	4H	21273475	21273750	LC_u	undescribed protein
HORVU4Hr1G007850	4H	21411922	21416744	HC_G	NADH-ubiquinone oxidoreductase 75 kDa subunit, mitochondrial
HORVU4Hr1G007860	4H	21416960	21417233	LC_u	undescribed protein
HORVU4Hr1G007870	4H	21420407	21421545	LC_U	unknown function
HORVU4Hr1G007880	4H	21422380	21429142	HC_G	DYNAMIN-like 1C
HORVU4Hr1G007890	4H	21432445	21438715	HC_G	Threonine dehydratase biosynthetic
HORVU4Hr1G007900	4H	21443839	21451832	LC_u	undescribed protein
HORVU4Hr1G007910	4H	21444933	21445699	LC_u	undescribed protein
HORVU4Hr1G007920	4H	21475487	21476496	HC_G	Protein kinase superfamily protein
HORVU4Hr1G007930	4H	21487210	21487596	LC_TE	Polyprotein
HORVU4Hr1G007940	4H	21487663	21488163	LC_TE	Retrotransposon protein, putative, Ty1-copia subclass
HORVU4Hr1G007950	4H	21491905	21492912	HC_G	Protein kinase superfamily protein
HORVU4Hr1G007960	4H	21516940	21517188	LC_TE	Retrotransposon protein, putative, unclassified
HORVU4Hr1G007970	4H	21517362	21517811	LC_u	undescribed protein
HORVU4Hr1G007980	4H	21525436	21525970	LC_u	undescribed protein
HORVU4Hr1G007990	4H	21530827	21531840	HC_G	Protein kinase superfamily protein
HORVU4Hr1G008000	4H	21675035	21693386	LC_u	undescribed protein
HORVU4Hr1G008010	4H	21679641	21680487	LC_u	undescribed protein
HORVU4Hr1G008020	4H	21688772	21689035	LC_TE	Retrotransposon protein, putative, unclassified
HORVU4Hr1G008030	4H	21689050	21689978	LC_TE	Retrotransposon protein, putative, Ty1-copia subclass
HORVU4Hr1G008040	4H	21690101	21690579	LC_TE	Retrotransposon protein, putative, unclassified
HORVU4Hr1G008050	4H	21699224	21699853	LC_u	undescribed protein
HORVU4Hr1G008060	4H	21702909	21703616	LC_u	undescribed protein
HORVU4Hr1G008070	4H	21708243	21709089	HC_u	undescribed protein
HORVU4Hr1G008080	4H	21710280	21711721	HC_U	Protein of Unknown Function (DUF239)
HORVU4Hr1G008090	4H	21712121	21713395	LC_u	undescribed protein
HORVU4Hr1G008100	4H	21713922	21717600	LC_u	undescribed protein
HORVU4Hr1G008110	4H	21718108	21718619	LC_u	undescribed protein
HORVU4Hr1G008120	4H	21743833	21748136	HC_G	RNA-binding (RRM/RBD/RNP motifs) family protein
HORVU4Hr1G008130	4H	21774391	21780889	HC_G	Transmembrane anterior posterior transformation protein 1 homolog
HORVU4Hr1G008140	4H	21781710	21781939	HC_G	Transmembrane protein, putative
HORVU4Hr1G008150	4H	21782593	21792681	HC_G	Vam6/Vps39-like protein
HORVU4Hr1G008160	4H	21798889	21802810	HC_G	PHD finger protein
HORVU4Hr1G008170	4H	22136832	22138314	HC_G	U-box domain-containing protein 38
HORVU4Hr1G008180	4H	22226987	22231215	HC_G	Protein kinase superfamily protein
HORVU4Hr1G008190	4H	22231346	22232170	LC_u	undescribed protein
HORVU4Hr1G008200	4H	22298795	22300893	HC_G	cytochrome B561-1
HORVU4Hr1G008210	4H	22323870	22330976	HC_G	histidine kinase 3
HORVU4Hr1G008220	4H	22325029	22325347	LC_u	undescribed protein
HORVU4Hr1G008230	4H	22342198	22352204	LC_U	unknown function
HORVU4Hr1G008240	4H	22344159	22345057	LC_u	undescribed protein
HORVU4Hr1G008250	4H	22346740	22347057	LC_u	undescribed protein
HORVU4Hr1G008260	4H	22348210	22352292	LC_u	undescribed protein
HORVU4Hr1G008270	4H	22383974	22387455	HC_G	UDP-glucose 6-dehydrogenase family protein
HORVU4Hr1G008280	4H	22395292	22395784	LC_u	undescribed protein
HORVU4Hr1G008290	4H	22408318	22409473	LC_u	undescribed protein
HORVU4Hr1G008300	4H	22409667	22412651	HC_U	Protein of unknown function (DUF760)
HORVU4Hr1G008310	4H	22665634	22668568	HC_G	actin-11
HORVU4Hr1G008320	4H	22679866	22680480	LC_TE	Retrotransposon protein, putative, unclassified
HORVU4Hr1G008330	4H	22686358	22691063	HC_G	unknown function
HORVU4Hr1G008340	4H	22692223	22692732	LC_U	unknown function
HORVU4Hr1G008350	4H	22698826	22700198	HC_G	receptor-like protein kinase 4
HORVU4Hr1G008360	4H	22781863	22783316	HC_G	Zinc-finger homeodomain protein 11
HORVU4Hr1G008370	4H	22795486	22798049	HC_TE?	Protein of unknown function (DUF1644)
HORVU4Hr1G008380	4H	22797252	22797973	LC_u	undescribed protein
HORVU4Hr1G008390	4H	22855984	22856397	HC_u	undescribed protein
HORVU4Hr1G008400	4H	22856712	22857047	LC_TE	Transposon protein, putative, Mariner sub-class
HORVU4Hr1G008410	4H	22859810	22862170	LC_u	undescribed protein
HORVU4Hr1G008420	4H	22866241	22867196	HC_G	Bifunctional inhibitor/lipid-transfer protein/seed storage 2S albumin superfamily protein
HORVU4Hr1G008430	4H	22871316	22872251	LC_u	undescribed protein
HORVU4Hr1G008440	4H	22878782	22884099	HC_G	65-kDa microtubule-associated protein 6
HORVU4Hr1G008450	4H	22932087	22937144	HC_G	Cytochrome c oxidase assembly protein ctaG
HORVU4Hr1G008460	4H	22935289	22935762	LC_u	undescribed protein
HORVU4Hr1G008470	4H	23028397	23037462	HC_G	Dihydroxyacetone kinase
HORVU4Hr1G008480	4H	23256077	23260723	HC_G	Transcription factor ICE1
HORVU4Hr1G008490	4H	23308419	23308960	HC_U	unknown function
HORVU4Hr1G008500	4H	23315601	23319581	HC_G	hydroxyproline-rich glycoprotein family protein
HORVU4Hr1G008510	4H	23375516	23376356	LC_u	undescribed protein
HORVU4Hr1G008520	4H	23377853	23378404	HC_U	unknown function
HORVU4Hr1G008530	4H	23461411	23468904	HC_G	Protein kinase superfamily protein
HORVU4Hr1G008540	4H	23470450	23472261	LC_U	unknown function
HORVU4Hr1G008550	4H	23476863	23480223	HC_G	alpha/beta-Hydrolases superfamily protein
HORVU4Hr1G008560	4H	23487198	23487539	LC_TE	TTF-type zinc finger protein with HAT dimerisation domain
HORVU4Hr1G008570	4H	23487705	23489193	LC_TE	Zinc finger protein 862
HORVU4Hr1G008580	4H	23579997	23584231	HC_G	Protein NRT1/ PTR FAMILY 8.3
CCJ47200.1	4H	23580371	23583970	ncbi|HvNRT1(PTR)II-2	putative proton-dependent olig
HORVU4Hr1G008590	4H	23585582	23587512	HC_G	Protein kinase superfamily protein
HORVU4Hr1G008600	4H	23586679	23587579	LC_u	undescribed protein
HORVU4Hr1G008610	4H	23599210	23606048	HC_G	phytochrome A
AAA17810.1	4H	23601953	23602278	ncbi|PHYA	phytochrome
HORVU4Hr1G008620	4H	23606319	23607091	LC_u	undescribed protein
HORVU4Hr1G008630	4H	23677736	23678356	-	-
CCJ47200.1	4H	23695634	23699233	ncbi|HvNRT1(PTR)II-2	putative proton-dependent olig
HORVU4Hr1G008640	4H	23757747	23759779	HC_G	myb domain protein 52
HORVU4Hr1G008650	4H	23789050	23790490	LC_u	undescribed protein
HORVU4Hr1G008660	4H	23841711	23841950	HC_G	Helicase-like protein
HORVU4Hr1G008670	4H	23850721	23858501	LC_U	unknown function
HORVU4Hr1G008680	4H	23850744	23858479	HC_G	Cytochrome P450 97B2
HORVU4Hr1G008690	4H	23856997	23857332	LC_u	undescribed protein
HORVU4Hr1G008700	4H	23875262	23881413	HC_G	glutamate decarboxylase
HORVU4Hr1G008710	4H	23909749	23910328	LC_u	undescribed protein
HORVU4Hr1G008720	4H	24103801	24104966	LC_u	undescribed protein
HORVU4Hr1G008730	4H	24247842	24251346	LC_U	unknown function
HORVU4Hr1G008740	4H	24280827	24288276	HC_U	Plant protein of unknown function (DUF946)
HORVU4Hr1G008750	4H	24289724	24315017	HC_G	Translational activator GCN1
HORVU4Hr1G008760	4H	24293338	24293799	LC_U	unknown function
HORVU4Hr1G008770	4H	24294127	24294522	HC_G	Niemann-Pick C1 protein
HORVU4Hr1G008780	4H	24317696	24317935	LC_U	unknown function
HORVU4Hr1G008790	4H	24893050	24893392	LC_U	unknown function
HORVU4Hr1G008800	4H	24911501	24912678	HC_G	histone H2A 2
HORVU4Hr1G008810	4H	24913240	24914423	HC_G	Hyccin
HORVU4Hr1G008820	4H	24979535	24985488	HC_G	SWI/SNF complex subunit SWI3D
HORVU4Hr1G008830	4H	25025499	25026593	LC_u	undescribed protein
HORVU4Hr1G008840	4H	25035526	25035897	LC_u	undescribed protein
HORVU4Hr1G008850	4H	25044276	25046939	HC_G	receptor kinase 2
HORVU4Hr1G008860	4H	25130337	25132764	HC_G	Chaperone protein ClpB
HORVU4Hr1G008870	4H	25265934	25272707	HC_TE?	DNA helicase INO80
HORVU4Hr1G008880	4H	25276989	25277318	LC_TE	hAT dimerisation domain-containing protein / transposase-related
HORVU4Hr1G008890	4H	25356652	25358210	LC_u	undescribed protein
HORVU4Hr1G008900	4H	25359707	25360634	LC_TE	unknown function
HORVU4Hr1G008910	4H	25521219	25521610	LC_u	undescribed protein
HORVU4Hr1G008920	4H	25521275	25523650	HC_U	unknown function
HORVU4Hr1G008930	4H	25525312	25526625	HC_G	GRAS family transcription factor
HORVU4Hr1G008940	4H	25535830	25543683	HC_G	Adenylyl cyclase-associated protein
HORVU4Hr1G008950	4H	25539520	25543989	HC_G	Glucan endo-1,3-beta-D-glucosidase
HORVU4Hr1G008960	4H	25617960	25618318	HC_G	NAM-like protein
HORVU4Hr1G008970	4H	25658252	25658652	LC_u	undescribed protein
HORVU4Hr1G008980	4H	25658574	25661319	HC_G	GRAS family transcription factor
HORVU4Hr1G008990	4H	25675723	25676920	HC_G	Late embryogenesis abundant protein
HORVU4Hr1G009000	4H	25679076	25679785	LC_u	undescribed protein
HORVU4Hr1G009010	4H	25680721	25681244	LC_u	undescribed protein
HORVU4Hr1G009020	4H	25711057	25711984	HC_G	Peptidase_C48
HORVU4Hr1G009030	4H	25717171	25721768	LC_TE?	ATP-dependent DNA helicase PIF1
HORVU4Hr1G009040	4H	25725970	25726807	HC_G	Histone H2B.1
HORVU4Hr1G009050	4H	25728011	25730276	HC_G	Iron-sulfur cluster insertion protein ErpA
HORVU4Hr1G009060	4H	25915838	25916603	HC_G	pfkB-like carbohydrate kinase family protein
HORVU4Hr1G009070	4H	25917781	25921580	HC_G	BTB/POZ domain-containing protein
HORVU4Hr1G009080	4H	25929951	25931298	LC_u	undescribed protein
HORVU4Hr1G009090	4H	25930706	25931287	HC_u	undescribed protein
HORVU4Hr1G009100	4H	25961466	25962899	HC_G	UDP-Glycosyltransferase superfamily protein
HORVU4Hr1G009110	4H	25989859	25990257	LC_TE	Retrotransposon protein, putative, unclassified
HORVU4Hr1G009120	4H	25993518	25994184	LC_u	undescribed protein
HORVU4Hr1G009130	4H	25996172	25996434	LC_u	undescribed protein
HORVU4Hr1G009140	4H	26027626	26032352	HC_G	pfkB-like carbohydrate kinase family protein
HORVU4Hr1G009150	4H	26032712	26035760	HC_G	Pentatricopeptide repeat-containing protein
HORVU4Hr1G009160	4H	26144238	26147474	HC_G	Alanine--tRNA ligase
HORVU4Hr1G009170	4H	26147700	26154518	HC_G	Alanine--tRNA ligase
HORVU4Hr1G009180	4H	26196754	26197173	HC_u	undescribed protein
HORVU4Hr1G009190	4H	26198429	26203483	HC_G	Sec14p-like phosphatidylinositol transfer family protein
HORVU4Hr1G009200	4H	26201361	26202081	LC_u	undescribed protein
HORVU4Hr1G009210	4H	26209973	26214305	HC_G	Sec14p-like phosphatidylinositol transfer family protein
HORVU4Hr1G009220	4H	26216468	26216662	HC_G	kinesin 3
HORVU4Hr1G009230	4H	26232210	26234764	HC_G	receptor kinase 2
HORVU4Hr1G009240	4H	26311697	26312398	LC_u	undescribed protein
HORVU4Hr1G009250	4H	26316566	26316921	LC_u	undescribed protein
HORVU4Hr1G009260	4H	26326406	26326612	LC_u	undescribed protein
HORVU4Hr1G009270	4H	26338990	26341159	HC_U	unknown protein
HORVU4Hr1G009280	4H	26342512	26344743	LC_u	undescribed protein
HORVU4Hr1G009290	4H	26342718	26343653	LC_u	undescribed protein
HORVU4Hr1G009300	4H	26351006	26352733	HC_G	HXXXD-type acyl-transferase family protein
HORVU4Hr1G009310	4H	26357342	26364046	HC_G	Sec14p-like phosphatidylinositol transfer family protein
HORVU4Hr1G009320	4H	26436821	26437080	LC_u	undescribed protein
HORVU4Hr1G009330	4H	26452382	26453101	HC_G	Zinc transporter 7
HORVU4Hr1G009340	4H	26499859	26504881	HC_G	Protein kinase superfamily protein
HORVU4Hr1G009350	4H	26547801	26550055	HC_G	Maf-like protein
HORVU4Hr1G009360	4H	26664812	26669252	HC_G	Lariat debranching enzyme
HORVU4Hr1G009370	4H	26664870	26666203	LC_u	undescribed protein
HORVU4Hr1G009380	4H	26672877	26674092	HC_G	Lariat debranching enzyme
HORVU4Hr1G009390	4H	26675810	26687141	HC_G	Pre-mRNA polyadenylation factor fip1
HORVU4Hr1G009400	4H	26678097	26678237	HC_G	Myosin-J heavy chain
HORVU4Hr1G009410	4H	26686230	26686429	LC_u	undescribed protein
HORVU4Hr1G009420	4H	26691208	26693399	HC_G	50S ribosomal protein L6
HORVU4Hr1G009430	4H	26787724	26788021	LC_u	undescribed protein
HORVU4Hr1G009440	4H	26788351	26791410	HC_G	basic helix-loop-helix (bHLH) DNA-binding superfamily protein
HORVU4Hr1G009450	4H	26792813	26794763	LC_u	undescribed protein
HORVU4Hr1G009460	4H	26794927	26795815	HC_G	Transport membrane protein
HORVU4Hr1G009470	4H	26798683	26799290	LC_u	undescribed protein
HORVU4Hr1G009480	4H	26801907	26802120	LC_u	undescribed protein
HORVU4Hr1G009490	4H	26802395	26803016	LC_u	undescribed protein
HORVU4Hr1G009500	4H	27033568	27039820	HC_G	WD repeat-containing protein 5
HORVU4Hr1G009510	4H	27056345	27057148	LC_u	undescribed protein
HORVU4Hr1G009520	4H	27194625	27198021	HC_G	tubulin alpha-4 chain
HORVU4Hr1G009530	4H	27202130	27202571	LC_u	undescribed protein
HORVU4Hr1G009540	4H	27205158	27211359	HC_G	Inositol-tetrakisphosphate 1-kinase 3
HORVU4Hr1G009550	4H	27214849	27218985	HC_G	Early-responsive to dehydration stress protein (ERD4)
HORVU4Hr1G009560	4H	27322195	27328175	HC_G	Sulfite exporter TauE/SafE family protein
HORVU4Hr1G009570	4H	27328129	27331617	HC_U	unknown function
HORVU4Hr1G009580	4H	27399127	27399390	HC_U	unknown function
HORVU4Hr1G009590	4H	27567926	27575347	HC_G	AMSH-like ubiquitin thioesterase 3
HORVU4Hr1G009600	4H	27573284	27573579	HC_U	unknown function
HORVU4Hr1G009610	4H	27576865	27577296	LC_TE	unknown function
HORVU4Hr1G009620	4H	27582487	27587272	HC_G	GDP-mannose transporter
HORVU4Hr1G009630	4H	27589647	27591162	HC_G	EPIDERMAL PATTERNING FACTOR-like protein 2
HORVU4Hr1G009640	4H	27590417	27591165	LC_u	undescribed protein
HORVU4Hr1G009650	4H	27592425	27593252	LC_TE	unknown function
HORVU4Hr1G009660	4H	27593892	27594354	LC_u	undescribed protein
HORVU4Hr1G009670	4H	27596636	27604771	HC_G	alpha/beta-Hydrolases superfamily protein
HORVU4Hr1G009680	4H	27600836	27602471	LC_u	undescribed protein
HORVU4Hr1G009690	4H	27609764	27610619	LC_u	undescribed protein
HORVU4Hr1G009700	4H	27610794	27611754	LC_u	undescribed protein
HORVU4Hr1G009710	4H	27611815	27612751	LC_u	undescribed protein
HORVU4Hr1G009720	4H	27670359	27670979	LC_u	undescribed protein
HORVU4Hr1G009730	4H	27784054	27792183	HC_G	Homeobox protein knotted-1-like 6
HORVU4Hr1G009740	4H	27785743	27785938	LC_u	undescribed protein
HORVU4Hr1G009750	4H	27788790	27788921	LC_u	undescribed protein
HORVU4Hr1G009760	4H	28425448	28427524	HC_U	BnaC07g16770D protein
HORVU4Hr1G009770	4H	28425982	28426197	LC_u	undescribed protein
HORVU4Hr1G009780	4H	28602674	28603395	LC_u	undescribed protein
HORVU4Hr1G009790	4H	28606058	28606447	LC_TE	unknown function

## Sheet: Qsc_5H_1
QTL Qsc_5H_1 identified between 638.2 and 659.3 Mbp.
Marker	Chromosome	Physical location [bp]		Gene_class	Description
HORVU5Hr1G109910	5H	631251083	631252934	HC_G	30S ribosomal protein S5
HORVU5Hr1G109920	5H	631356128	631357048	LC_U	Chromosome 3B
HORVU5Hr1G109930	5H	631383906	631384735	LC_u	undescribed protein
HORVU5Hr1G109940	5H	631445355	631447271	HC_G	Chaperonin-like RbcX protein
HORVU5Hr1G109950	5H	631505511	631505709	-	-
HORVU5Hr1G109960	5H	631519641	631520726	LC_u	undescribed protein
HORVU5Hr1G109970	5H	631521904	631523564	HC_G	Pectin lyase-like superfamily protein
HORVU5Hr1G109980	5H	631560120	631561719	HC_G	Pectin lyase-like superfamily protein
HORVU5Hr1G109990	5H	631585437	631585871	LC_u	undescribed protein
HORVU5Hr1G110000	5H	631585522	631592253	HC_G	Cellulose synthase family protein
HORVU5Hr1G110010	5H	631609805	631610440	HC_U	unknown function
HORVU5Hr1G110020	5H	631676401	631677060	LC_u	undescribed protein
HORVU5Hr1G110030	5H	631676532	631677720	LC_u	undescribed protein
HORVU5Hr1G110040	5H	631733817	631734278	LC_u	undescribed protein
HORVU5Hr1G110050	5H	631791999	631793880	HC_G	GDSL esterase/lipase
HORVU5Hr1G110060	5H	631798631	631799299	HC_TE?	BED zinc finger family protein
HORVU5Hr1G110070	5H	631831227	631831789	LC_u	undescribed protein
HORVU5Hr1G110080	5H	631879522	631884315	HC_G	RNA-binding protein 8A
HORVU5Hr1G110090	5H	631885208	631886305	HC_u	undescribed protein
HORVU5Hr1G110100	5H	631892525	631893928	HC_G	tRNA dimethylallyltransferase 2
HORVU5Hr1G110110	5H	631902641	631904079	LC_u	undescribed protein
HORVU5Hr1G110120	5H	631908950	631912859	HC_G	nudix hydrolase homolog 16
HORVU5Hr1G110130	5H	631984447	631984996	HC_G	Oral cancer overexpressed protein 1
HORVU5Hr1G110140	5H	631996599	631998606	HC_G	GDSL esterase/lipase
HORVU5Hr1G110150	5H	632021759	632022321	LC_u	undescribed protein
HORVU5Hr1G110160	5H	632031813	632032897	HC_G	sterol carrier protein 2
HORVU5Hr1G110170	5H	632089832	632091949	HC_G	E3 ubiquitin-protein ligase Topors
HORVU5Hr1G110180	5H	632099213	632102112	HC_G	phosphate transporter 1
CAS02288.1	5H	632099499	632101112	ncbi|pht1
HORVU5Hr1G110190	5H	632101252	632102074	LC_u	undescribed protein
HORVU5Hr1G110200	5H	632185424	632196887	HC_G	Protein phosphatase 2C 70
HORVU5Hr1G110210	5H	632197952	632198117	HC_G	Eukaryotic translation initiation factor 3 subunit L
HORVU5Hr1G110220	5H	632200462	632202458	HC_G	phosphate transporter 1
CAS02288.1	5H	632200692	632202305	ncbi|pht1
HORVU5Hr1G110230	5H	632204588	632204857	LC_TE	unknown function
HORVU5Hr1G110240	5H	632204900	632205169	HC_TE?	Ribosomal protein-like
HORVU5Hr1G110250	5H	632209044	632209184	HC_G	Serine/threonine-protein phosphatase 7 long form-like protein
HORVU5Hr1G110260	5H	632209360	632209985	LC_TE	unknown function
HORVU5Hr1G110270	5H	632292896	632293152	HC_G	Chitobiosyldiphosphodolichol beta-mannosyltransferase
HORVU5Hr1G110280	5H	632293956	632302971	HC_U	unknown function
HORVU5Hr1G110290	5H	632302003	632302888	LC_u	undescribed protein
HORVU5Hr1G110300	5H	632310116	632312406	HC_G	GDSL esterase/lipase
HORVU5Hr1G110310	5H	632313258	632314222	HC_U	Chromosome 3B
HORVU5Hr1G110320	5H	632341313	632341960	LC_u	undescribed protein
HORVU5Hr1G110330	5H	632383586	632386920	HC_G	Proteasome subunit beta type-5-A
HORVU5Hr1G110340	5H	632390004	632399276	HC_G	Chitobiosyldiphosphodolichol beta-mannosyltransferase
HORVU5Hr1G110350	5H	632392604	632393119	HC_G	Anaphase-promoting complex subunit 10
HORVU5Hr1G110360	5H	632542994	632543653	LC_TE	Retrotransposon protein
HORVU5Hr1G110370	5H	632547993	632552828	HC_G	RNA-binding protein 1
HORVU5Hr1G110380	5H	632593128	632596419	HC_G	purple acid phosphatase 10
HORVU5Hr1G110390	5H	632620838	632622954	HC_G	Major facilitator superfamily protein
HORVU5Hr1G110400	5H	632632160	632632186	-	-
HORVU5Hr1G110410	5H	632720638	632721962	HC_G	MADS-box transcription factor family protein
HORVU5Hr1G110420	5H	632728965	632729439	HC_G	Bifunctional inhibitor/lipid-transfer protein/seed storage 2S albumin superfamily protein
HORVU5Hr1G110430	5H	632732203	632733664	HC_G	Protein kinase superfamily protein
HORVU5Hr1G110440	5H	632738655	632740565	HC_G	UDP-Glycosyltransferase superfamily protein
HORVU5Hr1G110450	5H	632789297	632789718	LC_u	undescribed protein
HORVU5Hr1G110460	5H	632789863	632790676	HC_u	undescribed protein
HORVU5Hr1G110470	5H	632829459	632830486	HC_G	MADS-box transcription factor family protein
HORVU5Hr1G110480	5H	632987011	632994803	LC_u	undescribed protein
HORVU5Hr1G110490	5H	632987011	632994871	HC_G	unknown function
HORVU5Hr1G110500	5H	632995451	632997223	HC_G	Major facilitator superfamily protein
HORVU5Hr1G110510	5H	633002574	633002915	LC_TE	Retrotransposon protein
HORVU5Hr1G110520	5H	633011997	633013968	LC_u	undescribed protein
HORVU5Hr1G110530	5H	633076260	633077510	HC_G	BTB/POZ domain-containing protein
HORVU5Hr1G110540	5H	633195158	633197663	HC_G	3-oxoacyl-[acyl-carrier-protein] reductase 4
HORVU5Hr1G110550	5H	633197356	633197708	LC_u	undescribed protein
HORVU5Hr1G110560	5H	633489158	633489397	HC_u	undescribed protein
HORVU5Hr1G110570	5H	633526908	633528563	HC_G	LRR receptor-like serine/threonine-protein kinase EFR
HORVU5Hr1G110580	5H	633529411	633529659	LC_TE	Retrotransposon protein
HORVU5Hr1G110590	5H	633530301	633530729	LC_TE	Retrotransposon protein
HORVU5Hr1G110600	5H	633669727	633672737	LC_u	undescribed protein
HORVU5Hr1G110610	5H	633670310	633672869	LC_u	undescribed protein
HORVU5Hr1G110620	5H	633692111	633692953	LC_u	undescribed protein
HORVU5Hr1G110630	5H	633696077	633696781	LC_u	undescribed protein
HORVU5Hr1G110640	5H	633697105	633697847	LC_u	undescribed protein
HORVU5Hr1G110650	5H	633700314	633701173	LC_TE	unknown function
HORVU5Hr1G110660	5H	633736104	633738545	HC_G	calmodulin-binding family protein
HORVU5Hr1G110670	5H	633739540	633740183	HC_G	TD and POZ domain-containing protein 2
HORVU5Hr1G110680	5H	633762103	633763004	HC_G	histone H2A 7
HORVU5Hr1G110690	5H	633841434	633842168	HC_G	early nodulin-like protein 15
HORVU5Hr1G110700	5H	633867167	633867634	HC_G	early nodulin-like protein 15
HORVU5Hr1G110710	5H	633928200	633928895	HC_G	early nodulin-like protein 15
HORVU5Hr1G110720	5H	633986624	633987232	HC_G	SKP1-like 4
HORVU5Hr1G110730	5H	634021209	634021661	LC_u	undescribed protein
HORVU5Hr1G110740	5H	634021422	634021922	LC_TE	HAT family dimerisation domain containing protein
HORVU5Hr1G110750	5H	634034524	634035060	HC_G	SKP1-like 4
HORVU5Hr1G110760	5H	634091901	634093941	HC_G	SKP1-like 4
HORVU5Hr1G110770	5H	634100713	634101438	HC_G	SKP1-like 4
HORVU5Hr1G110780	5H	634103056	634103578	-	-
HORVU5Hr1G110790	5H	634111938	634112599	HC_G	SKP1-like 4
HORVU5Hr1G110800	5H	634146177	634146710	HC_G	SKP1-like 4
HORVU5Hr1G110810	5H	634197813	634200938	HC_G	SKP1-like 4
HORVU5Hr1G110820	5H	634237652	634241473	HC_G	SKP1-like 4
HORVU5Hr1G110830	5H	634243946	634248711	HC_G	SKP1-like 4
HORVU5Hr1G110840	5H	634257801	634258331	HC_G	SKP1-like 4
HORVU5Hr1G110850	5H	634279100	634279636	HC_G	SKP1-like 4
HORVU5Hr1G110860	5H	634280147	634282536	HC_G	Transcription factor jumonji domain-containing protein
HORVU5Hr1G110870	5H	634295045	634295594	HC_G	SKP1-like 4
HORVU5Hr1G110880	5H	634298543	634299085	HC_G	SKP1-like 4
HORVU5Hr1G110890	5H	634320780	634322370	HC_G	Ubiquitin-conjugating enzyme/RWD-like protein
HORVU5Hr1G110900	5H	634445432	634449872	HC_G	calcium-dependent protein kinase 19
HORVU5Hr1G110910	5H	634495687	634501741	HC_G	FAR1-related sequence 5
HORVU5Hr1G110920	5H	634496327	634512632	HC_G	receptor lectin kinase
HORVU5Hr1G110930	5H	634514740	634515645	LC_u	undescribed protein
HORVU5Hr1G110940	5H	634566325	634568382	HC_G	UDP-Glycosyltransferase superfamily protein
HORVU5Hr1G110950	5H	634660562	634665153	HC_G	UDP-Glycosyltransferase superfamily protein
HORVU5Hr1G110960	5H	634724408	634730991	HC_G	Transcription initiation factor IIE subunit beta
HORVU5Hr1G110970	5H	634732673	634736696	LC_TE?	F-box protein PP2-A13
HORVU5Hr1G110980	5H	634838113	634839298	HC_TE?	ubiquitin 9
HORVU5Hr1G110990	5H	634849024	634849592	HC_G	Disease resistance-responsive (dirigent-like protein) family protein
HORVU5Hr1G111000	5H	634852907	634855409	HC_G	UDP-Glycosyltransferase superfamily protein
HORVU5Hr1G111010	5H	634857286	634860303	HC_G	CBS domain-containing protein / transporter associated domain-containing protein
HORVU5Hr1G111020	5H	634864650	634866256	HC_G	UDP-Glycosyltransferase superfamily protein
HORVU5Hr1G111030	5H	634974616	634975731	LC_u	undescribed protein
HORVU5Hr1G111040	5H	634976664	634978508	HC_G	UDP-Glycosyltransferase superfamily protein
HORVU5Hr1G111050	5H	634985466	634986376	HC_G	Non-specific lipid-transfer protein 1
HORVU5Hr1G111060	5H	635004160	635004822	LC_u	undescribed protein
HORVU5Hr1G111070	5H	635045041	635045696	LC_u	undescribed protein
HORVU5Hr1G111080	5H	635107629	635108133	LC_u	undescribed protein
HORVU5Hr1G111090	5H	635353173	635357391	HC_G	Protein kinase family protein
HORVU5Hr1G111100	5H	635416762	635417253	LC_TE	Mutator protein
HORVU5Hr1G111110	5H	635418995	635425253	HC_G	Mitochondrial Rho GTPase 1
HORVU5Hr1G111120	5H	635425960	635477073	HC_G	Remorin family protein
HORVU5Hr1G111130	5H	635426241	635428560	HC_G	Remorin family protein
HORVU5Hr1G111140	5H	635478624	635485576	HC_G	Mitochondrial Rho GTPase 1
HORVU5Hr1G111150	5H	635492202	635492418	LC_u	undescribed protein
HORVU5Hr1G111160	5H	635507655	635508125	LC_TE	Retrotransposon protein
HORVU5Hr1G111170	5H	635611560	635612496	LC_u	undescribed protein
HORVU5Hr1G111180	5H	635611647	635618409	HC_G	Triacylglycerol lipase SDP1
HORVU5Hr1G111190	5H	635616433	635617793	HC_G	Dehydrogenase/reductase SDR family member 4
HORVU5Hr1G111200	5H	635617631	635618064	LC_u	undescribed protein
HORVU5Hr1G111210	5H	635781981	635782840	HC_u	undescribed protein
HORVU5Hr1G111220	5H	635786919	635787530	HC_U	unknown function
HORVU5Hr1G111230	5H	635791016	635791932	LC_TE	unknown function
HORVU5Hr1G111240	5H	635792674	635798578	HC_G	receptor kinase 1
HORVU5Hr1G111250	5H	635799064	635806529	HC_G	myosin
HORVU5Hr1G111260	5H	635800362	635806328	LC_u	undescribed protein
HORVU5Hr1G111270	5H	635811325	635811606	HC_U	unknown function
HORVU5Hr1G111280	5H	635821296	635821977	HC_U	unknown function
HORVU5Hr1G111290	5H	635854290	635860545	HC_G	basic helix-loop-helix (bHLH) DNA-binding superfamily protein
HORVU5Hr1G111300	5H	635867907	635874341	HC_G	BRCA1 C Terminus domain containing protein
HORVU5Hr1G111310	5H	635878980	635886737	HC_G	magnesium chelatase i2
AAZ32779.1	5H	635879526	635886607	ncbi|-	chloroplast Mg-chelatase subun
HORVU5Hr1G111320	5H	635921463	635922103	LC_TE	Retrotransposon protein
HORVU5Hr1G111330	5H	635933948	635939359	HC_U	unknown function
HORVU5Hr1G111340	5H	635934752	635939335	HC_U	unknown protein
HORVU5Hr1G111350	5H	635940092	635941232	HC_G	Vicilin-like antimicrobial peptides 2-2
HORVU5Hr1G111360	5H	635984678	635988853	HC_TE?	HIT zinc finger
HORVU5Hr1G111370	5H	636080147	636080588	HC_u	undescribed protein
HORVU5Hr1G111380	5H	636116637	636118763	HC_G	50S ribosomal protein L36
HORVU5Hr1G111390	5H	636117091	636118584	LC_u	undescribed protein
HORVU5Hr1G111400	5H	636119275	636120366	HC_G	Pre-mRNA branch site p14-like protein
HORVU5Hr1G111410	5H	636119531	636123605	HC_G	Peptidyl-prolyl cis-trans isomerase H
HORVU5Hr1G111420	5H	636123964	636125129	HC_U	Protein of unknown function
HORVU5Hr1G111430	5H	636126961	636129831	HC_G	Mitochondrial transcription termination factor-like
HORVU5Hr1G111440	5H	636203771	636207685	HC_G	NAC domain containing protein 3
HORVU5Hr1G111450	5H	636300294	636300513	LC_U	unknown function
HORVU5Hr1G111460	5H	636369060	636379906	HC_G	ABC transporter C family member 14
HORVU5Hr1G111470	5H	636383918	636384586	LC_u	undescribed protein
HORVU5Hr1G111480	5H	636401083	636417985	HC_G	DNA gyrase subunit A
HORVU5Hr1G111490	5H	636414109	636414440	LC_u	undescribed protein
HORVU5Hr1G111500	5H	636418856	636421672	HC_G	ADP-ribosylation factor 1
HORVU5Hr1G111510	5H	636519839	636522299	HC_G	60S ribosomal protein L24
HORVU5Hr1G111520	5H	636573063	636574412	HC_G	EF hand calcium-binding protein family
HORVU5Hr1G111530	5H	636605343	636608891	HC_G	RING/U-box superfamily protein
HORVU5Hr1G111540	5H	636675899	636680290	HC_G	RNA-binding KH domain-containing protein
HORVU5Hr1G111550	5H	636696266	636701747	HC_G	Ethylene-responsive transcription factor 10
HORVU5Hr1G111560	5H	636709474	636710419	LC_u	undescribed protein
HORVU5Hr1G111570	5H	636739415	636741560	HC_G	60S ribosomal protein L24
HORVU5Hr1G111580	5H	636770330	636771540	HC_u	undescribed protein
HORVU5Hr1G111590	5H	636772199	636774461	HC_G	NAC domain protein
AEG21060.1	5H	636772462	636773593	ncbi|-	stress-induced transcription f
HORVU5Hr1G111600	5H	636795239	636796782	LC_u	undescribed protein
HORVU5Hr1G111610	5H	636795842	636797026	LC_u	undescribed protein
HORVU5Hr1G111620	5H	636797408	636815487	HC_G	methylenetetrahydrofolate reductase 2
HORVU5Hr1G111630	5H	636810418	636811615	LC_u	undescribed protein
HORVU5Hr1G111640	5H	636814022	636816516	HC_G	50S ribosomal protein L17
HORVU5Hr1G111650	5H	636860518	636862607	HC_G	Pectin lyase-like superfamily protein
HORVU5Hr1G111660	5H	636934208	636935649	LC_u	undescribed protein
HORVU5Hr1G111670	5H	636939047	636943214	HC_G	Protein kinase superfamily protein
HORVU5Hr1G111680	5H	636943636	636947431	HC_G	U-box domain-containing protein 62
HORVU5Hr1G111690	5H	636944681	636944861	LC_u	undescribed protein
HORVU5Hr1G111700	5H	636959242	636962839	HC_G	Transcription elongation factor A protein 2
HORVU5Hr1G111710	5H	637145164	637145797	HC_u	undescribed protein
HORVU5Hr1G111720	5H	637157865	637158731	LC_TE	Retrotransposon protein
HORVU5Hr1G111730	5H	637167749	637168015	LC_TE	unknown function
HORVU5Hr1G111740	5H	637171827	637172300	HC_U	unknown protein
HORVU5Hr1G111750	5H	637174071	637174964	LC_u	undescribed protein
HORVU5Hr1G111760	5H	637189943	637191354	HC_G	cytochrome P450
HORVU5Hr1G111770	5H	637200754	637202359	LC_u	undescribed protein
HORVU5Hr1G111780	5H	637201489	637202608	HC_u	undescribed protein
HORVU5Hr1G111790	5H	637214365	637215238	HC_U	unknown function
HORVU5Hr1G111800	5H	637262697	637263941	LC_u	undescribed protein
HORVU5Hr1G111810	5H	637272914	637278019	HC_G	GTP-binding protein EngB
HORVU5Hr1G111820	5H	637279017	637281273	HC_G	40S ribosomal protein S26
HORVU5Hr1G111830	5H	637333534	637334019	HC_u	undescribed protein
HORVU5Hr1G111840	5H	637337570	637338055	HC_u	undescribed protein
HORVU5Hr1G111850	5H	637378304	637381985	HC_G	Alpha-ketoglutarate-dependent dioxygenase AlkB homolog
HORVU5Hr1G111860	5H	637398147	637403312	HC_G	Serpin-Z7
HORVU5Hr1G111870	5H	637431028	637433940	HC_G	DCD (Development and Cell Death) domain protein
HORVU5Hr1G111880	5H	637561453	637561804	LC_u	undescribed protein
HORVU5Hr1G111890	5H	637561523	637562530	HC_G	RING-H2 finger protein ATL2L
HORVU5Hr1G111900	5H	637626600	637628480	HC_G	Long chain acyl-CoA synthetase 9
HORVU5Hr1G111910	5H	637628661	637630502	LC_TE	unknown function
HORVU5Hr1G111920	5H	637647880	637652536	HC_G	Serpin-Z7
HORVU5Hr1G111930	5H	637693479	637694034	LC_u	undescribed protein
HORVU5Hr1G111940	5H	637708479	637730691	HC_G	my s in 77 species
HORVU5Hr1G111950	5H	637711600	637712053	LC_u	undescribed protein
HORVU5Hr1G111960	5H	637727387	637727651	LC_u	undescribed protein
HORVU5Hr1G111970	5H	637854304	637859913	HC_G	Pentatricopeptide repeat-containing protein
HORVU5Hr1G111980	5H	637870539	637878263	LC_U	unknown function
HORVU5Hr1G111990	5H	637871007	637871810	HC_G	germin-like protein 5
HORVU5Hr1G112000	5H	637875118	637876304	HC_G	Phantastica transcription factor b
HORVU5Hr1G112010	5H	637920324	637922337	HC_G	Pentatricopeptide repeat-containing protein
HORVU5Hr1G112020	5H	638029293	638030642	HC_U	unknown function
HORVU5Hr1G112030	5H	638032424	638033233	HC_G	TSA: Wollemia nobilis Ref_Wollemi_Transcript_8676_899 transcribed RNA sequence
HORVU5Hr1G112040	5H	638057698	638059446	HC_U	unknown function
HORVU5Hr1G112050	5H	638078313	638079620	HC_G	serpin 2
HORVU5Hr1G112060	5H	638106772	638158996	HC_G	thionin 2.2
HORVU5Hr1G112070	5H	638177139	638178978	LC_u	undescribed protein
HORVU5Hr1G112080	5H	638177139	638179944	LC_u	undescribed protein
HORVU5Hr1G112090	5H	638180651	638183059	LC_u	undescribed protein
HORVU5Hr1G112100	5H	638183359	638186595	HC_G	unknown function
HORVU5Hr1G112110	5H	638185035	638186322	HC_u	undescribed protein
HORVU5Hr1G112120	5H	638189413	638190048	LC_TE	Polyprotein
HORVU5Hr1G112130	5H	638245183	638247091	HC_G	Cytochrome P450 superfamily protein
chr5H_638245248	5H	638245248	638245249
HORVU5Hr1G112140	5H	638247923	638249335	LC_u	undescribed protein
HORVU5Hr1G112150	5H	638362199	638362551	LC_TE	HAT family dimerisation domain containing protein
HORVU5Hr1G112160	5H	638398994	638401876	HC_G	Pathogenesis-related thaumatin superfamily protein
HORVU5Hr1G112170	5H	638432676	638434272	HC_u	undescribed protein
HORVU5Hr1G112180	5H	638433361	638449857	LC_u	undescribed protein
HORVU5Hr1G112190	5H	638450313	638457449	LC_TE?	Zinc finger FYVE domain-containing protein 21
HORVU5Hr1G112200	5H	638456584	638457627	LC_u	undescribed protein
HORVU5Hr1G112210	5H	638459130	638478382	HC_G	Transmembrane amino acid transporter family protein
CCJ47129.1	5H	638460132	638460323	ncbi|HvANT10	putative aromatic and neutral
HORVU5Hr1G112220	5H	638503352	638505596	HC_G	TRICHOME BIREFRINGENCE-LIKE 34
HORVU5Hr1G112230	5H	638666789	638666916	LC_u	undescribed protein
HORVU5Hr1G112240	5H	638668175	638668384	HC_U	unknown function
HORVU5Hr1G112250	5H	638668925	638673595	LC_TE	Helicase-like protein
HORVU5Hr1G112260	5H	638682466	638686353	LC_u	undescribed protein
HORVU5Hr1G112270	5H	638753714	638753947	LC_u	undescribed protein
HORVU5Hr1G112280	5H	638813469	638816866	HC_G	TRICHOME BIREFRINGENCE-LIKE 32
HORVU5Hr1G112290	5H	638826582	638826859	LC_u	undescribed protein
HORVU5Hr1G112300	5H	638827511	638834063	HC_G	TRICHOME BIREFRINGENCE-LIKE 33	GO:0000166
HORVU5Hr1G112310	5H	638834064	638834434	LC_u	undescribed protein
HORVU5Hr1G112320	5H	638925209	638926854	LC_u	undescribed protein
HORVU5Hr1G112330	5H	638925209	638926854	LC_u	undescribed protein
HORVU5Hr1G112340	5H	638927200	638929940	HC_G	dihydroflavonol 4-reductase-like1
HORVU5Hr1G112350	5H	638950858	638955739	HC_G	Multiple inositol polyphosphate phosphatase 1
HORVU5Hr1G112360	5H	638969212	638973776	HC_G	Histone-lysine N-methyltransferase
HORVU5Hr1G112370	5H	638975164	638975722	LC_u	undescribed protein
HORVU5Hr1G112380	5H	638976527	638981657	HC_U	unknown protein
HORVU5Hr1G112390	5H	639095929	639100368	HC_G	30S ribosomal protein S12
HORVU5Hr1G112400	5H	639122978	639123196	HC_G	Tubby-like F-box protein 9
HORVU5Hr1G112410	5H	639123518	639123812	HC_G	PHD finger family protein
HORVU5Hr1G112420	5H	639128828	639133198	HC_G	PHD finger protein ALFIN-LIKE 3
HORVU5Hr1G112430	5H	639136124	639136246	LC_u	undescribed protein
HORVU5Hr1G112440	5H	639351730	639355682	HC_G	Ethylene-responsive transcription factor 10
ABB99862.1	5H	639352898	639353762	ncbi|q	Q protein
HORVU5Hr1G112450	5H	639358649	639359604	LC_u	undescribed protein
HORVU5Hr1G112460	5H	639487409	639493181	LC_TE?	Translational activator GCN1
HORVU5Hr1G112470	5H	639487409	639499413	LC_u	undescribed protein
HORVU5Hr1G112480	5H	639496357	639498209	LC_TE	Transposon Ty1-H Gag-Pol polyprotein
HORVU5Hr1G112490	5H	639581995	639582501	HC_u	undescribed protein
HORVU5Hr1G112500	5H	639586929	639587270	LC_TE	Transposon protein
HORVU5Hr1G112510	5H	639588555	639589038	HC_TE?	Zinc finger CCCH domain-containing protein 43
HORVU5Hr1G112520	5H	639599411	639600701	HC_u	undescribed protein
HORVU5Hr1G112530	5H	639612827	639616505	HC_G	Leukotriene A-4 hydrolase homolog
HORVU5Hr1G112540	5H	639669055	639669486	HC_G	Protein synthesis inhibitor II
HORVU5Hr1G112550	5H	639695339	639700332	LC_u	undescribed protein
HORVU5Hr1G112560	5H	639725959	639785939	HC_G	Chloroplast-targeted copper chaperone protein
HORVU5Hr1G112570	5H	639737132	639737966	HC_G	Chymotrypsin inhibitor
HORVU5Hr1G112580	5H	639807894	639809373	HC_G	rRNA N-glycosidase
HORVU5Hr1G112590	5H	639811897	639813489	LC_u	undescribed protein
HORVU5Hr1G112600	5H	639812656	639812841	LC_u	undescribed protein
HORVU5Hr1G112610	5H	639841344	639842539	HC_G	rRNA N-glycosidase
HORVU5Hr1G112620	5H	639852618	639855184	HC_u	undescribed protein
HORVU5Hr1G112630	5H	639859123	639861891	HC_u	undescribed protein
HORVU5Hr1G112640	5H	639859125	639862002	LC_u	undescribed protein
HORVU5Hr1G112650	5H	639980460	639981812	LC_u	undescribed protein
HORVU5Hr1G112660	5H	639983926	639985806	LC_u	undescribed protein
HORVU5Hr1G112670	5H	639991480	639993043	HC_G	Chalcone--flavonone isomerase
AAM13449.1	5H	639991843	639992738	ncbi|CHI	chalcone isomerase
HORVU5Hr1G112680	5H	640002499	640006658	HC_U	unknown function
HORVU5Hr1G112690	5H	640005396	640005716	LC_u	undescribed protein
HORVU5Hr1G112700	5H	640005927	640006222	LC_u	undescribed protein
HORVU5Hr1G112710	5H	640025889	640030224	HC_G	Leucine-rich repeat-containing protein 49
HORVU5Hr1G112720	5H	640067158	640069557	HC_G	Armadillo/beta-catenin repeat family protein
HORVU5Hr1G112730	5H	640070372	640072067	LC_u	undescribed protein
HORVU5Hr1G112740	5H	640140667	640141620	LC_u	undescribed protein
HORVU5Hr1G112750	5H	640161256	640163948	HC_G	Outer arm dynein light chain 1 protein
HORVU5Hr1G112760	5H	640189290	640189771	HC_G	histidine kinase 5
HORVU5Hr1G112770	5H	640190694	640191119	HC_G	histidine kinase 5
HORVU5Hr1G112780	5H	640191182	640192226	HC_G	F13K23.4 protein
HORVU5Hr1G112790	5H	640332516	640334660	HC_G	Ras-related protein Rab-8A
HORVU5Hr1G112800	5H	640336437	640337517	LC_u	undescribed protein
HORVU5Hr1G112810	5H	640339405	640341730	LC_TE?	unknown function
HORVU5Hr1G112820	5H	640347245	640348101	HC_TE?	zinc-finger protein 3
HORVU5Hr1G112830	5H	640362336	640365470	LC_TE	unknown function
HORVU5Hr1G112840	5H	640366097	640368113	HC_G	Anaphase-promoting complex subunit 11
HORVU5Hr1G112850	5H	640375896	640380995	HC_G	Dihydrolipoyllysine-residue acetyltransferase component of pyruvate dehydrogenase complex
HORVU5Hr1G112860	5H	640393828	640394739	LC_TE?	C2H2-like zinc finger protein
HORVU5Hr1G112870	5H	640438390	640439183	HC_TE?	C2H2-like zinc finger protein
HORVU5Hr1G112880	5H	640475972	640477021	LC_TE	zinc-finger protein 1
HORVU5Hr1G112890	5H	640480925	640481845	LC_TE	zinc-finger protein 1
HORVU5Hr1G112900	5H	640489769	640491382	HC_TE?	C2H2-like zinc finger protein
HORVU5Hr1G112910	5H	640496057	640496496	LC_u	undescribed protein
HORVU5Hr1G112920	5H	640496602	640497186	LC_u	undescribed protein
HORVU5Hr1G112930	5H	640501543	640623302	HC_TE?	C2H2-like zinc finger protein
HORVU5Hr1G112940	5H	640519318	640520222	HC_TE?	C2H2-like zinc finger protein
HORVU5Hr1G112950	5H	640562797	640563501	LC_u	undescribed protein
HORVU5Hr1G112960	5H	640583351	640584800	HC_G	Transmembrane amino acid transporter family protein
HORVU5Hr1G112970	5H	640595738	640596786	HC_TE?	zinc-finger protein 3
HORVU5Hr1G112980	5H	640700457	640700814	HC_G	CcmFN
HORVU5Hr1G112990	5H	640703959	640710202	HC_G	SEC14 cytosolic factor family protein / phosphoglyceride transfer family protein
HORVU5Hr1G113000	5H	640712086	640716080	HC_TE?	Cellular nucleic acid-binding protein
HORVU5Hr1G113010	5H	640716835	640718913	HC_G	actin depolymerizing factor 3
HORVU5Hr1G113020	5H	640765717	640767035	HC_G	actin depolymerizing factor 11
HORVU5Hr1G113030	5H	640773609	640779117	HC_G	Disease resistance protein RPP13
AGO59120.1	5H	640774743	640778857	ncbi|Rga1	RGA1
HORVU5Hr1G113040	5H	640812970	640820023	HC_G	Disease resistance protein (CC-NBS-LRR class) family
ACG68415.1	5H	640813520	640817262	ncbi|Rpg5	non-functional stem rust resis
ACJ10038.1	5H	640817318	640819241	ncbi|PP2C	PP2C
HORVU5Hr1G113050	5H	640821020	640821511	LC_u	undescribed protein
HORVU5Hr1G113060	5H	640821674	640822624	HC_G	actin depolymerizing factor 4
AGH62467.1	5H	640821855	640822287	ncbi|Adf3	actin depolymerization factor-
HORVU5Hr1G113070	5H	640833367	640834390	HC_TE?	C2H2-like zinc finger protein
HORVU5Hr1G113080	5H	640838502	640839387	HC_TE?	C2H2-type zinc finger family protein
HORVU5Hr1G113090	5H	640859403	640859921	HC_TE?	zinc-finger protein 3
HORVU5Hr1G113100	5H	640868753	640869271	HC_TE?	zinc-finger protein 3
HORVU5Hr1G113110	5H	640889026	640892327	HC_G	NBS-LRR resistance-like protein
HORVU5Hr1G113120	5H	640919611	640919985	HC_TE?	C2H2-like zinc finger protein
HORVU5Hr1G113130	5H	640924168	640924994	HC_TE?	C2H2-like zinc finger protein
HORVU5Hr1G113140	5H	640989821	640990277	HC_G	Protein SYS1
HORVU5Hr1G113150	5H	641007057	641007227	HC_TE?	Ribosomal protein-like
HORVU5Hr1G113160	5H	641023461	641024771	HC_G	basic helix-loop-helix (bHLH) DNA-binding superfamily protein
HORVU5Hr1G113170	5H	641041320	641041776	HC_G	Protein SYS1
HORVU5Hr1G113180	5H	641062369	641066702	HC_G	Heat shock 70 kDa protein 3
HORVU5Hr1G113190	5H	641204030	641205060	HC_TE?	DOF zinc finger protein 1
HORVU5Hr1G113200	5H	641241781	641246199	HC_G	60S ribosomal protein L36-2
HORVU5Hr1G113210	5H	641241782	641244063	LC_u	undescribed protein
HORVU5Hr1G113220	5H	641258742	641261214	HC_TE?	DOF zinc finger protein 1
CAJ29307.1	5H	641259319	641260859	ncbi|dof1	dof zinc finger protein 1
HORVU5Hr1G113230	5H	641278126	641278383	HC_u	undescribed protein
HORVU5Hr1G113240	5H	641283216	641287419	HC_G	Protein phosphatase 2C 35
HORVU5Hr1G113250	5H	641288581	641291050	LC_u	undescribed protein
HORVU5Hr1G113260	5H	641548529	641556549	HC_G	Condensin-2 complex subunit D3
HORVU5Hr1G113270	5H	641549489	641549745	LC_u	undescribed protein
HORVU5Hr1G113280	5H	641607830	641608842	LC_TE?	F-box family protein
HORVU5Hr1G113290	5H	641663753	641664803	HC_TE?	F-box family protein
HORVU5Hr1G113300	5H	641663841	641669984	HC_G	protein kinase 1B
HORVU5Hr1G113310	5H	641680108	641684473	HC_G	Dolichyl-phosphate beta-glucosyltransferase
HORVU5Hr1G113320	5H	641682067	641682508	LC_u	undescribed protein
HORVU5Hr1G113330	5H	641685053	641696322	HC_G	Pentatricopeptide repeat-containing protein
HORVU5Hr1G113340	5H	641686359	641695659	HC_U	Chromosome 3B
HORVU5Hr1G113350	5H	641692767	641693464	LC_u	undescribed protein
HORVU5Hr1G113360	5H	641697318	641697743	HC_G	ABC transporter G family member 37
HORVU5Hr1G113370	5H	641700688	641701663	LC_TE	Retrotransposon protein
HORVU5Hr1G113380	5H	641705742	641705987	LC_u	undescribed protein
HORVU5Hr1G113390	5H	641707975	641708553	LC_TE	Retrotransposon protein
HORVU5Hr1G113400	5H	641713109	641713867	LC_U	unknown function
HORVU5Hr1G113410	5H	641713953	641714315	LC_u	undescribed protein
HORVU5Hr1G113420	5H	641735355	641735705	HC_G	ARM repeat superfamily protein
HORVU5Hr1G113430	5H	641759213	641759815	LC_u	undescribed protein
HORVU5Hr1G113440	5H	641760843	641761439	LC_u	undescribed protein
HORVU5Hr1G113450	5H	641765746	641769239	HC_u	undescribed protein
HORVU5Hr1G113460	5H	641766669	641767749	LC_u	undescribed protein
HORVU5Hr1G113470	5H	641777762	641778595	HC_u	undescribed protein
HORVU5Hr1G113480	5H	641779301	641779973	LC_TE	Retrotransposon protein
HORVU5Hr1G113490	5H	641857819	641865284	HC_G	ARM repeat superfamily protein
HORVU5Hr1G113500	5H	641866523	641873182	HC_G	Leucine-rich repeat (LRR) family protein
HORVU5Hr1G113510	5H	641912287	641913524	LC_u	undescribed protein
HORVU5Hr1G113520	5H	641935610	641935810	LC_TE	Retrotransposon protein
HORVU5Hr1G113530	5H	641965243	641966117	LC_u	undescribed protein
HORVU5Hr1G113540	5H	642018894	642021277	HC_G	Ribonuclease E inhibitor RraA/Dimethylmenaquinone methyltransferase
HORVU5Hr1G113550	5H	642021412	642030214	HC_U	BnaC09g20680D protein
HORVU5Hr1G113560	5H	642021972	642023445	HC_TE?	Zinc finger MYM-type protein
HORVU5Hr1G113570	5H	642023632	642024299	LC_u	undescribed protein
HORVU5Hr1G113580	5H	642032077	642035652	HC_G	expansin A4
HORVU5Hr1G113590	5H	642036431	642036947	HC_u	undescribed protein
HORVU5Hr1G113600	5H	642038796	642039053	LC_u	undescribed protein
HORVU5Hr1G113610	5H	642094555	642115079	LC_TE	Endonuclease exonuclease phosphatase and RNA-directed DNA polymerase (Reverse transcriptase) domain containing protein
HORVU5Hr1G113620	5H	642237666	642240639	HC_G	GRAS family transcription factor
HORVU5Hr1G113630	5H	642240822	642246866	HC_G	Leucine-rich repeat receptor-like protein kinase family protein
HORVU5Hr1G113640	5H	642259868	642260468	LC_u	undescribed protein
HORVU5Hr1G113650	5H	642261241	642261694	LC_u	undescribed protein
HORVU5Hr1G113660	5H	642334523	642335108	HC_u	undescribed protein
HORVU5Hr1G113670	5H	642389844	642390267	HC_TE?	DNA helicase INO80 complex-1-like protein
HORVU5Hr1G113680	5H	642407152	642407868	LC_TE	unknown function
HORVU5Hr1G113690	5H	642417169	642418235	LC_TE	Retrotransposon protein
HORVU5Hr1G113700	5H	642419678	642420061	LC_U	unknown function
HORVU5Hr1G113710	5H	642431204	642431731	LC_u	undescribed protein
HORVU5Hr1G113720	5H	642431340	642431660	LC_u	undescribed protein
HORVU5Hr1G113730	5H	642451023	642451727	LC_u	undescribed protein
HORVU5Hr1G113740	5H	642608144	642610284	HC_G	Ribosomal RNA large subunit methyltransferase E
HORVU5Hr1G113750	5H	642615599	642618090	HC_G	cellulose synthase-like D3
HORVU5Hr1G113760	5H	642626161	642627877	HC_G	Exostosin family protein
HORVU5Hr1G113770	5H	642696080	642697923	HC_G	TRICHOME BIREFRINGENCE-LIKE 19
HORVU5Hr1G113780	5H	642702902	642703639	HC_U	unknown function
HORVU5Hr1G113790	5H	642726479	642727140	HC_U	unknown function
HORVU5Hr1G113800	5H	642736091	642736554	HC_U	unknown function
HORVU5Hr1G113810	5H	642760237	642765777	HC_G	Hsp70 nucleotide exchange factor fes1
HORVU5Hr1G113820	5H	642817882	642820895	HC_G	Transcriptional factor B3 family protein
HORVU5Hr1G113830	5H	642821964	642827967	HC_G	Kinetochore protein NDC80 homolog
HORVU5Hr1G113840	5H	642894464	642895591	HC_G	Pentatricopeptide repeat-containing protein
HORVU5Hr1G113850	5H	642904355	642904663	LC_u	undescribed protein
HORVU5Hr1G113860	5H	642910216	642911144	LC_TE	BED zinc finger family protein
HORVU5Hr1G113870	5H	642910244	642914358	LC_TE	BED zinc finger family protein
HORVU5Hr1G113880	5H	642911089	642954245	HC_G	Alpha-mannosidase
HORVU5Hr1G113890	5H	642911954	642912160	HC_U	unknown function
HORVU5Hr1G113900	5H	642922807	642924096	HC_G	Photosystem I reaction center subunit IV
HORVU5Hr1G113910	5H	642923066	642923487	LC_u	undescribed protein
HORVU5Hr1G113920	5H	642935031	642935226	LC_u	undescribed protein
HORVU5Hr1G113930	5H	642935332	642936732	LC_TE	Retrotransposon protein
HORVU5Hr1G113940	5H	642936931	642937763	LC_TE	Retrotransposon protein
HORVU5Hr1G113950	5H	642937025	642939601	HC_G	DCD (Development and Cell Death) domain protein
HORVU5Hr1G113960	5H	642946863	642951580	LC_TE	RNA-directed DNA polymerase (Reverse transcriptase) domain containing protein
HORVU5Hr1G113970	5H	642956634	642963464	HC_G	OB-fold-like
HORVU5Hr1G113980	5H	642961270	642963359	LC_u	undescribed protein
HORVU5Hr1G113990	5H	642964649	642974709	HC_G	Pentatricopeptide repeat-containing protein
HORVU5Hr1G114000	5H	642965565	642970873	HC_G	nodulin MtN21 /EamA-like transporter family protein
HORVU5Hr1G114010	5H	643009096	643010263	HC_G	Chitobiosyldiphosphodolichol beta-mannosyltransferase
HORVU5Hr1G114020	5H	643011274	643015770	HC_G	Facilitated glucose transporter protein 1
HORVU5Hr1G114030	5H	643015643	643017912	HC_G	receptor kinase 2
HORVU5Hr1G114040	5H	643030597	643031697	LC_TE	BED zinc finger family protein
HORVU5Hr1G114050	5H	643034731	643035465	LC_U	unknown function
HORVU5Hr1G114060	5H	643036162	643040325	LC_TE	unknown function
HORVU5Hr1G114070	5H	643040615	643045056	HC_G	Mitochondrial substrate carrier family protein
HORVU5Hr1G114080	5H	643093556	643095409	HC_U	unknown function
HORVU5Hr1G114090	5H	643099479	643110902	HC_G	Urease subunit alpha
HORVU5Hr1G114100	5H	643118585	643121019	HC_G	receptor kinase 2
HORVU5Hr1G114110	5H	643151894	643153222	HC_G	5-dehydro-2-deoxygluconokinase
HORVU5Hr1G114120	5H	643170310	643171614	HC_U	unknown function
HORVU5Hr1G114130	5H	643180484	643218828	HC_G	TOPLESS-related 2
HORVU5Hr1G114140	5H	643203578	643204351	HC_U	unknown function
HORVU5Hr1G114150	5H	643306767	643312283	HC_G	Protein KTI12 homolog
HORVU5Hr1G114160	5H	643307564	643307897	LC_u	undescribed protein
HORVU5Hr1G114170	5H	643311316	643312284	LC_u	undescribed protein
HORVU5Hr1G114180	5H	643312474	643316062	LC_TE	hAT transposon superfamily
HORVU5Hr1G114190	5H	643367175	643367993	HC_G	Chaperone protein DnaJ
HORVU5Hr1G114200	5H	643377919	643378912	HC_G	Alpha-mannosidase
HORVU5Hr1G114210	5H	643377927	643378953	LC_u	undescribed protein
HORVU5Hr1G114220	5H	643413659	643414979	HC_G	Late embryogenesis abundant (LEA) hydroxyproline-rich glycoprotein family
HORVU5Hr1G114230	5H	643422893	643424925	HC_G	Bowman-Birk type trypsin inhibitor
HORVU5Hr1G114240	5H	643423030	643423425	LC_u	undescribed protein
HORVU5Hr1G114250	5H	643433504	643436058	HC_G	Ras-related protein Rab-25
HORVU5Hr1G114260	5H	643444530	643447569	HC_G	Protein NRT1/ PTR FAMILY 5.7
CCJ47256.1	5H	643444630	643445114	ncbi|HvPTR1-like_13	putative proton-dependent olig
HORVU5Hr1G114270	5H	643447169	643447771	LC_u	undescribed protein
HORVU5Hr1G114280	5H	643532895	643534081	LC_u	undescribed protein
HORVU5Hr1G114290	5H	643534251	643534912	LC_u	undescribed protein
HORVU5Hr1G114300	5H	643579425	643580110	LC_TE	unknown function
HORVU5Hr1G114310	5H	643632404	643632745	LC_u	undescribed protein
HORVU5Hr1G114320	5H	643632958	643634209	LC_u	undescribed protein
HORVU5Hr1G114330	5H	643635697	643637970	HC_G	Protein NRT1/ PTR FAMILY 5.7
CCI55655.1	5H	643635928	643637792	ncbi|ptr2	putative NRT1/PTR-like transpo
HORVU5Hr1G114340	5H	643703575	643708381	HC_G	DNA-directed RNA polymerase II subunit 1
HORVU5Hr1G114350	5H	643725622	643726469	HC_G	DNA-directed RNA polymerase II subunit 1
HORVU5Hr1G114360	5H	643742028	643745314	HC_G	nucleobase-ascorbate transporter 7
HORVU5Hr1G114370	5H	643757096	643766452	-	-
HORVU5Hr1G114380	5H	643757770	643767808	-	-
HORVU5Hr1G114390	5H	643773117	643773886	LC_u	undescribed protein
HORVU5Hr1G114400	5H	643787096	643796978	HC_G	DNA-directed RNA polymerase II subunit 1
HORVU5Hr1G114410	5H	643788753	643789173	LC_u	undescribed protein
HORVU5Hr1G114420	5H	643795341	643796978	HC_G	Pentatricopeptide repeat-containing protein
HORVU5Hr1G114430	5H	643816208	643816881	-	-
HORVU5Hr1G114440	5H	643831281	643833524	LC_U	unknown function
HORVU5Hr1G114450	5H	643833658	643835269	LC_u	undescribed protein
HORVU5Hr1G114460	5H	643850820	643851744	LC_TE	Transposon protein
HORVU5Hr1G114470	5H	643853371	643857343	HC_G	nucleobase-ascorbate transporter 7
HORVU5Hr1G114480	5H	643857576	643858233	LC_u	undescribed protein
HORVU5Hr1G114490	5H	643975529	643977496	HC_G	rRNA N-glycosidase
HORVU5Hr1G114500	5H	643982282	643984284	HC_G	60 kDa jasmonate-induced protein
HORVU5Hr1G114510	5H	644001721	644035358	HC_U	unknown protein
HORVU5Hr1G114520	5H	644028373	644028732	HC_u	undescribed protein
HORVU5Hr1G114530	5H	644035801	644039389	HC_G	Pectin acetylesterase 3
HORVU5Hr1G114540	5H	644057776	644213810	HC_G	Pectin acetylesterase 3
HORVU5Hr1G114550	5H	644060954	644061326	LC_u	undescribed protein
HORVU5Hr1G114560	5H	644241272	644242118	LC_u	undescribed protein
HORVU5Hr1G114570	5H	644268999	644269558	LC_u	undescribed protein
HORVU5Hr1G114580	5H	644269713	644271128	LC_u	undescribed protein
HORVU5Hr1G114590	5H	644286181	644287643	HC_G	Sec14p-like phosphatidylinositol transfer family protein
HORVU5Hr1G114600	5H	644326750	644328324	HC_G	Protein disulfide isomerase-like 1-4
HORVU5Hr1G114610	5H	644368875	644370122	LC_u	undescribed protein
HORVU5Hr1G114620	5H	644370522	644373139	HC_G	HemK methyltransferase family member 2
HORVU5Hr1G114630	5H	644373416	644378405	HC_G	Pentatricopeptide repeat-containing protein
HORVU5Hr1G114640	5H	644381288	644384640	HC_G	Mitotic-spindle organizing protein 1B
HORVU5Hr1G114650	5H	644385127	644389260	HC_G	Calmodulin-binding protein
HORVU5Hr1G114660	5H	644413298	644414498	HC_G	Mitotic-spindle organizing protein 1B
HORVU5Hr1G114670	5H	644419986	644420481	LC_u	undescribed protein
HORVU5Hr1G114680	5H	644421217	644421590	LC_u	undescribed protein
HORVU5Hr1G114690	5H	644465251	644474258	LC_U	unknown function
HORVU5Hr1G114700	5H	644465736	644469105	HC_G	UDP-Glycosyltransferase superfamily protein
HORVU5Hr1G114710	5H	644473166	644476505	LC_U	unknown function
HORVU5Hr1G114720	5H	644501422	644502387	HC_G	strictosidine synthase-like 3
HORVU5Hr1G114730	5H	644503779	644504108	LC_u	undescribed protein
HORVU5Hr1G114740	5H	644503861	644504404	HC_u	undescribed protein
HORVU5Hr1G114750	5H	644523062	644527215	HC_G	Dolichol-phosphate mannosyltransferase
HORVU5Hr1G114760	5H	644525487	644525757	LC_u	undescribed protein
HORVU5Hr1G114770	5H	644528365	644529906	HC_U	Coffea canephora DH200=94 genomic scaffold
HORVU5Hr1G114780	5H	644543006	644606772	HC_G	Kinesin-like protein
HORVU5Hr1G114790	5H	644556853	644557339	HC_U	unknown function
HORVU5Hr1G114800	5H	644557740	644558868	HC_G	strictosidine synthase-like 3
HORVU5Hr1G114810	5H	644587393	644588002	HC_TE?	unknown function
HORVU5Hr1G114820	5H	644595206	644595998	HC_G	Protein LURP-one-related 15
HORVU5Hr1G114830	5H	644780922	644781062	HC_G	Serine/threonine-protein phosphatase 7 long form-like protein
HORVU5Hr1G114840	5H	644817652	644820205	HC_G	Mitochondrial import inner membrane translocase subunit TIM10
HORVU5Hr1G114850	5H	644820890	644825705	HC_G	Protein kinase superfamily protein
HORVU5Hr1G114860	5H	644830994	644831116	LC_u	undescribed protein
HORVU5Hr1G114870	5H	644831315	644831461	LC_TE	unknown function
HORVU5Hr1G114880	5H	645005550	645012083	LC_u	undescribed protein
HORVU5Hr1G114890	5H	645005553	645009478	HC_G	Transcription termination/antitermination protein NusG
HORVU5Hr1G114900	5H	645020954	645041391	HC_G	Cycloeucalenol cycloisomerase
HORVU5Hr1G114910	5H	645045171	645052413	HC_G	Protein DEFECTIVE IN EXINE FORMATION 1
HORVU5Hr1G114920	5H	645054201	645153215	HC_G	receptor kinase 1
HORVU5Hr1G114930	5H	645057436	645058053	LC_u	undescribed protein
HORVU5Hr1G114940	5H	645079961	645080093	LC_u	undescribed protein
HORVU5Hr1G114950	5H	645170935	645176302	HC_G	Kinetochore protein NDC80 homolog
HORVU5Hr1G114960	5H	645198483	645201493	HC_G	Pyruvate dehydrogenase E1 component subunit beta
HORVU5Hr1G114970	5H	645198822	645199735	LC_u	undescribed protein
HORVU5Hr1G114980	5H	645262357	645262964	LC_u	undescribed protein
HORVU5Hr1G114990	5H	645394214	645397939	HC_G	GDP-mannose transporter
HORVU5Hr1G115000	5H	645396691	645397979	HC_G	Thylakoid soluble phosphoprotein TSP9 protein
HORVU5Hr1G115010	5H	645429217	645433078	HC_G	ELM2 domain-containing protein
HORVU5Hr1G115020	5H	645429519	645429921	LC_u	undescribed protein
HORVU5Hr1G115030	5H	645433637	645438458	HC_G	Trafficking protein particle complex subunit 4
HORVU5Hr1G115040	5H	645437195	645437388	LC_u	undescribed protein
HORVU5Hr1G115050	5H	645449254	645450587	LC_u	undescribed protein
HORVU5Hr1G115060	5H	645626194	645626594	LC_TE	Polynucleotidyl transferase
HORVU5Hr1G115070	5H	645634776	645638863	HC_U	unknown protein
HORVU5Hr1G115080	5H	645636999	645637290	LC_u	undescribed protein
HORVU5Hr1G115090	5H	645637615	645638075	LC_u	undescribed protein
HORVU5Hr1G115100	5H	645678075	645680490	HC_G	GRAM domain-containing protein / ABA-responsive protein-related
HORVU5Hr1G115110	5H	645811950	645812793	LC_u	undescribed protein
HORVU5Hr1G115120	5H	645815540	645816847	LC_TE	Retrotransposon protein
HORVU5Hr1G115130	5H	645817022	645818574	LC_TE	Transposon Ty1-OL Gag-Pol polyprotein
HORVU5Hr1G115140	5H	645819444	645821356	LC_TE	Transposon Ty1-OL Gag-Pol polyprotein
HORVU5Hr1G115150	5H	645835592	645835891	LC_u	undescribed protein
HORVU5Hr1G115160	5H	645842442	645847325	HC_G	Anthranilate synthase component 1
HORVU5Hr1G115170	5H	645843046	645853773	HC_G	RNA-binding protein 39
HORVU5Hr1G115180	5H	645871959	645874991	HC_G	receptor kinase 1
HORVU5Hr1G115190	5H	645920682	645923999	LC_u	undescribed protein
HORVU5Hr1G115200	5H	645921154	645923533	LC_u	undescribed protein
HORVU5Hr1G115210	5H	645938350	645938629	LC_u	undescribed protein
HORVU5Hr1G115220	5H	645945346	645945569	LC_u	undescribed protein
HORVU5Hr1G115230	5H	645995367	645999073	HC_G	non-specific phospholipase C1
HORVU5Hr1G115240	5H	645995508	645996732	HC_u	undescribed protein
HORVU5Hr1G115250	5H	646078665	646079888	HC_U	unknown function
HORVU5Hr1G115260	5H	646082798	646083988	HC_G	disease resistance protein (TIR-NBS-LRR class)
HORVU5Hr1G115270	5H	646084100	646092110	HC_G	Disease resistance protein
HORVU5Hr1G115280	5H	646129426	646130390	HC_G	Disease resistance-responsive (dirigent-like protein) family protein
HORVU5Hr1G115290	5H	646139399	646140388	LC_U	unknown function
HORVU5Hr1G115300	5H	646226064	646227385	HC_U	unknown function
HORVU5Hr1G115310	5H	646292912	646295111	HC_G	Mannan endo-1
HORVU5Hr1G115320	5H	646301817	646302879	HC_G	Pre-mRNA-splicing factor CWC21
HORVU5Hr1G115330	5H	646302545	646302885	LC_u	undescribed protein
HORVU5Hr1G115340	5H	646303379	646305632	HC_G	50S ribosomal protein L18
HORVU5Hr1G115350	5H	646356412	646356801	HC_u	undescribed protein
HORVU5Hr1G115360	5H	646375551	646381366	HC_TE?	RING/FYVE/PHD zinc finger superfamily protein
HORVU5Hr1G115370	5H	646376558	646376681	LC_u	undescribed protein
HORVU5Hr1G115380	5H	646377494	646378160	LC_u	undescribed protein
HORVU5Hr1G115390	5H	646394132	646396638	HC_G	Cation/H(+) antiporter 19
HORVU5Hr1G115400	5H	646467879	646468137	LC_U	unknown function
HORVU5Hr1G115410	5H	646484467	646484856	HC_u	undescribed protein
HORVU5Hr1G115420	5H	646489665	646489796	LC_u	undescribed protein
HORVU5Hr1G115430	5H	646500600	646501029	HC_u	undescribed protein
HORVU5Hr1G115440	5H	646506296	646507209	HC_u	undescribed protein
HORVU5Hr1G115450	5H	646512208	646512560	HC_u	undescribed protein
HORVU5Hr1G115460	5H	646543569	646550345	LC_TE	ATP-dependent RNA helicase DeaD
HORVU5Hr1G115470	5H	646672498	646676961	HC_G	Transmembrane protein 184C
HORVU5Hr1G115480	5H	646674099	646674302	LC_u	undescribed protein
HORVU5Hr1G115490	5H	646681145	646686179	HC_G	Late embryogenesis abundant hydroxyproline-rich glycofamily protein isoform 1
HORVU5Hr1G115500	5H	646682608	646686179	HC_G	High-affinity nitrate transporter 3.1
HORVU5Hr1G115510	5H	646707645	646711037	HC_G	SPX domain gene 4
HORVU5Hr1G115520	5H	646806979	646811050	HC_G	TPR domain containing protein
HORVU5Hr1G115530	5H	646848440	646853969	HC_G	Putative methyltransferase family protein
HORVU5Hr1G115540	5H	646849340	646851178	LC_u	undescribed protein
HORVU5Hr1G115550	5H	646850005	646850249	LC_u	undescribed protein
HORVU5Hr1G115560	5H	646854482	646858001	LC_TE?	unknown function
HORVU5Hr1G115570	5H	646855109	646855613	LC_u	undescribed protein
HORVU5Hr1G115580	5H	646862748	646863686	LC_u	undescribed protein
HORVU5Hr1G115590	5H	646868455	647033338	LC_TE?	unknown function
HORVU5Hr1G115600	5H	646870734	646872858	LC_u	undescribed protein
HORVU5Hr1G115610	5H	646889785	646890710	-	-
HORVU5Hr1G115620	5H	646893148	646893741	LC_u	undescribed protein
HORVU5Hr1G115630	5H	646964511	646969279	HC_G	TPR domain containing protein
HORVU5Hr1G115640	5H	647013986	647014523	LC_u	undescribed protein
HORVU5Hr1G115650	5H	647014780	647015416	LC_u	undescribed protein
HORVU5Hr1G115660	5H	647031727	647033338	LC_TE	Endonuclease-reverse transcriptase HmRTE-e01
HORVU5Hr1G115670	5H	647072980	647087371	HC_G	laccase 14
HORVU5Hr1G115680	5H	647083960	647085462	LC_TE	unknown function
HORVU5Hr1G115690	5H	647099915	647100564	HC_G	unknown function
HORVU5Hr1G115700	5H	647123873	647124106	LC_u	undescribed protein
HORVU5Hr1G115710	5H	647133657	647147025	HC_G	Fumarylacetoacetate hydrolase domain-containing protein 1
HORVU5Hr1G115720	5H	647133765	647147025	HC_G	Epoxide hydrolase 3
HORVU5Hr1G115730	5H	647134675	647134926	LC_u	undescribed protein
HORVU5Hr1G115740	5H	647162654	647162970	LC_u	undescribed protein
HORVU5Hr1G115750	5H	647168575	647169509	HC_G	PLANT CADMIUM RESISTANCE 2
HORVU5Hr1G115760	5H	647197234	647198082	HC_G	Mucin-like protein
HORVU5Hr1G115770	5H	647203863	647204749	HC_G	unknown function
HORVU5Hr1G115780	5H	647274109	647278226	HC_G	Epoxide hydrolase 3
HORVU5Hr1G115790	5H	647274455	647274985	LC_u	undescribed protein
HORVU5Hr1G115800	5H	647280301	647281181	HC_G	soluble epoxide hydrolase
HORVU5Hr1G115810	5H	647310424	647311308	HC_G	unknown function
HORVU5Hr1G115820	5H	647324696	647329856	HC_G	lipase class 3 family protein
HORVU5Hr1G115830	5H	647325633	647325842	-	-
HORVU5Hr1G115840	5H	647327459	647328003	LC_u	undescribed protein
HORVU5Hr1G115850	5H	647337471	647346113	LC_TE	Retrotransposon protein
HORVU5Hr1G115860	5H	647346517	647346857	LC_U	Chromosome 3B
HORVU5Hr1G115870	5H	647348229	647349248	HC_G	PLANT CADMIUM RESISTANCE 2
HORVU5Hr1G115880	5H	647358502	647359607	HC_G	PLANT CADMIUM RESISTANCE 2
HORVU5Hr1G115890	5H	647362106	647362694	LC_TE	unknown function
HORVU5Hr1G115900	5H	647374845	647375900	HC_G	PLANT CADMIUM RESISTANCE 2
HORVU5Hr1G115910	5H	647385462	647386425	HC_G	Pectinesterase inhibitor domain containing protein
HORVU5Hr1G115920	5H	647388270	647389352	HC_G	Plant invertase/pectin methylesterase inhibitor superfamily protein
HORVU5Hr1G115930	5H	647391801	647392019	LC_u	undescribed protein
HORVU5Hr1G115940	5H	647427744	647427980	LC_U	unknown protein
HORVU5Hr1G115950	5H	647443100	647443281	LC_u	undescribed protein
HORVU5Hr1G115960	5H	647448296	647448992	LC_TE	Retrotransposon protein
HORVU5Hr1G115970	5H	647449070	647449905	LC_TE	Retrotransposon protein
HORVU5Hr1G115980	5H	647452934	647459439	HC_G	Pumilio homology domain family member 6
HORVU5Hr1G115990	5H	647455697	647459252	LC_u	undescribed protein
HORVU5Hr1G116000	5H	647465270	647466871	HC_G	pumilio 24
HORVU5Hr1G116010	5H	647474505	647475159	LC_u	undescribed protein
HORVU5Hr1G116020	5H	647477940	647478952	LC_u	undescribed protein
HORVU5Hr1G116030	5H	647479016	647479450	LC_u	undescribed protein
HORVU5Hr1G116040	5H	647480522	647481115	LC_u	undescribed protein
HORVU5Hr1G116050	5H	647481218	647482407	LC_TE	unknown function
HORVU5Hr1G116060	5H	647482641	647484754	LC_u	undescribed protein
HORVU5Hr1G116070	5H	647484833	647486940	HC_G	Chaperone protein DnaJ
HORVU5Hr1G116080	5H	647504487	647505066	LC_u	undescribed protein
HORVU5Hr1G116090	5H	647506506	647508244	LC_u	undescribed protein
HORVU5Hr1G116100	5H	647508795	647510300	LC_u	undescribed protein
HORVU5Hr1G116110	5H	647516045	647517242	LC_u	undescribed protein
HORVU5Hr1G116120	5H	647521255	647522054	LC_TE	TTF-type zinc finger protein with HAT dimerisation domain
HORVU5Hr1G116130	5H	647523048	647524038	LC_u	undescribed protein
HORVU5Hr1G116140	5H	647539445	647539925	LC_u	undescribed protein
HORVU5Hr1G116150	5H	647540021	647542433	LC_u	undescribed protein
HORVU5Hr1G116160	5H	647547794	647548897	LC_u	undescribed protein
HORVU5Hr1G116170	5H	647549778	647551201	LC_u	undescribed protein
HORVU5Hr1G116180	5H	647551762	647552586	LC_u	undescribed protein
HORVU5Hr1G116190	5H	647555415	647556054	LC_u	undescribed protein
HORVU5Hr1G116200	5H	647558155	647560728	LC_u	undescribed protein
HORVU5Hr1G116210	5H	647561004	647561181	LC_u	undescribed protein
HORVU5Hr1G116220	5H	647561509	647561763	HC_U	unknown protein
HORVU5Hr1G116230	5H	647562249	647562485	LC_U	unknown protein
HORVU5Hr1G116240	5H	647562831	647565331	HC_U	unknown function
HORVU5Hr1G116250	5H	647568007	647568611	LC_u	undescribed protein
HORVU5Hr1G116260	5H	647569779	647570599	LC_u	undescribed protein
HORVU5Hr1G116270	5H	647573058	647574387	LC_u	undescribed protein
HORVU5Hr1G116280	5H	647574454	647576280	LC_u	undescribed protein
HORVU5Hr1G116290	5H	647576682	647577327	HC_G	thioredoxin Y1
HORVU5Hr1G116300	5H	647578870	647579773	HC_G	Succinate dehydrogenase subunit 4
HORVU5Hr1G116310	5H	647629286	647630979	HC_G	GATA transcription factor 15
HORVU5Hr1G116320	5H	647651673	647657358	HC_G	Pumilio homology domain family member 6
HORVU5Hr1G116330	5H	647667416	647668344	HC_G	pumilio 24
HORVU5Hr1G116340	5H	647997937	648002078	HC_U	Protein of unknown function (DUF789)
HORVU5Hr1G116350	5H	648002744	648003452	HC_U	undescribed protein
HORVU5Hr1G116360	5H	648002783	648006801	HC_G	Phosphoribosylformylglycinamidine cyclo-ligase
HORVU5Hr1G116370	5H	648010601	648011450	LC_u	undescribed protein
HORVU5Hr1G116380	5H	648012356	648016721	HC_U	unknown function
HORVU5Hr1G116390	5H	648091149	648091767	LC_u	undescribed protein
HORVU5Hr1G116400	5H	648093326	648097903	HC_U	unknown function
HORVU5Hr1G116410	5H	648114636	648116470	LC_u	undescribed protein
HORVU5Hr1G116420	5H	648118763	648119291	LC_u	undescribed protein
HORVU5Hr1G116430	5H	648148652	648149536	LC_u	undescribed protein
HORVU5Hr1G116440	5H	648149951	648151102	LC_u	undescribed protein
HORVU5Hr1G116450	5H	648152978	648154049	LC_u	undescribed protein
HORVU5Hr1G116460	5H	648154232	648154874	LC_u	undescribed protein
HORVU5Hr1G116470	5H	648164113	648164679	LC_u	undescribed protein
HORVU5Hr1G116480	5H	648168178	648170387	LC_TE	Transposon Ty1-PL Gag-Pol polyprotein
HORVU5Hr1G116490	5H	648199571	648199920	LC_u	undescribed protein
HORVU5Hr1G116500	5H	648238560	648248337	HC_G	TPR domain containing protein
HORVU5Hr1G116510	5H	648244199	648244558	LC_TE	Retrovirus-related Pol polyprotein from transposon TNT 1-94
HORVU5Hr1G116520	5H	648264294	648267865	HC_U	unknown function
HORVU5Hr1G116530	5H	648291395	648292721	LC_u	undescribed protein
HORVU5Hr1G116540	5H	648318251	648319085	LC_u	undescribed protein
HORVU5Hr1G116550	5H	648349255	648349491	LC_TE	Retrotransposon protein
HORVU5Hr1G116560	5H	648391317	648391868	HC_G	PEBP (phosphatidylethanolamine-binding protein) family protein
HORVU5Hr1G116570	5H	648408701	648409179	LC_U	unknown function
HORVU5Hr1G116580	5H	648410372	648558488	HC_G	Elongation factor 2
HORVU5Hr1G116590	5H	648431324	648434287	HC_G	calreticulin 1a
HORVU5Hr1G116600	5H	648445288	648450095	LC_u	undescribed protein
HORVU5Hr1G116610	5H	648453647	648454828	HC_TE?	unknown function
HORVU5Hr1G116620	5H	648473337	648474001	HC_G	PEBP (phosphatidylethanolamine-binding protein) family protein
HORVU5Hr1G116630	5H	648494680	648495060	HC_G	ralf-like 33
HORVU5Hr1G116640	5H	648508590	648508800	LC_u	undescribed protein
HORVU5Hr1G116650	5H	648511056	648513809	HC_G	Huntingtin-interacting protein K
HORVU5Hr1G116660	5H	648520032	648523285	HC_TE?	F-box domain containing protein
HORVU5Hr1G116670	5H	648525378	648526263	LC_u	undescribed protein
HORVU5Hr1G116680	5H	648530052	648530762	LC_u	undescribed protein
HORVU5Hr1G116690	5H	648558736	648559761	LC_u	undescribed protein
HORVU5Hr1G116700	5H	648595398	648596499	LC_u	undescribed protein
HORVU5Hr1G116710	5H	648638692	648641275	HC_G	Elongation factor 2
HORVU5Hr1G116720	5H	648716483	648725102	HC_G	Nucleic acid-binding proteins superfamily
HORVU5Hr1G116730	5H	648719486	648720453	LC_TE	unknown function
HORVU5Hr1G116740	5H	648725477	648728034	HC_G	Protein phosphatase 2C family protein
HORVU5Hr1G116750	5H	648818143	648818607	HC_G	Protein phosphatase 2C family protein
HORVU5Hr1G116760	5H	648961428	648962067	LC_u	undescribed protein
HORVU5Hr1G116770	5H	648981176	648988895	HC_G	acetyl-CoA carboxylase 1
HORVU5Hr1G116780	5H	648992991	648993733	HC_G	Basic-leucine zipper (bZIP) transcription factor family protein
HORVU5Hr1G116790	5H	648999146	649000354	LC_u	undescribed protein
HORVU5Hr1G116800	5H	649173876	649177560	HC_G	BTB/POZ/Kelch-associated protein
HORVU5Hr1G116810	5H	649183282	649184450	HC_G	Chromosome 3B
HORVU5Hr1G116820	5H	649184826	649185089	LC_U	unknown function
HORVU5Hr1G116830	5H	649186727	649186842	LC_u	undescribed protein
HORVU5Hr1G116840	5H	649188686	649190695	LC_u	undescribed protein
HORVU5Hr1G116850	5H	649188710	649189224	HC_u	undescribed protein
HORVU5Hr1G116860	5H	649208427	649212417	HC_G	BTB/POZ/Kelch-associated protein
HORVU5Hr1G116870	5H	649227202	649233502	HC_G	Galactokinase
HORVU5Hr1G116880	5H	649371853	649373686	HC_G	Orphans transcription factor
HORVU5Hr1G116890	5H	649379862	649381663	HC_G	unknown function
HORVU5Hr1G116900	5H	649430550	649432627	HC_u	undescribed protein
HORVU5Hr1G116910	5H	649520541	649522223	HC_G	Orphans transcription factor
HORVU5Hr1G116920	5H	649610481	649614042	HC_G	glycerol-3-phosphate acyltransferase 2
HORVU5Hr1G116930	5H	649614700	649621187	HC_G	Chaperone protein DnaJ
HORVU5Hr1G116940	5H	649620921	649621196	LC_u	undescribed protein
HORVU5Hr1G116950	5H	649643615	649644440	HC_u	undescribed protein
HORVU5Hr1G116960	5H	649652704	649652870	HC_G	Chitinase family protein
HORVU5Hr1G116970	5H	649657312	649661506	HC_G	tRNA:m(4)X modification enzyme TRM13 homolog
HORVU5Hr1G116980	5H	649716963	649719895	HC_G	Cytochrome P450 superfamily protein
HORVU5Hr1G116990	5H	649734756	649742259	HC_G	Disease resistance protein
CAD44585.1	5H	649737246	649737767	ncbi|rga	NBS-LRR disease resistance pro
HORVU5Hr1G117000	5H	649863387	649864894	HC_G	Dehydrogenase/reductase SDR family member 4
HORVU5Hr1G117010	5H	649895266	649895565	LC_TE	unknown function
HORVU5Hr1G117020	5H	649907906	649918269	HC_G	unknown function
HORVU5Hr1G117030	5H	649974000	649979108	HC_G	Protein kinase superfamily protein
HORVU5Hr1G117040	5H	650195187	650198237	HC_G	Disease resistance protein
HORVU5Hr1G117050	5H	650248581	650250574	HC_G	B3 domain-containing protein
HORVU5Hr1G117060	5H	650305340	650305794	LC_TE	unknown function
HORVU5Hr1G117070	5H	650309271	650311302	HC_G	Pentatricopeptide repeat-containing protein
HORVU5Hr1G117080	5H	650317455	650319548	HC_G	phosphate transporter 1
AAO72437.1	5H	650317740	650319353	ncbi|-	phosphate transporter HvPT4
HORVU5Hr1G117090	5H	650365941	650366381	LC_U	unknown function
HORVU5Hr1G117100	5H	650442760	650442900	HC_U	unknown function
HORVU5Hr1G117110	5H	650458456	650462179	HC_G	lipoxygenase 1
HORVU5Hr1G117120	5H	650479595	650479891	HC_G	trehalose-6-phosphate synthase
HORVU5Hr1G117130	5H	650504010	650504410	LC_u	undescribed protein
HORVU5Hr1G117140	5H	650504094	650504591	LC_TE	Transposon protein
HORVU5Hr1G117150	5H	650509301	650509579	LC_TE	TTF-type zinc finger protein with HAT dimerisation domain
HORVU5Hr1G117160	5H	650510887	650511008	HC_G	Subtilisin-like protease SBT3.9
HORVU5Hr1G117170	5H	650529281	650529481	HC_G	Calcium-transporting ATPase 1
HORVU5Hr1G117180	5H	650530330	650530628	HC_G	trehalose-6-phosphate synthase
HORVU5Hr1G117190	5H	650559269	650565702	HC_G	Squamosa promoter-binding-like protein 6
HORVU5Hr1G117200	5H	650572681	650573942	LC_TE	Transposon protein
HORVU5Hr1G117210	5H	650583709	650585630	LC_u	undescribed protein
HORVU5Hr1G117220	5H	650588418	650590357	HC_G	Protein phosphatase 2C family protein
HORVU5Hr1G117230	5H	650591559	650592159	LC_u	undescribed protein
HORVU5Hr1G117240	5H	650594712	650595499	LC_u	undescribed protein
HORVU5Hr1G117250	5H	650597723	650598270	LC_u	undescribed protein
HORVU5Hr1G117260	5H	650616477	650617024	LC_u	undescribed protein
HORVU5Hr1G117270	5H	650640175	650640372	HC_G	glyceraldehyde-3-phosphate dehydrogenase C2
HORVU5Hr1G117280	5H	650654735	650655135	LC_u	undescribed protein
HORVU5Hr1G117290	5H	650654861	650655316	LC_TE	Transposon protein
HORVU5Hr1G117300	5H	650679755	650680316	LC_u	undescribed protein
HORVU5Hr1G117310	5H	650680403	650681058	LC_TE	Retrotransposon protein
HORVU5Hr1G117320	5H	650683370	650684360	LC_u	undescribed protein	PF08152
HORVU5Hr1G117330	5H	650684453	650685085	LC_u	undescribed protein
HORVU5Hr1G117340	5H	650685929	650686385	LC_u	undescribed protein
HORVU5Hr1G117350	5H	650686637	650687368	LC_u	undescribed protein
HORVU5Hr1G117360	5H	650688388	650689467	LC_TE	Retrotransposon protein
HORVU5Hr1G117370	5H	650689650	650690112	LC_u	undescribed protein
HORVU5Hr1G117380	5H	650690879	650691606	LC_u	undescribed protein
HORVU5Hr1G117390	5H	650694410	650695072	LC_u	undescribed protein
HORVU5Hr1G117400	5H	650696921	650698053	LC_u	undescribed protein
HORVU5Hr1G117410	5H	650704442	650705039	LC_u	undescribed protein
HORVU5Hr1G117420	5H	650705136	650705593	LC_u	undescribed protein
HORVU5Hr1G117430	5H	650709472	650710862	LC_u	undescribed protein
HORVU5Hr1G117440	5H	650720525	650724389	HC_G	Carbohydrate-binding X8 domain superfamily protein
HORVU5Hr1G117450	5H	650721306	650725590	HC_G	RNA 3'-terminal phosphate cyclase-like protein
HORVU5Hr1G117460	5H	650747999	650748858	LC_u	undescribed protein
HORVU5Hr1G117470	5H	650749426	650756944	HC_G	Pectin lyase-like superfamily protein
HORVU5Hr1G117480	5H	650754334	650756941	HC_G	Cytidine/deoxycytidylate deaminase family protein
HORVU5Hr1G117490	5H	650755807	650755917	LC_u	undescribed protein
HORVU5Hr1G117500	5H	650813775	650814320	LC_u	undescribed protein
HORVU5Hr1G117510	5H	650842994	650846233	HC_G	acetyl-CoA carboxylase 1
HORVU5Hr1G117520	5H	650864623	650865588	LC_u	undescribed protein
HORVU5Hr1G117530	5H	650864629	650865625	HC_G	RAN guanine nucleotide release factor
HORVU5Hr1G117540	5H	650912036	650912246	LC_u	undescribed protein
HORVU5Hr1G117550	5H	650918298	650918827	LC_TE	unknown function
HORVU5Hr1G117560	5H	650920849	650921492	HC_TE?	ATP-dependent DNA helicase PIF1
HORVU5Hr1G117570	5H	650930893	650931531	HC_G	calmodulin-like 11
HORVU5Hr1G117580	5H	650936083	650937142	LC_TE?	Ribosomal protein-like
HORVU5Hr1G117590	5H	650940710	650941449	HC_G	Chlororespiratory reduction31
HORVU5Hr1G117600	5H	650943849	650947094	HC_G	4-hydroxybenzoate octaprenyltransferase
HORVU5Hr1G117610	5H	650950630	650957996	HC_U	Domain of unknown function (DUF2431)
HORVU5Hr1G117620	5H	650968033	650968792	LC_TE	HAT family dimerisation domain containing protein
HORVU5Hr1G117630	5H	650970593	650971965	HC_G	Haloacid dehalogenase-like hydrolase (HAD) superfamily protein
HORVU5Hr1G117640	5H	650971972	650972798	LC_u	undescribed protein
HORVU5Hr1G117650	5H	650973514	650980482	HC_G	Flap endonuclease 1-B
HORVU5Hr1G117660	5H	650981435	650982021	LC_u	undescribed protein
HORVU5Hr1G117670	5H	650997739	650999529	HC_G	Cytidine/deoxycytidylate deaminase family protein
HORVU5Hr1G117680	5H	651009358	651011072	HC_G	Cytidine/deoxycytidylate deaminase family protein
HORVU5Hr1G117690	5H	651046705	651053111	HC_G	Translocase of chloroplast 159
HORVU5Hr1G117700	5H	651126457	651126820	LC_u	undescribed protein
HORVU5Hr1G117710	5H	651126556	651128525	HC_G	Cytochrome P450 superfamily protein
HORVU5Hr1G117720	5H	651128665	651143821	HC_G	Sentrin-specific protease 7
HORVU5Hr1G117730	5H	651137340	651137568	LC_u	undescribed protein
HORVU5Hr1G117740	5H	651139094	651139523	LC_u	undescribed protein
HORVU5Hr1G117750	5H	651144912	651145564	LC_u	undescribed protein
HORVU5Hr1G117760	5H	651200876	651204062	HC_G	Electron transfer flavoprotein subunit alpha
HORVU5Hr1G117770	5H	651204152	651218394	HC_G	DNA-directed RNA polymerase I subunit 1
BAL46460.1	5H	651204845	651207231	ncbi|PolA1	RNA polymerase I largest subun
HORVU5Hr1G117780	5H	651247726	651251274	HC_G	Nodulation signaling protein 1
HORVU5Hr1G117790	5H	651250566	651272834	HC_U	unknown function
HORVU5Hr1G117800	5H	651251970	651254988	HC_G	B3 domain-containing protein
HORVU5Hr1G117810	5H	651253663	651254782	LC_u	undescribed protein
HORVU5Hr1G117820	5H	651255378	651256172	LC_u	undescribed protein
HORVU5Hr1G117830	5H	651256982	651258657	HC_U	unknown function
HORVU5Hr1G117840	5H	651277941	651278255	LC_TE	unknown function
HORVU5Hr1G117850	5H	651322382	651322926	LC_u	undescribed protein
HORVU5Hr1G117860	5H	651323107	651327226	LC_TE?	Lysine-specific demethylase REF6
HORVU5Hr1G117870	5H	651343567	651344241	LC_TE	Copia-like retrotransposon Hopscotch polyprotein
HORVU5Hr1G117880	5H	651359659	651360451	LC_u	undescribed protein
HORVU5Hr1G117890	5H	651473577	651473823	HC_TE?	Ribosomal protein-like
HORVU5Hr1G117900	5H	651481517	651485571	HC_G	actin 7
HORVU5Hr1G117910	5H	651486572	651489772	HC_G	ferredoxin 3
HORVU5Hr1G117920	5H	651493960	651511442	HC_G	Galactose oxidase/kelch repeat superfamily protein
HORVU5Hr1G117930	5H	651496759	651498217	LC_TE	unknown function
HORVU5Hr1G117940	5H	651498324	651499502	LC_TE	Retrotransposon protein
HORVU5Hr1G117950	5H	651500085	651500645	LC_TE	Gag-pol polyprotein
HORVU5Hr1G117960	5H	651503097	651504143	LC_TE	unknown function
HORVU5Hr1G117970	5H	651513449	651520050	HC_G	Acyl-CoA-binding domain-containing protein 4
HORVU5Hr1G117980	5H	651573447	651573626	LC_U	Chromosome 3B
HORVU5Hr1G117990	5H	651619385	651621064	HC_G	TCP family transcription factor
HORVU5Hr1G118000	5H	651622347	651623397	LC_u	undescribed protein
HORVU5Hr1G118010	5H	651625128	651632136	HC_TE?	RNA-binding protein 1
HORVU5Hr1G118020	5H	651626087	651630283	HC_G	Cytochrome P450 superfamily protein
HORVU5Hr1G118030	5H	651703014	651703190	HC_G	2
HORVU5Hr1G118040	5H	651847610	651850511	HC_G	IAA-amino acid hydrolase ILR1-like 4
HORVU5Hr1G118050	5H	651907415	651909111	LC_TE	Transposon protein
HORVU5Hr1G118060	5H	651910577	651919291	HC_G	Harpin-induced protein 1 containing protein
HORVU5Hr1G118070	5H	651945293	651949986	LC_u	undescribed protein
HORVU5Hr1G118080	5H	651947533	651949994	HC_U	BnaC02g09410D protein
HORVU5Hr1G118090	5H	651950466	651950927	HC_u	undescribed protein
HORVU5Hr1G118100	5H	651978537	651979551	LC_TE	Transposable element protein
HORVU5Hr1G118110	5H	652010700	652010948	LC_TE	Transposon protein
HORVU5Hr1G118120	5H	652015714	652018519	LC_TE	unknown function
HORVU5Hr1G118130	5H	652028182	652029167	HC_G	Kinesin-like protein
HORVU5Hr1G118140	5H	652040989	652042197	HC_u	undescribed protein
HORVU5Hr1G118150	5H	652085163	652085806	LC_u	undescribed protein
HORVU5Hr1G118160	5H	652086989	652092958	HC_G	mRNA-decapping enzyme-like protein
HORVU5Hr1G118170	5H	652091398	652092346	LC_u	undescribed protein
HORVU5Hr1G118180	5H	652094727	652098472	LC_TE	hAT dimerisation domain-containing protein / transposase-related
HORVU5Hr1G118190	5H	652099269	652099706	LC_u	undescribed protein
HORVU5Hr1G118200	5H	652099762	652101869	HC_G	Leucine-rich repeat receptor-like protein kinase family protein
HORVU5Hr1G118210	5H	652119772	652120101	LC_TE	hAT dimerisation domain-containing protein / transposase-related
HORVU5Hr1G118220	5H	652141573	652141965	HC_G	Late embryogenesis abundant (LEA) hydroxyproline-rich glycoprotein family
HORVU5Hr1G118230	5H	652161267	652161603	LC_TE	hAT dimerisation domain-containing protein / transposase-related
HORVU5Hr1G118240	5H	652162683	652163266	HC_TE?	Zinc finger MYM-type protein 5
HORVU5Hr1G118250	5H	652238602	652239425	LC_u	undescribed protein
HORVU5Hr1G118260	5H	652240579	652241244	LC_u	undescribed protein	PF00071
HORVU5Hr1G118270	5H	652241030	652246973	HC_G	cellulose synthase 6
HORVU5Hr1G118280	5H	652288747	652289123	LC_u	undescribed protein
HORVU5Hr1G118290	5H	652288912	652359785	HC_u	undescribed protein
HORVU5Hr1G118300	5H	652289397	652289761	LC_u	undescribed protein
HORVU5Hr1G118310	5H	652327134	652329597	LC_u	undescribed protein
HORVU5Hr1G118320	5H	652368133	652370666	HC_G	Leucine-rich repeat receptor-like protein kinase family protein
HORVU5Hr1G118330	5H	652371780	652372368	LC_TE	unknown function
HORVU5Hr1G118340	5H	652380279	652388046	HC_G	nicotinate phosphoribosyltransferase 1
HORVU5Hr1G118350	5H	652425826	652426294	LC_TE	unknown function
HORVU5Hr1G118360	5H	652492867	652493752	HC_U	Protein of unknown function (DUF679)
HORVU5Hr1G118370	5H	652496476	652496847	LC_TE	Retrovirus-related Pol polyprotein from transposon TNT 1-94
HORVU5Hr1G118380	5H	652551695	652552174	LC_TE	Transposon protein
HORVU5Hr1G118390	5H	652553654	652554009	LC_TE	Transposon protein
HORVU5Hr1G118400	5H	652701285	652705065	LC_u	undescribed protein
HORVU5Hr1G118410	5H	652794736	652796259	HC_G	hydroxyproline-rich glycoprotein family protein
HORVU5Hr1G118420	5H	652877014	652878697	HC_G	hydroxyproline-rich glycoprotein family protein
HORVU5Hr1G118430	5H	652880413	652881304	LC_u	undescribed protein
HORVU5Hr1G118440	5H	652925280	652930252	LC_U	unknown protein
HORVU5Hr1G118450	5H	652938505	652941699	HC_G	Proteasome subunit beta type
HORVU5Hr1G118460	5H	652964039	652967879	HC_G	Protein kinase superfamily protein
HORVU5Hr1G118470	5H	652968942	652969809	LC_u	undescribed protein
HORVU5Hr1G118480	5H	652969084	652974847	HC_G	cyclase/dehydrase family protein
HORVU5Hr1G118490	5H	652974645	652974849	LC_u	undescribed protein
HORVU5Hr1G118500	5H	653044523	653047998	HC_G	Post-GPI attachment to proteins factor 3
HORVU5Hr1G118510	5H	653051397	653054228	HC_G	Serine/threonine-protein kinase
HORVU5Hr1G118520	5H	653053506	653054122	HC_u	undescribed protein
HORVU5Hr1G118530	5H	653147045	653148888	HC_G	Phosphoglycerate mutase family protein
HORVU5Hr1G118540	5H	653181520	653182973	LC_u	undescribed protein
HORVU5Hr1G118550	5H	653188246	653188703	LC_u	undescribed protein
HORVU5Hr1G118560	5H	653189371	653190003	LC_u	undescribed protein
HORVU5Hr1G118570	5H	653319439	653319950	LC_u	undescribed protein
HORVU5Hr1G118580	5H	653360566	653361093	HC_G	Subtilase family protein
HORVU5Hr1G118590	5H	653395643	653398941	HC_G	ammonium transporter 2	PF02213
HORVU5Hr1G118600	5H	653434620	653438472	HC_G	HXXXD-type acyl-transferase family protein
HORVU5Hr1G118610	5H	653452840	653453551	LC_u	undescribed protein
HORVU5Hr1G118620	5H	653453932	653455428	LC_u	undescribed protein
HORVU5Hr1G118630	5H	653460149	653460711	LC_u	undescribed protein
HORVU5Hr1G118640	5H	653545250	653545668	LC_u	undescribed protein
HORVU5Hr1G118650	5H	653554364	653554519	HC_u	undescribed protein
HORVU5Hr1G118660	5H	653554774	653556600	HC_G	Enolase
HORVU5Hr1G118670	5H	653568924	653569315	HC_U	Protein of unknown function (DUF594)
HORVU5Hr1G118680	5H	653569611	653571618	HC_G	Mitochondrial transcription termination factor family protein
HORVU5Hr1G118690	5H	653584309	653656131	HC_G	Ubiquinone biosynthesis monooxygenase COQ6
HORVU5Hr1G118700	5H	653606705	653606978	LC_TE	unknown function
HORVU5Hr1G118710	5H	653608962	653656749	HC_G	Ubiquinone biosynthesis monooxygenase COQ6
HORVU5Hr1G118720	5H	653668274	653670247	HC_G	Mitochondrial transcription termination factor family protein
HORVU5Hr1G118730	5H	653668738	653669242	LC_u	undescribed protein
HORVU5Hr1G118740	5H	653670538	653670929	HC_U	Protein of unknown function (DUF594)
HORVU5Hr1G118750	5H	653686712	653688499	LC_TE	Zinc finger protein 668
HORVU5Hr1G118760	5H	653700403	653701003	LC_TE	unknown function
HORVU5Hr1G118770	5H	653709247	653709661	LC_u	undescribed protein
HORVU5Hr1G118780	5H	653735539	653736114	HC_G	FAD/NAD(P)-binding oxidoreductase family protein
HORVU5Hr1G118790	5H	653769381	653770193	LC_u	undescribed protein
HORVU5Hr1G118800	5H	653790777	653794679	HC_G	Glutathione S-transferase family protein
HORVU5Hr1G118810	5H	653817524	653817868	LC_u	undescribed protein
HORVU5Hr1G118820	5H	653835747	653839974	HC_G	MATE efflux family protein
HORVU5Hr1G118830	5H	653863421	653864116	LC_TE	unknown function
HORVU5Hr1G118840	5H	653864972	653866051	LC_u	undescribed protein
HORVU5Hr1G118850	5H	653866754	653867861	LC_u	undescribed protein
HORVU5Hr1G118860	5H	653908194	653918421	HC_G	Trafficking protein particle complex subunit 5
HORVU5Hr1G118870	5H	653920194	653924776	HC_G	Disease resistance protein
HORVU5Hr1G118880	5H	653935146	653944037	HC_G	Disease resistance protein
HORVU5Hr1G118890	5H	653955163	653956552	LC_u	undescribed protein
HORVU5Hr1G118900	5H	653957965	653958638	LC_u	undescribed protein
HORVU5Hr1G118910	5H	654081002	654081929	LC_TE?	Chromosome 3B
HORVU5Hr1G118920	5H	654082062	654082494	HC_G	Secologanin synthase
HORVU5Hr1G118930	5H	654128551	654129354	HC_G	Aspartic proteinase nepenthesin-1
HORVU5Hr1G118940	5H	654258060	654259508	HC_G	Eukaryotic aspartyl protease family protein
HORVU5Hr1G118950	5H	654331059	654340533	HC_U	Chromosome 3B
HORVU5Hr1G118960	5H	654364200	654367370	LC_TE?	Zinc finger MYM-type protein 5
HORVU5Hr1G118970	5H	654370150	654371848	HC_G	Eukaryotic aspartyl protease family protein
HORVU5Hr1G118980	5H	654444674	654456786	LC_u	undescribed protein
HORVU5Hr1G118990	5H	654445159	654456585	LC_u	undescribed protein
HORVU5Hr1G119000	5H	654496286	654515245	HC_G	Protein kinase family protein
HORVU5Hr1G119010	5H	654496518	654515366	LC_u	undescribed protein
HORVU5Hr1G119020	5H	654510334	654513637	HC_G	receptor-like protein kinase 1
HORVU5Hr1G119030	5H	654516123	654517092	HC_U	unknown function
HORVU5Hr1G119040	5H	654540498	654543487	HC_TE?	Chromosome 3B
HORVU5Hr1G119050	5H	654560452	654562420	HC_U	Chromosome 3B
HORVU5Hr1G119060	5H	654684138	654689663	HC_G	Protein kinase superfamily protein
HORVU5Hr1G119070	5H	654749413	654749710	LC_u	undescribed protein
HORVU5Hr1G119080	5H	654783441	654784353	-	-
HORVU5Hr1G119090	5H	654800237	654801214	HC_G	BTB/POZ domain-containing protein
HORVU5Hr1G119100	5H	654800572	655036902	HC_G	BTB/POZ domain-containing protein
HORVU5Hr1G119110	5H	654824769	654825145	-	-
HORVU5Hr1G119120	5H	654827970	654828342	LC_u	undescribed protein
HORVU5Hr1G119130	5H	654929298	654930385	LC_u	undescribed protein
HORVU5Hr1G119140	5H	654931422	654931975	LC_u	undescribed protein
HORVU5Hr1G119150	5H	654988795	654992575	HC_G	ATP-dependent zinc metalloprotease FtsH
HORVU5Hr1G119160	5H	654997712	655001342	HC_G	ATP-dependent zinc metalloprotease FtsH
HORVU5Hr1G119170	5H	655008033	655017036	HC_G	ATP-dependent zinc metalloprotease FtsH
HORVU5Hr1G119180	5H	655031274	655036902	HC_G	tolB protein-related
HORVU5Hr1G119190	5H	655038271	655038462	LC_u	undescribed protein
HORVU5Hr1G119200	5H	655073219	655074043	HC_G	ATP-dependent zinc metalloprotease FtsH
HORVU5Hr1G119210	5H	655076905	655077177	HC_G	30S ribosomal protein S15
HORVU5Hr1G119220	5H	655116947	655127249	HC_G	ATP-dependent zinc metalloprotease FtsH
HORVU5Hr1G119230	5H	655191687	655206672	HC_G	oligopeptide transporter 4
HORVU5Hr1G119240	5H	655203745	655204179	LC_u	undescribed protein
HORVU5Hr1G119250	5H	655208345	655213110	HC_G	Pentatricopeptide repeat-containing protein
HORVU5Hr1G119260	5H	655214005	655216138	HC_G	copper ion binding	PF00004
HORVU5Hr1G119270	5H	655259340	655263278	HC_G	Protein kinase family protein
HORVU5Hr1G119280	5H	655283137	655289811	LC_u	undescribed protein
HORVU5Hr1G119290	5H	655284303	655285219	LC_u	undescribed protein
HORVU5Hr1G119300	5H	655285516	655286177	LC_u	undescribed protein
HORVU5Hr1G119310	5H	655286946	655289597	LC_u	undescribed protein
HORVU5Hr1G119320	5H	655323832	655325899	LC_TE?	Chromosome 3B
HORVU5Hr1G119330	5H	655331863	655332575	LC_u	undescribed protein
HORVU5Hr1G119340	5H	655331930	655507312	LC_U	Domain of unknown function (DUF543)
HORVU5Hr1G119350	5H	655385558	655385949	HC_G	Ubiquitin-60S ribosomal protein L40
HORVU5Hr1G119360	5H	655501230	655502360	HC_TE?	Chromosome 3B
HORVU5Hr1G119370	5H	655562953	655564277	HC_G	jacalin-related lectin 31
HORVU5Hr1G119380	5H	655571482	655571691	LC_u	undescribed protein
HORVU5Hr1G119390	5H	655609467	655609676	HC_G	Alpha-L-fucosidase 2
HORVU5Hr1G119400	5H	655659832	655661039	HC_G	Pentatricopeptide repeat-containing protein
HORVU5Hr1G119410	5H	655670384	655670860	LC_TE	unknown function
HORVU5Hr1G119420	5H	655673056	655673460	LC_TE	Transposon protein
HORVU5Hr1G119430	5H	655687343	655687552	LC_TE	undescribed protein
HORVU5Hr1G119440	5H	655711555	655711680	LC_TE	undescribed protein
HORVU5Hr1G119450	5H	655728825	655730432	HC_G	HV711N16.8
HORVU5Hr1G119460	5H	655730534	655731532	LC_u	undescribed protein
HORVU5Hr1G119470	5H	655758914	655768705	HC_G	prohibitin 2
HORVU5Hr1G119480	5H	655808209	655809580	HC_G	Leucine-rich repeat receptor-like protein kinase family protein
HORVU5Hr1G119490	5H	655833482	655835517	HC_G	Electron transfer flavoprotein subunit alpha
HORVU5Hr1G119500	5H	655883016	655884783	HC_U	Chromosome 3B
HORVU5Hr1G119510	5H	655885659	655888626	HC_TE?	unknown function
HORVU5Hr1G119520	5H	655899900	656067721	HC_G	Leucine-rich repeat receptor-like protein kinase family protein
HORVU5Hr1G119530	5H	655901221	655902501	LC_u	undescribed protein
HORVU5Hr1G119540	5H	656047257	656049932	HC_G	unknown function
HORVU5Hr1G119550	5H	656076908	656078730	HC_G	Leucine-rich repeat receptor-like protein kinase family protein
HORVU5Hr1G119560	5H	656157961	656158218	LC_TE	Transposon protein
HORVU5Hr1G119570	5H	656158353	656158811	LC_TE	Transposon protein
HORVU5Hr1G119580	5H	656177331	656182270	HC_G	Leucine-rich repeat receptor-like protein kinase family protein
HORVU5Hr1G119590	5H	656212313	656212941	HC_G	Protein kinase domain containing protein
HORVU5Hr1G119600	5H	656312187	656313156	LC_u	undescribed protein
HORVU5Hr1G119610	5H	656315797	656316255	LC_TE	Transposon protein
HORVU5Hr1G119620	5H	656316390	656316647	LC_TE	Transposon protein
HORVU5Hr1G119630	5H	656366698	656368259	HC_G	Chromosome 3B
HORVU5Hr1G119640	5H	656383650	656384207	LC_u	undescribed protein
HORVU5Hr1G119650	5H	656387855	656393736	HC_G	Ethylene receptor
HORVU5Hr1G119660	5H	656400639	656401428	-	-
HORVU5Hr1G119670	5H	656467317	656468700	HC_G	expansin 11
HORVU5Hr1G119680	5H	656475755	656479527	HC_G	expansin 11
HORVU5Hr1G119690	5H	656482034	656482853	LC_u	undescribed protein
HORVU5Hr1G119700	5H	656514952	656518038	HC_G	prohibitin 1
HORVU5Hr1G119710	5H	656519900	656521060	HC_G	Protein kinase superfamily protein
HORVU5Hr1G119720	5H	656521378	656527551	HC_G	Serine/threonine-protein kinase
HORVU5Hr1G119730	5H	656588815	656589317	LC_u	undescribed protein
HORVU5Hr1G119740	5H	656604907	656605328	LC_u	undescribed protein
HORVU5Hr1G119750	5H	656606758	656607582	LC_u	undescribed protein
HORVU5Hr1G119760	5H	656608826	656609286	LC_u	undescribed protein
HORVU5Hr1G119770	5H	656628725	656629679	LC_u	undescribed protein
HORVU5Hr1G119780	5H	656630639	656630906	LC_u	undescribed protein
HORVU5Hr1G119790	5H	656630663	656642885	HC_G	carotene isomerase
HORVU5Hr1G119800	5H	656635670	656635873	LC_u	undescribed protein
HORVU5Hr1G119810	5H	656651812	656654121	HC_G	PATATIN-like protein 5
HORVU5Hr1G119820	5H	656664346	656666800	HC_G	PATATIN-like protein 5
HORVU5Hr1G119830	5H	656676249	656679778	HC_G	UDP-Glycosyltransferase superfamily protein
HORVU5Hr1G119840	5H	656678192	656679743	LC_U	unknown function
HORVU5Hr1G119850	5H	656692822	656693280	HC_U	unknown function
HORVU5Hr1G119860	5H	656695340	656696557	HC_G	expansin 11
HORVU5Hr1G119870	5H	656758150	656758798	LC_u	undescribed protein
HORVU5Hr1G119880	5H	656760072	656761397	LC_u	undescribed protein
HORVU5Hr1G119890	5H	656762524	656762930	LC_u	undescribed protein
HORVU5Hr1G119900	5H	656775000	656775588	LC_u	undescribed protein
HORVU5Hr1G119910	5H	656790781	656791176	LC_u	undescribed protein
HORVU5Hr1G119920	5H	656792474	656793704	LC_u	undescribed protein
HORVU5Hr1G119930	5H	656796812	656797745	LC_u	undescribed protein
HORVU5Hr1G119940	5H	656828388	656828576	LC_TE	undescribed protein
HORVU5Hr1G119950	5H	656836928	656837500	LC_u	undescribed protein
HORVU5Hr1G119960	5H	656848352	656848824	LC_u	undescribed protein
HORVU5Hr1G119970	5H	656879876	656880458	LC_u	undescribed protein
HORVU5Hr1G119980	5H	656880669	656881097	LC_u	undescribed protein
HORVU5Hr1G119990	5H	656939090	656940656	LC_TE	Retrotransposon protein
HORVU5Hr1G120000	5H	656942184	656942348	LC_TE	Retrotransposon protein
HORVU5Hr1G120010	5H	656943112	656943666	LC_TE	Polynucleotidyl transferase
HORVU5Hr1G120020	5H	656967931	656969135	LC_u	undescribed protein
HORVU5Hr1G120030	5H	656969186	656970152	LC_u	undescribed protein
HORVU5Hr1G120040	5H	656982785	656982921	LC_u	undescribed protein
HORVU5Hr1G120050	5H	656982836	656989719	LC_U	unknown function
HORVU5Hr1G120060	5H	657004352	657007650	HC_TE?	Chromosome 3B
HORVU5Hr1G120070	5H	657004533	657005194	LC_u	undescribed protein
HORVU5Hr1G120080	5H	657066915	657067110	LC_u	undescribed protein
HORVU5Hr1G120090	5H	657107465	657112200	HC_G	Vacuolar sorting protein 9 (VPS9) domain
HORVU5Hr1G120100	5H	657109558	657111893	HC_G	Aspartic proteinase nepenthesin-1
HORVU5Hr1G120110	5H	657129470	657130967	HC_G	Dehydrogenase/reductase SDR family protein 7-like
HORVU5Hr1G120120	5H	657138203	657140488	LC_u	undescribed protein
HORVU5Hr1G120130	5H	657145490	657148798	LC_u	undescribed protein
HORVU5Hr1G120140	5H	657184720	657185019	LC_TE	unknown function
HORVU5Hr1G120150	5H	657189421	657189618	LC_TE	unknown function
HORVU5Hr1G120160	5H	657190201	657190940	HC_G	Chloroplast envelope membrane protein
HORVU5Hr1G120170	5H	657193500	657194380	HC_G	Pectate lyase family protein
HORVU5Hr1G120180	5H	657224724	657226035	LC_u	undescribed protein
HORVU5Hr1G120190	5H	657245330	657245605	HC_U	unknown function
HORVU5Hr1G120200	5H	657245802	657249641	LC_TE?	Ribosomal protein-like
HORVU5Hr1G120210	5H	657257026	657259319	HC_G	Ras-related protein Rab-25
HORVU5Hr1G120220	5H	657260506	657261044	LC_u	undescribed protein
HORVU5Hr1G120230	5H	657261594	657268962	HC_G	Late embryogenesis abundant protein
HORVU5Hr1G120240	5H	657261632	657268873	HC_G	Expressed protein (With alternative splicing)
HORVU5Hr1G120250	5H	657389787	657392176	HC_G	30S ribosomal protein S6
HORVU5Hr1G120260	5H	657394574	657400317	HC_G	LUC7 related protein
HORVU5Hr1G120270	5H	657394649	657396474	LC_u	undescribed protein
HORVU5Hr1G120280	5H	657400980	657403298	HC_G	Sister chromatid cohesion protein DCC1
HORVU5Hr1G120290	5H	657422763	657629357	HC_G	Pentatricopeptide repeat-containing protein
HORVU5Hr1G120300	5H	657423073	657426095	HC_G	Serine/threonine-protein kinase
HORVU5Hr1G120310	5H	657427185	657428872	HC_G	alpha/beta-Hydrolases superfamily protein
HORVU5Hr1G120320	5H	657481728	657482377	HC_G	Protein kinase superfamily protein
HORVU5Hr1G120330	5H	657482848	657483045	HC_G	Serine/threonine-protein kinase SAPK4
HORVU5Hr1G120340	5H	657486525	657493443	HC_G	Ion channel DMI1
HORVU5Hr1G120350	5H	657494945	657495208	LC_TE	Retrotransposon protein
HORVU5Hr1G120360	5H	657496406	657496672	LC_U	unknown function
HORVU5Hr1G120370	5H	657498032	657502503	HC_TE?	FAR1-related sequence 6
HORVU5Hr1G120380	5H	657501276	657501982	LC_u	undescribed protein
HORVU5Hr1G120390	5H	657521126	657523374	HC_G	Thiopurine S-methyltransferase
HORVU5Hr1G120400	5H	657521137	657527435	HC_G	poly(ADP-ribose) glycohydrolase 2
HORVU5Hr1G120410	5H	657527655	657529520	HC_G	Pentatricopeptide repeat-containing protein
HORVU5Hr1G120420	5H	657534572	657536765	HC_G	receptor serine/threonine kinase
HORVU5Hr1G120430	5H	657567092	657567669	LC_u	undescribed protein
HORVU5Hr1G120440	5H	657639548	657639789	LC_u	undescribed protein
HORVU5Hr1G120450	5H	657664580	657664979	HC_TE?	undescribed protein
HORVU5Hr1G120460	5H	657680041	657680639	LC_u	undescribed protein
HORVU5Hr1G120470	5H	657681506	657681747	LC_u	undescribed protein
HORVU5Hr1G120480	5H	657712172	657727609	HC_TE?	Zinc finger MYND domain-containing protein 15
HORVU5Hr1G120490	5H	657715256	657715442	LC_TE?	undescribed protein
HORVU5Hr1G120500	5H	657715513	657716501	LC_U	Chromosome 3B
HORVU5Hr1G120510	5H	657716803	657723542	LC_TE	unknown function
HORVU5Hr1G120520	5H	657762006	657770015	HC_u	undescribed protein
HORVU5Hr1G120530	5H	657764550	657764738	LC_u	undescribed protein
HORVU5Hr1G120540	5H	657806962	657808464	LC_u	undescribed protein
HORVU5Hr1G120550	5H	657808246	657815734	HC_G	Serine/threonine protein phosphatase 2A 59 kDa regulatory subunit B' gamma isoform
HORVU5Hr1G120560	5H	657851967	657853883	LC_U	unknown function
HORVU5Hr1G120570	5H	657852835	657862864	HC_G	Membrane protein insertase YidC
HORVU5Hr1G120580	5H	657857612	657857857	LC_TE	unknown function
HORVU5Hr1G120590	5H	657857876	657858312	LC_TE	RNA-directed DNA polymerase (reverse transcriptase)-related family protein
HORVU5Hr1G120600	5H	657881947	657886448	HC_G	ER lumen protein retaining receptor family protein
HORVU5Hr1G120610	5H	657933333	657935381	LC_U	unknown function
HORVU5Hr1G120620	5H	657963308	657963739	HC_G	Kiwellin
HORVU5Hr1G120630	5H	657966457	657967494	HC_U	Coffea canephora DH200=94 genomic scaffold
HORVU5Hr1G120640	5H	657967491	657968091	LC_u	undescribed protein
HORVU5Hr1G120650	5H	657968095	657972452	HC_G	polyribonucleotide nucleotidyltransferase
HORVU5Hr1G120660	5H	657968407	657971422	LC_u	undescribed protein
HORVU5Hr1G120670	5H	658019241	658019555	LC_TE	unknown function
HORVU5Hr1G120680	5H	658033836	658038885	HC_u	undescribed protein
HORVU5Hr1G120690	5H	658158464	658161100	HC_G	calmodulin-binding family protein
HORVU5Hr1G120700	5H	658179327	658182902	HC_G	Eukaryotic aspartyl protease family protein
HORVU5Hr1G120710	5H	658212782	658213731	LC_TE	Retrotransposon protein
HORVU5Hr1G120720	5H	658254361	658255260	LC_u	undescribed protein
HORVU5Hr1G120730	5H	658266840	658267643	LC_u	undescribed protein
HORVU5Hr1G120740	5H	658282516	658286529	HC_G	Eukaryotic aspartyl protease family protein
HORVU5Hr1G120750	5H	658302942	658303287	LC_u	undescribed protein
HORVU5Hr1G120760	5H	658330190	658333176	LC_u	undescribed protein
HORVU5Hr1G120770	5H	658356676	658357455	HC_G	Heat shock protein STI
HORVU5Hr1G120780	5H	658358095	658359987	HC_G	pirin
HORVU5Hr1G120790	5H	658362232	658364059	HC_G	pirin
HORVU5Hr1G120800	5H	658376226	658378900	HC_G	pirin
HORVU5Hr1G120810	5H	658399785	658400880	HC_G	pirin
HORVU5Hr1G120820	5H	658409110	658409328	HC_G	Tubby-like F-box protein 9
HORVU5Hr1G120830	5H	658420504	658421214	LC_TE	Gag-pol polyprotein
HORVU5Hr1G120840	5H	658440959	658443416	LC_u	undescribed protein
HORVU5Hr1G120850	5H	658446213	658454124	HC_G	Long-chain-fatty-acid--CoA ligase 1
HORVU5Hr1G120860	5H	658526886	658527062	HC_G	Tubby-like F-box protein 9
HORVU5Hr1G120870	5H	658531649	658532005	LC_TE	unknown function
HORVU5Hr1G120880	5H	658537221	658540670	HC_U	Chromosome 3B
HORVU5Hr1G120890	5H	658553420	658553671	LC_TE	Gag-pol polyprotein
HORVU5Hr1G120900	5H	658562203	658562598	LC_u	undescribed protein
HORVU5Hr1G120910	5H	658562813	658567105	HC_G	Ankyrin-2
HORVU5Hr1G120920	5H	658602705	658616773	HC_G	Long-chain-fatty-acid--CoA ligase 5
HORVU5Hr1G120930	5H	658611845	658612281	LC_u	undescribed protein
HORVU5Hr1G120940	5H	658691958	658692361	LC_u	undescribed protein
HORVU5Hr1G120950	5H	658693318	658693985	HC_G	Long-chain-fatty-acid CoA ligase (AMP-forming)
HORVU5Hr1G120960	5H	658783259	658789170	HC_G	Protein kinase superfamily protein
HORVU5Hr1G120970	5H	658785171	658785388	LC_u	undescribed protein
HORVU5Hr1G120980	5H	658791746	658792967	LC_u	undescribed protein
HORVU5Hr1G120990	5H	658794092	658794400	LC_u	undescribed protein
HORVU5Hr1G121000	5H	658795568	658796652	LC_u	undescribed protein
HORVU5Hr1G121010	5H	658808935	658809324	LC_u	undescribed protein
HORVU5Hr1G121020	5H	658809724	658811912	LC_TE	Retrotransposon protein
HORVU5Hr1G121030	5H	658816375	658817104	LC_u	undescribed protein
HORVU5Hr1G121040	5H	658819563	658820316	LC_u	undescribed protein
HORVU5Hr1G121050	5H	658864645	658865557	LC_u	undescribed protein
HORVU5Hr1G121060	5H	658871711	658878635	HC_U	unknown function
HORVU5Hr1G121070	5H	658916022	658916435	LC_U	unknown function
HORVU5Hr1G121080	5H	658972173	658974377	HC_G	Wiscott-Aldrich syndrome
HORVU5Hr1G121090	5H	658972298	658978250	HC_G	Arginine decarboxylase
HORVU5Hr1G121100	5H	658979561	658980273	LC_TE	unknown function
HORVU5Hr1G121110	5H	658996679	658997496	LC_u	undescribed protein
HORVU5Hr1G121120	5H	659039801	659047324	HC_G	GPI transamidase subunit PIG-U
HORVU5Hr1G121130	5H	659084685	659086491	HC_G	ABI3VP1 transcription factor
HORVU5Hr1G121140	5H	659114927	659115923	LC_U	Chromosome 3B
HORVU5Hr1G121150	5H	659119764	659120429	LC_TE	unknown function
HORVU5Hr1G121160	5H	659129291	659129581	LC_u	undescribed protein
HORVU5Hr1G121170	5H	659172505	659175096	HC_U	Chromosome 3B
HORVU5Hr1G121180	5H	659213669	659220264	LC_u	undescribed protein
HORVU5Hr1G121190	5H	659220211	659220396	LC_u	undescribed protein
HORVU5Hr1G121200	5H	659222277	659222775	LC_u	undescribed protein
HORVU5Hr1G121210	5H	659222827	659223662	LC_u	undescribed protein
HORVU5Hr1G121220	5H	659228582	659231040	HC_U	unknown function
HORVU5Hr1G121230	5H	659236557	659239047	HC_U	Chromosome 3B
HORVU5Hr1G121240	5H	659254236	659254919	HC_G	Plant invertase/pectin methylesterase inhibitor superfamily protein
HORVU5Hr1G121250	5H	659311585	659317530	HC_G	Aspartokinase 1
HORVU5Hr1G121260	5H	659311624	659311892	LC_u	undescribed protein
HORVU5Hr1G121270	5H	659333525	659333647	LC_u	undescribed protein
HORVU5Hr1G121280	5H	659381225	659386688	HC_G	RING/U-box superfamily protein
HORVU5Hr1G121290	5H	659381228	659386688	HC_u	undescribed protein
HORVU5Hr1G121300	5H	659395127	659395357	HC_TE?	unknown function
HORVU5Hr1G121310	5H	659415973	659422455	HC_G	CTD small phosphatase-like protein 2
HORVU5Hr1G121320	5H	659424960	659425615	LC_u	undescribed protein
HORVU5Hr1G121330	5H	659427602	659428425	LC_u	undescribed protein
HORVU5Hr1G121340	5H	659428986	659430793	LC_u	undescribed protein
HORVU5Hr1G121350	5H	659439407	659440933	HC_G	Kinesin-like protein
HORVU5Hr1G121360	5H	659444088	659445841	HC_G	mitogen-activated protein kinase kinase 4
HORVU5Hr1G121370	5H	659463034	659464380	HC_G	expansin 11
HORVU5Hr1G121380	5H	659507311	659516579	HC_G	Protein FAR1-RELATED SEQUENCE 5
HORVU5Hr1G121390	5H	659515819	659516023	LC_u	undescribed protein
HORVU5Hr1G121400	5H	659519475	659520619	LC_u	undescribed protein
HORVU5Hr1G121410	5H	659523241	659529169	HC_G	Chromosome 3B
HORVU5Hr1G121420	5H	659531092	659536808	HC_G	Mitochondrial substrate carrier family protein
HORVU5Hr1G121430	5H	659531185	659533229	HC_G	Dehydrogenase/reductase SDR family member 4
BOPA2_12_30577	5H	659532782	659532783
HORVU5Hr1G121440	5H	659542130	659826396	HC_G	receptor kinase 2
HORVU5Hr1G121450	5H	659594896	659595871	HC_G	Nucleotide-diphospho-sugar transferase family protein
HORVU5Hr1G121460	5H	659622824	659623319	LC_u	undescribed protein
HORVU5Hr1G121470	5H	659629351	659630067	LC_u	undescribed protein
HORVU5Hr1G121480	5H	659642989	659644642	LC_u	undescribed protein
HORVU5Hr1G121490	5H	659644787	659645618	LC_u	undescribed protein
HORVU5Hr1G121500	5H	659645786	659646064	-	-
HORVU5Hr1G121510	5H	659646360	659646629	LC_TE	unknown function
HORVU5Hr1G121520	5H	659660419	659668509	LC_M	unknown function
HORVU5Hr1G121530	5H	659696028	659702182	HC_G	RPM1 interacting protein 4
HORVU5Hr1G121540	5H	659696028	659705201	HC_G	Conserved oligomeric Golgi complex subunit 2
HORVU5Hr1G121550	5H	659712551	659713554	HC_G	unknown function
HORVU5Hr1G121560	5H	659724551	659725095	LC_U	unknown function
HORVU5Hr1G121570	5H	659733389	659739077	HC_G	Nucleotide-diphospho-sugar transferase family protein
HORVU5Hr1G121580	5H	659746433	659747205	LC_u	undescribed protein
HORVU5Hr1G121590	5H	659752778	659753576	LC_u	undescribed protein
HORVU5Hr1G121600	5H	659783482	659785254	HC_G	Chromosome 3B
HORVU5Hr1G121610	5H	659834923	659840852	HC_G	B-cell receptor-associated protein 31-like
HORVU5Hr1G121620	5H	659836690	659843354	HC_G	Actin-related protein 2/3 complex subunit 4
HORVU5Hr1G121630	5H	659915850	659916305	LC_TE	Retrotransposon protein
HORVU5Hr1G121640	5H	660062584	660070834	HC_G	Rust resistance-like protein RP1
AAL07816.1	5H	660063240	660067088	ncbi|-	NBS-LRR-like protein
HORVU5Hr1G121650	5H	660222797	660226006	HC_G	Aspartokinase
HORVU5Hr1G121660	5H	660226766	660229951	HC_G	Aspartokinase 1
HORVU5Hr1G121670	5H	660326161	660327263	LC_TE	Retrotransposon protein
HORVU5Hr1G121680	5H	660327309	660328785	LC_TE	Retrotransposon protein
HORVU5Hr1G121690	5H	660331954	660333563	LC_TE	unknown function
HORVU5Hr1G121700	5H	660479709	660485470	HC_G	Aspartokinase 3
HORVU5Hr1G121710	5H	660486826	660489934	HC_G	NAC domain containing protein 2
HORVU5Hr1G121720	5H	660521499	660521828	HC_G	Adenylate cyclase
HORVU5Hr1G121730	5H	660557105	660558824	HC_G	Integral membrane protein
HORVU5Hr1G121740	5H	660572893	660579780	LC_u	undescribed protein
HORVU5Hr1G121750	5H	660580998	660581240	LC_u	undescribed protein
HORVU5Hr1G121760	5H	660587095	660588020	HC_G	Peptidyl-prolyl cis-trans isomerase Pin1
HORVU5Hr1G121770	5H	660614344	660615943	LC_u	undescribed protein
HORVU5Hr1G121780	5H	660616020	660616483	LC_u	undescribed protein
HORVU5Hr1G121790	5H	660623444	660624734	LC_u	undescribed protein
HORVU5Hr1G121800	5H	660667148	660823631	HC_u	undescribed protein
HORVU5Hr1G121810	5H	660753706	660823813	HC_u	undescribed protein
HORVU5Hr1G121820	5H	660898798	660899306	LC_u	undescribed protein
HORVU5Hr1G121830	5H	660934349	660940865	LC_u	undescribed protein
HORVU5Hr1G121840	5H	660934495	660940068	LC_u	undescribed protein
HORVU5Hr1G121850	5H	660944472	660945085	LC_u	undescribed protein
HORVU5Hr1G121860	5H	660947203	660952142	HC_G	Sec14p-like phosphatidylinositol transfer family protein
HORVU5Hr1G121870	5H	660949466	660950615	HC_G	Protein kinase superfamily protein
HORVU5Hr1G121880	5H	660956287	660956451	HC_U	unknown function
HORVU5Hr1G121890	5H	660970805	660976538	LC_TE	unknown function
HORVU5Hr1G121900	5H	660978582	660986770	HC_G	RNA-binding KH domain-containing protein
HORVU5Hr1G121910	5H	661011705	661012604	HC_G	Basic blue protein
HORVU5Hr1G121920	5H	661041633	661041914	HC_U	unknown function
HORVU5Hr1G121930	5H	661041981	661042355	LC_TE	unknown function
HORVU5Hr1G121940	5H	661051629	661053811	HC_G	Sec14p-like phosphatidylinositol transfer family protein
HORVU5Hr1G121950	5H	661054738	661055110	-	-
HORVU5Hr1G121960	5H	661060908	661061578	LC_u	undescribed protein
HORVU5Hr1G121970	5H	661138621	661141244	HC_TE?	unknown function
HORVU5Hr1G121980	5H	661143236	661143898	HC_G	Abscisic acid receptor PYR1
HORVU5Hr1G121990	5H	661143888	661144140	LC_u	undescribed protein
HORVU5Hr1G122000	5H	661156625	661159832	HC_TE?	unknown function
HORVU5Hr1G122010	5H	661168812	661172239	LC_TE?	unknown function
HORVU5Hr1G122020	5H	661183204	661183749	HC_G	sucrose phosphate synthase 1F
HORVU5Hr1G122030	5H	661187388	661189761	LC_u	undescribed protein
HORVU5Hr1G122040	5H	661190908	661191486	HC_G	Basic blue protein
HORVU5Hr1G122050	5H	661206011	661206669	LC_u	undescribed protein
HORVU5Hr1G122060	5H	661208715	661209901	HC_G	Basic blue protein
HORVU5Hr1G122070	5H	661213347	661217149	HC_G	transferases
HORVU5Hr1G122080	5H	661217995	661219785	HC_G	Sec14p-like phosphatidylinositol transfer family protein
HORVU5Hr1G122090	5H	661221033	661221240	HC_G	Ribosomal protein-like
HORVU5Hr1G122100	5H	661265959	661267778	HC_TE?	unknown function
HORVU5Hr1G122110	5H	661282881	661283578	HC_G	Zinc transporter 7
HORVU5Hr1G122120	5H	661304900	661305229	LC_TE	Retrotransposon protein
HORVU5Hr1G122130	5H	661308355	661311592	HC_G	dihydroflavonol 4-reductase
HORVU5Hr1G122140	5H	661381379	661382925	LC_TE	Retrotransposon protein
HORVU5Hr1G122150	5H	661386173	661390002	HC_G	dihydroflavonol 4-reductase-like1
HORVU5Hr1G122160	5H	661436765	661437471	LC_u	undescribed protein
HORVU5Hr1G122170	5H	661443322	661445705	HC_G	Nascent polypeptide-associated complex subunit beta
HORVU5Hr1G122180	5H	661518868	661531063	HC_G	Disease resistance protein (CC-NBS-LRR class) family
HORVU5Hr1G122190	5H	661519157	661524408	HC_G	Disease resistance protein
HORVU5Hr1G122200	5H	661571709	661572485	LC_u	undescribed protein
HORVU5Hr1G122210	5H	661574667	661575038	LC_u	undescribed protein
HORVU5Hr1G122220	5H	661581336	661617667	HC_G	Terpene cyclase/mutase family member
HORVU5Hr1G122230	5H	661635034	661635259	LC_TE	RNA-directed DNA polymerase (reverse transcriptase)-related family protein
HORVU5Hr1G122240	5H	661640906	661642892	LC_U	unknown function
HORVU5Hr1G122250	5H	661645021	661650567	HC_TE?	unknown function
HORVU5Hr1G122260	5H	661674274	661675008	HC_G	Ribonucleoside-diphosphate reductase
HORVU5Hr1G122270	5H	661698766	661698993	LC_u	undescribed protein
HORVU5Hr1G122280	5H	661770203	661772679	HC_U	Chromosome 3B
HORVU5Hr1G122290	5H	661787267	661812104	HC_U	Chromosome 3B
HORVU5Hr1G122300	5H	661795866	661796126	LC_TE	Retrotransposon protein
HORVU5Hr1G122310	5H	661935149	661938813	HC_G	Disease resistance protein (CC-NBS-LRR class) family
HORVU5Hr1G122320	5H	661971823	661972787	LC_TE	Retrotransposon protein
HORVU5Hr1G122330	5H	661973487	661975626	LC_u	undescribed protein
HORVU5Hr1G122340	5H	661973529	661978213	HC_G	glutaredoxin 4
HORVU5Hr1G122350	5H	661995105	661999262	HC_G	Elongation factor Tu
HORVU5Hr1G122360	5H	662020508	662022052	HC_G	3-ketoacyl-CoA synthase 6
HORVU5Hr1G122370	5H	662048066	662048515	LC_TE	Retrotransposon protein
HORVU5Hr1G122380	5H	662066799	662067011	LC_U	unknown function
HORVU5Hr1G122390	5H	662085691	662090157	HC_G	protein kinase family protein
HORVU5Hr1G122400	5H	662099805	662100192	LC_u	undescribed protein
HORVU5Hr1G122410	5H	662104739	662105433	HC_u	undescribed protein
HORVU5Hr1G122420	5H	662104749	662105338	LC_u	undescribed protein
HORVU5Hr1G122430	5H	662131571	662136061	HC_G	26S proteasome non-ATPase regulatory subunit 12 homolog A
HORVU5Hr1G122440	5H	662137563	662138918	HC_G	Geranylgeranyl diphosphate synthase
HORVU5Hr1G122450	5H	662160343	662161414	HC_G	Monothiol glutaredoxin-S7
HORVU5Hr1G122460	5H	662181326	662183670	HC_G	Monothiol glutaredoxin-S7
HORVU5Hr1G122470	5H	662195495	662197804	HC_TE?	F-box/RNI-like superfamily protein
HORVU5Hr1G122480	5H	662198241	662198472	LC_u	undescribed protein
HORVU5Hr1G122490	5H	662209219	662213412	HC_G	Glutaredoxin 3
HORVU5Hr1G122500	5H	662210387	662212431	LC_u	undescribed protein
HORVU5Hr1G122510	5H	662253997	662257546	HC_G	Leucine-rich receptor-like protein kinase family protein
HORVU5Hr1G122520	5H	662258408	662259024	HC_u	undescribed protein
ACJ44985.1	5H	662258430	662258715	ncbi|Bln1-1	BLN1-1
HORVU5Hr1G122530	5H	662292984	662294445	HC_G	Geranylgeranyl diphosphate synthase
HORVU5Hr1G122540	5H	662333587	662335701	HC_G	Cytochrome P450 superfamily protein
HORVU5Hr1G122550	5H	662349945	662350943	HC_G	Geranylgeranyl diphosphate synthase
HORVU5Hr1G122560	5H	662352693	662356829	HC_G	26S proteasome non-ATPase regulatory subunit 12 homolog A
HORVU5Hr1G122570	5H	662411027	662411170	LC_TE	unknown function
HORVU5Hr1G122580	5H	662460912	662461721	LC_u	undescribed protein
HORVU5Hr1G122590	5H	662561740	662562297	LC_u	undescribed protein
HORVU5Hr1G122600	5H	662561788	662562381	LC_u	undescribed protein
HORVU5Hr1G122610	5H	662563761	662564432	LC_u	undescribed protein
HORVU5Hr1G122620	5H	662589375	662594238	HC_G	Disease resistance protein
HORVU5Hr1G122630	5H	662597150	662599954	LC_U	unknown function
HORVU5Hr1G122640	5H	662606046	662611272	HC_G	U2 small nuclear ribonucleoprotein A
HORVU5Hr1G122650	5H	662622214	662622858	LC_U	undescribed protein
HORVU5Hr1G122660	5H	662623155	662629405	HC_G	Disease resistance protein
HORVU5Hr1G122670	5H	662630087	662630625	LC_u	undescribed protein
HORVU5Hr1G122680	5H	662631137	662638926	HC_G	FRIGIDA
HORVU5Hr1G122690	5H	662636604	662638747	LC_u	undescribed protein
HORVU5Hr1G122700	5H	662650862	662651488	HC_u	undescribed protein
HORVU5Hr1G122710	5H	662716776	662717716	LC_u	undescribed protein
HORVU5Hr1G122720	5H	662717330	662717690	HC_u	undescribed protein
HORVU5Hr1G122730	5H	662724074	662729495	LC_u	undescribed protein
HORVU5Hr1G122740	5H	662739559	662740449	LC_u	undescribed protein
HORVU5Hr1G122750	5H	662742090	662744634	HC_G	Pentatricopeptide repeat-containing protein
HORVU5Hr1G122760	5H	662745649	662958544	HC_G	Eukaryotic aspartyl protease family protein
HORVU5Hr1G122770	5H	662750302	662751646	LC_u	undescribed protein
HORVU5Hr1G122780	5H	662751720	662752479	LC_u	undescribed protein
HORVU5Hr1G122790	5H	662752546	662753502	LC_u	undescribed protein
HORVU5Hr1G122800	5H	662774254	662775321	HC_G	WRKY family transcription factor
HORVU5Hr1G122810	5H	662806066	662812892	HC_G	transducin family protein / WD-40 repeat family protein
HORVU5Hr1G122820	5H	662814297	662817523	HC_G	Ankyrin repeat domain-containing protein 2A
HORVU5Hr1G122830	5H	662922938	662927084	HC_G	Heat shock 70 kDa protein 16
HORVU5Hr1G122840	5H	662960165	662961655	HC_G	Eukaryotic aspartyl protease family protein
HORVU5Hr1G122850	5H	662968654	662968993	LC_TE	unknown function
HORVU5Hr1G122860	5H	662973263	662997984	HC_G	tropinone reductase
HORVU5Hr1G122870	5H	662996263	662996503	-	-
HORVU5Hr1G122880	5H	662999736	663000080	LC_TE	Retrotransposon protein
HORVU5Hr1G122890	5H	663006933	663007501	LC_u	undescribed protein
HORVU5Hr1G122900	5H	663074815	663083621	HC_U	Protein of Unknown Function (DUF239)
HORVU5Hr1G122910	5H	663138960	663141118	LC_u	undescribed protein
HORVU5Hr1G122920	5H	663138993	663142554	LC_u	undescribed protein
HORVU5Hr1G122930	5H	663140568	663142422	LC_u	undescribed protein
HORVU5Hr1G122940	5H	663142180	663143115	LC_u	undescribed protein
HORVU5Hr1G122950	5H	663153450	663159253	HC_G	Leucine-rich receptor-like protein kinase family protein
HORVU5Hr1G122960	5H	663175638	663191512	HC_G	Disease resistance protein
HORVU5Hr1G122970	5H	663183014	663183537	LC_u	undescribed protein
HORVU5Hr1G122980	5H	663219525	663219934	LC_TE	Retrotransposon protein
HORVU5Hr1G122990	5H	663220101	663224654	HC_G	Disease resistance protein (CC-NBS-LRR class) family
HORVU5Hr1G123000	5H	663228310	663228951	LC_TE	Retrotransposon protein
HORVU5Hr1G123010	5H	663229506	663231156	HC_G	receptor kinase 2
HORVU5Hr1G123020	5H	663279378	663280901	HC_u	undescribed protein
HORVU5Hr1G123030	5H	663280377	663280908	LC_u	undescribed protein
HORVU5Hr1G123040	5H	663281811	663282385	HC_G	RING/U-box superfamily protein
HORVU5Hr1G123050	5H	663297640	663428883	HC_G	Chromatin accessibility complex protein 1
HORVU5Hr1G123060	5H	663306549	663306746	HC_G	Protein TIME FOR COFFEE
HORVU5Hr1G123070	5H	663335807	663335981	-	-
HORVU5Hr1G123080	5H	663355222	663363898	HC_G	Transducin family protein / WD-40 repeat family protein
HORVU5Hr1G123090	5H	663363160	663363915	LC_u	undescribed protein
HORVU5Hr1G123100	5H	663366412	663366878	LC_TE	Retrotransposon protein
HORVU5Hr1G123110	5H	663379391	663381062	HC_G	Acyl-[acyl-carrier-protein] 6-desaturase
HORVU5Hr1G123120	5H	663388588	663390379	HC_G	hydroxyproline-rich glycoprotein family protein
HORVU5Hr1G123130	5H	663393543	663393845	LC_TE	Retrotransposon protein
HORVU5Hr1G123140	5H	663395141	663395782	LC_u	undescribed protein
HORVU5Hr1G123150	5H	663395230	663397277	HC_G	Pentatricopeptide repeat-containing protein
HORVU5Hr1G123160	5H	663397690	663402446	HC_G	DERLIN-2.2
HORVU5Hr1G123170	5H	663403467	663404645	LC_u	undescribed protein
HORVU5Hr1G123180	5H	663421413	663421987	HC_G	RING/U-box superfamily protein
HORVU5Hr1G123190	5H	663432992	663433189	HC_G	Protein TIME FOR COFFEE
HORVU5Hr1G123200	5H	663438922	663441624	HC_U	unknown function
HORVU5Hr1G123210	5H	663481927	663484324	HC_U	unknown protein
HORVU5Hr1G123220	5H	663482998	663486811	HC_G	Ycf20-like protein
HORVU5Hr1G123230	5H	663495830	663496446	LC_TE?	F-box domain containing protein
HORVU5Hr1G123240	5H	663496644	663500015	HC_G	Pentatricopeptide repeat-containing protein
HORVU5Hr1G123250	5H	663531803	663532416	LC_u	undescribed protein
HORVU5Hr1G123260	5H	663546837	663547530	LC_u	undescribed protein
HORVU5Hr1G123270	5H	663558322	663559502	LC_U	unknown function
HORVU5Hr1G123280	5H	663561355	663562068	HC_G	undescribed protein
HORVU5Hr1G123290	5H	663570974	663573625	HC_G	Cysteine/Histidine-rich C1 domain family protein
HORVU5Hr1G123300	5H	663573118	663579247	HC_G	Cysteine/Histidine-rich C1 domain family protein
HORVU5Hr1G123310	5H	663589692	663590395	HC_G	Cysteine/Histidine-rich C1 domain family protein
HORVU5Hr1G123320	5H	663599707	663599891	HC_G	undescribed protein
HORVU5Hr1G123330	5H	663641207	663699518	HC_G	Cysteine/Histidine-rich C1 domain family protein
HORVU5Hr1G123340	5H	663706938	663707993	HC_G	RING/U-box superfamily protein
HORVU5Hr1G123350	5H	663774904	663794628	HC_G	methyl-CPG-binding domain 9
HORVU5Hr1G123360	5H	663816860	663817550	HC_G	methyl-CPG-binding domain 9
HORVU5Hr1G123370	5H	663885157	663889732	HC_G	Cleavage and polyadenylation specificity factor subunit 3-I
HORVU5Hr1G123380	5H	663908157	663909988	LC_u	undescribed protein
HORVU5Hr1G123390	5H	663921077	663937117	HC_G	methyl-CPG-binding domain 9
HORVU5Hr1G123400	5H	663938013	663949471	HC_G	BREVIS RADIX-like 1
HORVU5Hr1G123410	5H	663943556	663949547	HC_G	Ribonuclease P protein subunit P38-related
HORVU5Hr1G123420	5H	664064317	664096951	HC_G	GC-rich sequence DNA-binding factor-like protein
HORVU5Hr1G123430	5H	664083915	664086687	LC_TE?	BED zinc finger family protein
HORVU5Hr1G123440	5H	664094485	664096994	HC_G	unknown function
HORVU5Hr1G123450	5H	664204794	664207294	HC_TE?	FAR1-related sequence 5
HORVU5Hr1G123460	5H	664208660	664211178	HC_G	Chaperone protein ClpB
HORVU5Hr1G123470	5H	664214570	664216875	HC_G	Indole-3-acetaldehyde oxidase
HORVU5Hr1G123480	5H	664222135	664225799	HC_G	Disease resistance protein
HORVU5Hr1G123490	5H	664245475	664248148	HC_G	Protein BCCIP homolog
HORVU5Hr1G123500	5H	664250655	664251817	LC_u	undescribed protein
HORVU5Hr1G123510	5H	664290119	664292379	LC_u	undescribed protein
HORVU5Hr1G123520	5H	664290282	664292346	HC_G	tRNA uridine 5-carboxymethylaminomethyl modification enzyme MnmG
HORVU5Hr1G123530	5H	664300799	664302512	HC_G	AIG2-like (avirulence induced gene) family protein
HORVU5Hr1G123540	5H	664375881	664379453	HC_G	receptor kinase 1
HORVU5Hr1G123550	5H	664379743	664386309	HC_G	receptor kinase 2
HORVU5Hr1G123560	5H	664386714	664387280	LC_u	undescribed protein
HORVU5Hr1G123570	5H	664388658	664390340	HC_G	unknown function
HORVU5Hr1G123580	5H	664388722	664390340	LC_u	undescribed protein
HORVU5Hr1G123590	5H	664427124	664431004	HC_G	ADP-ribosylation factor GTPase-activating protein 2
HORVU5Hr1G123600	5H	664467046	664468014	HC_U	Protein of unknown function (DUF674)
HORVU5Hr1G123610	5H	664469249	664469369	HC_G	Leucine aminopeptidase 1
HORVU5Hr1G123620	5H	664470115	664470819	HC_G	Leucine aminopeptidase 1
HORVU5Hr1G123630	5H	664473549	664554513	HC_TE?	F-box/RNI-like superfamily protein
HORVU5Hr1G123640	5H	664523199	664523540	LC_TE	TTF-type zinc finger protein with HAT dimerisation domain
HORVU5Hr1G123650	5H	664523706	664525099	LC_TE	General transcription factor 2-related zinc finger protein
HORVU5Hr1G123660	5H	664537379	664538311	HC_u	undescribed protein
HORVU5Hr1G123670	5H	664617369	664618797	HC_G	Ribonuclease III family protein
HORVU5Hr1G123680	5H	664618697	664654779	HC_G	RNA-binding protein 34
HORVU5Hr1G123690	5H	664622243	664626591	HC_G	Exosome complex component RRP46
ACV40374.1	5H	664623215	664626190	ncbi|RRP46	ribosomal RNA-processing prote
HORVU5Hr1G123700	5H	664636170	664647511	HC_G	E3 ubiquitin-protein ligase listerin
HORVU5Hr1G123710	5H	664654522	664655004	LC_u	undescribed protein
HORVU5Hr1G123720	5H	664658481	664659575	LC_u	undescribed protein
HORVU5Hr1G123730	5H	664692868	664693424	LC_TE	Transposon protein
HORVU5Hr1G123740	5H	664710835	664711155	LC_U	unknown function
HORVU5Hr1G123750	5H	664715583	664716415	LC_u	undescribed protein
HORVU5Hr1G123760	5H	664716666	664717094	LC_u	undescribed protein
HORVU5Hr1G123770	5H	664717611	664724841	HC_G	heat shock transcription factor A2
HORVU5Hr1G123780	5H	664787191	664787831	LC_u	undescribed protein
HORVU5Hr1G123790	5H	664789209	664789508	LC_u	undescribed protein
HORVU5Hr1G123800	5H	664798095	664799116	LC_U	unknown function
HORVU5Hr1G123810	5H	664801777	664802511	LC_u	undescribed protein
HORVU5Hr1G123820	5H	664804167	664805418	LC_u	undescribed protein
HORVU5Hr1G123830	5H	664806429	664807639	LC_u	undescribed protein
HORVU5Hr1G123840	5H	664808696	664809338	LC_u	undescribed protein
HORVU5Hr1G123850	5H	664823369	664824697	LC_TE	Retrotransposon protein
HORVU5Hr1G123860	5H	664834236	664834581	HC_G	DNA mismatch repair protein MutL
HORVU5Hr1G123870	5H	664843508	664844155	LC_u	undescribed protein
HORVU5Hr1G123880	5H	664849928	664851666	HC_G	myb domain protein 30
HORVU5Hr1G123890	5H	664860234	664860760	LC_u	undescribed protein
HORVU5Hr1G123900	5H	664865511	664866687	LC_u	undescribed protein
HORVU5Hr1G123910	5H	664867071	664867867	LC_u	undescribed protein
HORVU5Hr1G123920	5H	664883178	664885074	HC_G	xyloglucan endotransglucosylase/hydrolase 30
HORVU5Hr1G123930	5H	664888334	664891157	HC_G	Beta-fructofuranosidase
HORVU5Hr1G123940	5H	664893230	664893474	LC_U	Chromosome 3B
HORVU5Hr1G123950	5H	664921022	664922295	LC_u	undescribed protein
HORVU5Hr1G123960	5H	664929670	664931887	LC_u	undescribed protein
HORVU5Hr1G123970	5H	664929670	664934798	HC_G	Beta-fructofuranosidase
HORVU5Hr1G123980	5H	664984713	664990430	LC_TE	Retrotransposon protein
HORVU5Hr1G123990	5H	664990937	664991152	LC_u	undescribed protein
HORVU5Hr1G124000	5H	664992259	664992450	LC_TE	Retrotransposon protein
HORVU5Hr1G124010	5H	664994797	665001046	HC_G	Inactive poly [ADP-ribose] polymerase RCD1
HORVU5Hr1G124020	5H	665006365	665006835	HC_u	undescribed protein
HORVU5Hr1G124030	5H	665047465	665054204	HC_G	Beta-fructofuranosidase
HORVU5Hr1G124040	5H	665103286	665104375	HC_G	xyloglucan endotransglucosylase/hydrolase 30
HORVU5Hr1G124050	5H	665128589	665129066	-	-
HORVU5Hr1G124060	5H	665131438	665132985	LC_TE	Gag-pol polyprotein
HORVU5Hr1G124070	5H	665168019	665174621	HC_G	Pentatricopeptide repeat-containing protein
HORVU5Hr1G124080	5H	665170598	665171792	LC_u	undescribed protein
HORVU5Hr1G124090	5H	665176518	665181669	HC_TE?	F-box protein PP2-B1
HORVU5Hr1G124100	5H	665178819	665180632	LC_u	undescribed protein
HORVU5Hr1G124110	5H	665261557	665262457	LC_u	undescribed protein
HORVU5Hr1G124120	5H	665299242	665300979	HC_G	gibberellin 20 oxidase 2
HORVU5Hr1G124130	5H	665398697	665399627	LC_TE	Retrotransposon protein
HORVU5Hr1G124140	5H	665407780	665407983	LC_u	undescribed protein
HORVU5Hr1G124150	5H	665409264	665410698	HC_G	30S ribosomal protein S7
HORVU5Hr1G124160	5H	665427413	665428656	HC_G	Chlorophyll a-b binding protein 2
HORVU5Hr1G124170	5H	665428811	665439194	HC_G	Protein kinase superfamily protein
HORVU5Hr1G124180	5H	665504886	665505636	LC_u	undescribed protein
HORVU5Hr1G124190	5H	665574154	665576141	LC_U	Domain of unknown function (DUF303)
HORVU5Hr1G124200	5H	665576282	665577970	LC_u	undescribed protein
HORVU5Hr1G124210	5H	665598695	665602081	HC_G	PGR5-LIKE A
HORVU5Hr1G124220	5H	665607848	665609078	LC_u	undescribed protein
HORVU5Hr1G124230	5H	665618194	665618919	LC_u	undescribed protein
HORVU5Hr1G124240	5H	665620036	665622995	HC_U	Domain of unknown function (DUF303)
HORVU5Hr1G124250	5H	665637667	665637962	LC_TE	Ribonuclease H-like superfamily protein
HORVU5Hr1G124260	5H	665649884	665651239	HC_G	P-loop containing nucleoside triphosphate hydrolases superfamily protein
HORVU5Hr1G124270	5H	665694724	665695050	LC_u	undescribed protein
HORVU5Hr1G124280	5H	665700385	665700583	LC_u	undescribed protein
HORVU5Hr1G124290	5H	665700386	665702195	HC_G	P-loop containing nucleoside triphosphate hydrolases superfamily protein
HORVU5Hr1G124300	5H	665765266	665765931	LC_u	undescribed protein
HORVU5Hr1G124310	5H	665767611	665767889	HC_G	RAD-like 6
HORVU5Hr1G124320	5H	665873412	665877834	HC_G	WRKY DNA-binding protein 35
HORVU5Hr1G124330	5H	665922880	665923158	HC_G	RAD-like 6
HORVU5Hr1G124340	5H	665987077	665991258	LC_TE	Retrotransposon protein
HORVU5Hr1G124350	5H	665987090	665993755	HC_G	Outer envelope pore protein 24
HORVU5Hr1G124360	5H	666003200	666017332	HC_G	Jasmonate O-methyltransferase	PF01453
HORVU5Hr1G124370	5H	666009189	666010272	HC_G	Mitochondrial outer membrane protein porin 2
HORVU5Hr1G124380	5H	666128057	666130450	HC_G	Light-repressed protein A
HORVU5Hr1G124390	5H	666179278	666181416	HC_G	2-oxoglutarate (2OG) and Fe(II)-dependent oxygenase superfamily protein
HORVU5Hr1G124400	5H	666181920	666182927	LC_u	undescribed protein
HORVU5Hr1G124410	5H	666183055	666190855	HC_G	5'-AMP-activated protein kinase subunit gamma-2
HORVU5Hr1G124420	5H	666191014	666191754	LC_u	undescribed protein
HORVU5Hr1G124430	5H	666204367	666205923	HC_G	Light-repressed protein A
HORVU5Hr1G124440	5H	666342995	666343610	HC_G	undescribed protein
HORVU5Hr1G124450	5H	666427246	666429820	HC_G	Heavy metal transport/detoxification superfamily protein
HORVU5Hr1G124460	5H	666430482	666430731	LC_u	undescribed protein
HORVU5Hr1G124470	5H	666454951	666455816	HC_G	Plant invertase/pectin methylesterase inhibitor superfamily protein
HORVU5Hr1G124480	5H	666459974	666461304	LC_TE	Transposon protein
HORVU5Hr1G124490	5H	666496843	666501878	HC_G	RNA-binding protein 47
HORVU5Hr1G124500	5H	666502993	666506793	HC_G	Luc7-like protein 3
HORVU5Hr1G124510	5H	666503018	666505266	LC_u	undescribed protein
HORVU5Hr1G124520	5H	666533608	666536657	HC_G	unknown function
HORVU5Hr1G124530	5H	666536311	666536548	LC_u	undescribed protein
HORVU5Hr1G124540	5H	666559235	666560181	LC_u	undescribed protein
HORVU5Hr1G124550	5H	666694422	666700381	HC_U	unknown protein
HORVU5Hr1G124560	5H	666703450	666706133	HC_TE?	F-box family protein
HORVU5Hr1G124570	5H	666705051	666706098	LC_u	undescribed protein
HORVU5Hr1G124580	5H	666706443	666717292	HC_G	Pentatricopeptide repeat-containing protein
HORVU5Hr1G124590	5H	666708322	666718993	HC_G	unknown function
HORVU5Hr1G124600	5H	666778011	666778415	HC_G	Late embryogenesis abundant (LEA) hydroxyproline-rich glycoprotein family
HORVU5Hr1G124610	5H	666780420	666827539	HC_G	LOCATED IN: mitochondrion
HORVU5Hr1G124620	5H	666813088	666813492	HC_G	Late embryogenesis abundant (LEA) hydroxyproline-rich glycoprotein family
HORVU5Hr1G124630	5H	666824245	666828121	HC_G	Glutathione S-transferase T1
HORVU5Hr1G124640	5H	666875810	666876019	HC_G	Transmembrane protein
HORVU5Hr1G124650	5H	666973167	667022589	HC_G	ABC transporter G family member 48
HORVU5Hr1G124660	5H	667022434	667022607	LC_u	undescribed protein
HORVU5Hr1G124670	5H	667027385	667031457	HC_G	TBC1 domain family member 15
HORVU5Hr1G124680	5H	667036971	667037108	LC_TE	Polyprotein
HORVU5Hr1G124690	5H	667037864	667038693	LC_TE	Retrotransposon protein
HORVU5Hr1G124700	5H	667067951	667076065	LC_U	unknown protein
HORVU5Hr1G124710	5H	667068082	667073355	HC_G	Leucine-rich repeat receptor-like protein kinase family protein
HORVU5Hr1G124720	5H	667074565	667076026	LC_u	undescribed protein
HORVU5Hr1G124730	5H	667186227	667186750	LC_U	Chromosome 3B
HORVU5Hr1G124740	5H	667300054	667300788	LC_u	undescribed protein
HORVU5Hr1G124750	5H	667303153	667304622	HC_G	Cytokinin riboside 5'-monophosphate phosphoribohydrolase
HORVU5Hr1G124760	5H	667317278	667317821	LC_u	undescribed protein
HORVU5Hr1G124770	5H	667340964	667351178	HC_G	exportin 1A
HORVU5Hr1G124780	5H	667364194	667364482	LC_u	undescribed protein
HORVU5Hr1G124790	5H	667405484	667408694	LC_U	unknown function
HORVU5Hr1G124800	5H	667418438	667421167	HC_G	Serine/threonine-protein kinase
HORVU5Hr1G124810	5H	667433685	667439271	HC_G	receptor kinase 1
HORVU5Hr1G124820	5H	667491456	667494739	HC_G	Fatty acyl-CoA reductase 1
HORVU5Hr1G124830	5H	667518137	667519189	LC_u	undescribed protein
HORVU5Hr1G124840	5H	667524595	667524729	LC_TE	unknown function
HORVU5Hr1G124850	5H	667537799	667549151	HC_G	transducin family protein / WD-40 repeat family protein
HORVU5Hr1G124860	5H	667543190	667544638	HC_G	Transducin beta-like protein 2
HORVU5Hr1G124870	5H	667556781	667558002	LC_u	undescribed protein
HORVU5Hr1G124880	5H	667558770	667560730	HC_G	MATE efflux family protein
HORVU5Hr1G124890	5H	667568315	667569725	HC_u	undescribed protein
HORVU5Hr1G124900	5H	667573842	667574541	HC_U	unknown function
HORVU5Hr1G124910	5H	667580049	667580609	LC_u	undescribed protein
HORVU5Hr1G124920	5H	667580782	667584383	HC_U	DUF1499 family protein
HORVU5Hr1G124930	5H	667584571	667585390	LC_u	undescribed protein
HORVU5Hr1G124940	5H	667585480	667589994	HC_U	unknown function
HORVU5Hr1G124950	5H	667630871	667631862	HC_G	Orphans transcription factor
HORVU5Hr1G124960	5H	667651844	667664487	HC_G	La domain containing protein
HORVU5Hr1G124970	5H	667663098	667664526	LC_u	undescribed protein
HORVU5Hr1G124980	5H	667675952	667680428	HC_G	GDSL esterase/lipase
HORVU5Hr1G124990	5H	667677214	667677699	LC_u	undescribed protein
HORVU5Hr1G125000	5H	667694147	667699851	HC_G	GDSL esterase/lipase
HORVU5Hr1G125010	5H	667714370	667720219	HC_G	ABC transporter G family member 3
HORVU5Hr1G125020	5H	667715385	667715587	LC_u	undescribed protein
HORVU5Hr1G125030	5H	667790233	667791939	HC_G	Heavy metal transport/detoxification superfamily protein
HORVU5Hr1G125040	5H	667928355	667929267	LC_u	undescribed protein
HORVU5Hr1G125050	5H	667994571	668020510	HC_G	Mediator of RNA polymerase II transcription subunit 13
HORVU5Hr1G125060	5H	667998623	667998817	LC_u	undescribed protein
HORVU5Hr1G125070	5H	667998779	667999087	LC_U	Chromosome 3B
HORVU5Hr1G125080	5H	668001590	668001895	HC_U	unknown function
HORVU5Hr1G125090	5H	668002772	668003447	LC_U	unknown function
HORVU5Hr1G125100	5H	668003471	668003743	LC_TE	unknown function
HORVU5Hr1G125110	5H	668031660	668035533	HC_G	RNA polymerase sigma-C factor
HORVU5Hr1G125120	5H	668080507	668084062	HC_G	Transcription cofactor
HORVU5Hr1G125130	5H	668105367	668109123	HC_G	60 kDa chaperonin 2
HORVU5Hr1G125140	5H	668116590	668117531	HC_G	early nodulin-like protein 6
HORVU5Hr1G125150	5H	668158679	668166086	HC_G	OTU domain-containing protein 5
HORVU5Hr1G125160	5H	668163028	668163489	LC_u	undescribed protein
HORVU5Hr1G125170	5H	668165758	668166161	LC_u	undescribed protein
HORVU5Hr1G125180	5H	668236559	668239360	HC_G	Activating signal cointegrator 1
HORVU5Hr1G125190	5H	668242695	668244938	HC_G	WRKY transcription factor 37
HORVU5Hr1G125200	5H	668250315	668252666	HC_G	serine/threonine protein phosphatase 2A
HORVU5Hr1G125210	5H	668254807	668255385	LC_u	undescribed protein
HORVU5Hr1G125220	5H	668262529	668266358	HC_U	Protein of unknown function
HORVU5Hr1G125230	5H	668289916	668290298	HC_G	Transcriptional corepressor LEUNIG
HORVU5Hr1G125240	5H	668293007	668293216	HC_G	Transducin/WD40 repeat-like superfamily protein
HORVU5Hr1G125250	5H	668299045	668302652	HC_U	Protein of unknown function (DUF594)
HORVU5Hr1G125260	5H	668336986	668343145	HC_U	unknown function
HORVU5Hr1G125270	5H	668388567	668396066	HC_G	Protein kinase superfamily protein
HORVU5Hr1G125280	5H	668397606	668399196	HC_G	Activating signal cointegrator 1
HORVU5Hr1G125290	5H	668430191	668438677	HC_G	Protein kinase superfamily protein
HORVU5Hr1G125300	5H	668440085	668443380	HC_G	Activating signal cointegrator 1
HORVU5Hr1G125310	5H	668445658	668446777	HC_G	ER membrane protein complex subunit 7 homolog
HORVU5Hr1G125320	5H	668562788	668564267	HC_G	2-oxoglutarate (2OG) and Fe(II)-dependent oxygenase superfamily protein
HORVU5Hr1G125330	5H	668567421	668569048	HC_G	Fusarium graminearum chromosome 2
HORVU5Hr1G125340	5H	668572425	668575337	HC_G	Disease resistance protein RPM1
HORVU5Hr1G125350	5H	668606825	668612274	HC_G	Disease resistance protein
HORVU5Hr1G125360	5H	668610119	668612207	HC_U	unknown function
HORVU5Hr1G125370	5H	668620442	668620804	HC_U	Chromosome 3B
HORVU5Hr1G125380	5H	668629267	668629706	HC_TE?	FAR1-related sequence 5
HORVU5Hr1G125390	5H	668629842	668630468	HC_G	FAR1-related sequence 4
HORVU5Hr1G125400	5H	668638160	668639047	HC_u	undescribed protein
HORVU5Hr1G125410	5H	668640699	668644793	HC_G	2-oxoglutarate (2OG) and Fe(II)-dependent oxygenase superfamily protein
HORVU5Hr1G125420	5H	668642121	668644795	HC_G	ubiquitin-conjugating enzyme 5
HORVU5Hr1G125430	5H	668683519	668696749	HC_G	myosin 2
HORVU5Hr1G125440	5H	668713501	668713723	LC_u	undescribed protein
HORVU5Hr1G125450	5H	668713904	668714564	HC_G	AWPM-19-like family protein
HORVU5Hr1G125460	5H	668718822	668723315	HC_G	AWPM-19-like family protein
HORVU5Hr1G125470	5H	668725191	668725826	LC_u	undescribed protein
HORVU5Hr1G125480	5H	668728306	668728975	LC_u	undescribed protein
HORVU5Hr1G125490	5H	668728655	668728967	LC_u	undescribed protein
HORVU5Hr1G125500	5H	668779711	668780377	HC_G	AWPM-19-like family protein
HORVU5Hr1G125510	5H	668805838	668806170	LC_u	undescribed protein
HORVU5Hr1G125520	5H	668853915	668855950	LC_u	undescribed protein
HORVU5Hr1G125530	5H	668910653	668911172	LC_u	undescribed protein
HORVU5Hr1G125540	5H	668918287	668918652	LC_u	undescribed protein
HORVU5Hr1G125550	5H	668935869	668941151	HC_G	Disease resistance protein
HORVU5Hr1G125560	5H	668981815	668984422	HC_G	Flavin-containing monooxygenase family protein
HORVU5Hr1G125570	5H	669105879	669106053	HC_u	undescribed protein
HORVU5Hr1G125580	5H	669106210	669106791	HC_G	LysM domain containing protein
HORVU5Hr1G125590	5H	669159420	669160410	HC_G	undescribed protein
HORVU5Hr1G125600	5H	669246247	669247690	HC_G	Aquaporin-like superfamily protein
HORVU5Hr1G125610	5H	669271160	669272086	LC_u	undescribed protein
HORVU5Hr1G125620	5H	669458541	669551743	HC_G	COP1-interacting protein-related
HORVU5Hr1G125630	5H	669528809	669534713	HC_G	COP1-interacting protein-related
HORVU5Hr1G125640	5H	669535966	669536418	HC_G	Anthocyanin 5-aromatic acyltransferase
HORVU5Hr1G125650	5H	669574507	669581733	HC_G	WD-40 repeat family protein
HORVU5Hr1G125660	5H	669574518	669574917	HC_u	undescribed protein
HORVU5Hr1G125670	5H	669586045	669586287	HC_u	undescribed protein
HORVU5Hr1G125680	5H	669606397	669614306	LC_u	undescribed protein
HORVU5Hr1G125690	5H	669608708	669612628	LC_u	undescribed protein
HORVU5Hr1G125700	5H	669611016	669612306	LC_u	undescribed protein
HORVU5Hr1G125710	5H	669621016	669627366	HC_G	Protein kinase superfamily protein
HORVU5Hr1G125720	5H	669636852	669637747	HC_G	COP1-interacting protein-related
HORVU5Hr1G125730	5H	669641640	669642108	HC_TE?	zinc ion binding
HORVU5Hr1G125740	5H	669709407	669709865	LC_u	undescribed protein
HORVU5Hr1G125750	5H	669711260	669711457	LC_U	Chromosome 3B
HORVU5Hr1G125760	5H	669715502	669715765	LC_TE	Retrotransposon protein
HORVU5Hr1G125770	5H	669745585	669745771	LC_TE	Retrotransposon protein
HORVU5Hr1G125780	5H	669746079	669781979	HC_G	Kiwellin
HORVU5Hr1G125790	5H	669779096	669779850	HC_G	U-box domain-containing protein 4
HORVU5Hr1G125800	5H	669820242	669821108	HC_G	Kiwellin
HORVU5Hr1G125810	5H	669857374	669860607	HC_G	Kiwellin
HORVU5Hr1G125820	5H	669863956	669865236	LC_u	undescribed protein
HORVU5Hr1G125830	5H	669913290	669914779	HC_G	Chromosome 3B
HORVU5Hr1G125840	5H	669921530	669921682	LC_U	unknown function
HORVU5Hr1G125850	5H	669922898	669923547	HC_G	Kiwellin

## Sheet: Qsc_6H_1
QTL Qsc_6H_1 identified in Magic 4 and Magic 1 to 4 with peak marker located at 10.9 Mbp.
Marker	Chromosome	Physical location [bp]		Gene_class	Description
HORVU6Hr1G000330	6H	957948	959520	HC_TE?	Chromosome 3B, genomic scaffold, cultivar Chinese Spring
HORVU6Hr1G000340	6H	964950	966129	HC_G	ORF I
HORVU6Hr1G000350	6H	965216	965986	LC_u	undescribed protein
HORVU6Hr1G000360	6H	967975	969428	HC_G	wall associated kinase 4
HORVU6Hr1G000370	6H	970789	971869	HC_G	Eukaryotic translation initiation factor 4E-1
HORVU6Hr1G000380	6H	978923	985253	HC_G	Guanine nucleotide-binding protein alpha-2 subunit
HORVU6Hr1G000390	6H	987042	991200	LC_TE?	Chromosome 3B, genomic scaffold, cultivar Chinese Spring
HORVU6Hr1G000400	6H	989831	991235	LC_u	undescribed protein
HORVU6Hr1G000410	6H	1003557	1008128	HC_G	Two-component response regulator ORR24
HORVU6Hr1G000420	6H	1003573	1005642	LC_u	undescribed protein
HORVU6Hr1G000430	6H	1042853	1043577	HC_G	Eukaryotic translation initiation factor 4E-1
HORVU6Hr1G000440	6H	1053657	1056009	HC_G	Bidirectional sugar transporter N3
HORVU6Hr1G000450	6H	1057274	1059090	LC_TE	unknown function
HORVU6Hr1G000460	6H	1065993	1066109	LC_u	undescribed protein
HORVU6Hr1G000470	6H	1097918	1098642	HC_G	Eukaryotic translation initiation factor 4E-1
HORVU6Hr1G000480	6H	1101683	1105559	HC_G	receptor kinase 2
HORVU6Hr1G000490	6H	1107889	1110735	HC_G	endonuclease V family protein
HORVU6Hr1G000500	6H	1118052	1127858	HC_G	nodulin MtN21 /EamA-like transporter family protein
HORVU6Hr1G000510	6H	1137738	1149335	HC_G	lipoxygenase 2
HORVU6Hr1G000520	6H	1151482	1152813	HC_G	Wali2 protein
HORVU6Hr1G000530	6H	1151538	1152514	LC_u	undescribed protein
HORVU6Hr1G000540	6H	1153426	1154893	HC_u	undescribed protein
HORVU6Hr1G000550	6H	1165642	1166982	LC_u	undescribed protein
HORVU6Hr1G000560	6H	1169662	1170442	LC_u	undescribed protein
HORVU6Hr1G000570	6H	1172036	1173934	LC_u	undescribed protein
HORVU6Hr1G000580	6H	1174954	1176645	LC_u	undescribed protein
HORVU6Hr1G000590	6H	1257757	1260708	HC_U	Plant protein of unknown function (DUF247)
HORVU6Hr1G000600	6H	1333442	1335152	HC_G	nodulin MtN21 /EamA-like transporter family protein
HORVU6Hr1G000610	6H	1356277	1357512	HC_U	Chromosome 3B, genomic scaffold, cultivar Chinese Spring
HORVU6Hr1G000620	6H	1360622	1362960	HC_G	Ferredoxin--NADP reductase
HORVU6Hr1G000630	6H	1489303	1491382	HC_G	COP9 signalosome complex subunit 5a
HORVU6Hr1G000640	6H	1578516	1692376	HC_G	SKP1-like 4
HORVU6Hr1G000650	6H	1589235	1590604	HC_G	Glyoxylate/hydroxypyruvate reductase B
HORVU6Hr1G000660	6H	1692032	1692675	HC_G	SKP1-like 4
HORVU6Hr1G000670	6H	1765211	1766257	LC_u	undescribed protein
HORVU6Hr1G000680	6H	1855466	1957495	HC_G	thionin 2.1
AAA91048.1	6H	1855573	1856176	ncbi|bth7	thionin
HORVU6Hr1G000690	6H	1865085	1868667	LC_TE	Transposon Ty1-PL Gag-Pol polyprotein
HORVU6Hr1G000700	6H	1957490	1958043	LC_u	undescribed protein
HORVU6Hr1G000710	6H	2052520	2053120	HC_G	thionin 2.1
HORVU6Hr1G000720	6H	2091783	2217980	HC_G	thionin 2.2
HORVU6Hr1G000730	6H	2098095	2098340	HC_G	Leaf-specific thionin
HORVU6Hr1G000740	6H	2107672	2108266	LC_u	undescribed protein
HORVU6Hr1G000750	6H	2130208	2130413	LC_TE	unknown function
HORVU6Hr1G000760	6H	2164571	2166030	LC_u	undescribed protein
HORVU6Hr1G000770	6H	2242511	2242686	LC_u	undescribed protein
HORVU6Hr1G000780	6H	2265584	2615089	HC_G	thionin 2.1
HORVU6Hr1G000790	6H	2437447	2437985	LC_u	undescribed protein
HORVU6Hr1G000800	6H	2473285	2473488	LC_u	undescribed protein
HORVU6Hr1G000810	6H	2505048	3171401	HC_G	thionin 2.2
HORVU6Hr1G000820	6H	2579091	2582599	LC_u	undescribed protein
HORVU6Hr1G000830	6H	2594723	2881020	HC_G	thionin 2.2
AAA91047.1	6H	2594962	2692585	ncbi|bth6	thionin
HORVU6Hr1G000840	6H	2672782	2692801	LC_u	undescribed protein
HORVU6Hr1G000850	6H	2681218	2681463	HC_u	undescribed protein
HORVU6Hr1G000860	6H	2686032	2686866	LC_u	undescribed protein
HORVU6Hr1G000870	6H	2710767	2711012	HC_u	undescribed protein
HORVU6Hr1G000880	6H	2741096	2741760	LC_u	undescribed protein
HORVU6Hr1G000890	6H	2763571	2763752	HC_G	Thionin
HORVU6Hr1G000900	6H	2846591	2847665	LC_u	undescribed protein
HORVU6Hr1G000910	6H	2847890	2848319	LC_u	undescribed protein
HORVU6Hr1G000920	6H	2848469	2849342	LC_u	undescribed protein
HORVU6Hr1G000930	6H	2995225	2995544	LC_u	undescribed protein
HORVU6Hr1G000940	6H	3025519	3025743	HC_G	Leaf-specific thionin
HORVU6Hr1G000950	6H	3057829	3058736	LC_u	undescribed protein
HORVU6Hr1G000960	6H	3074335	3075337	HC_G	thionin 2.1
HORVU6Hr1G000970	6H	3170548	3171499	LC_u	undescribed protein
HORVU6Hr1G000980	6H	3179978	3180911	LC_TE	unknown function
HORVU6Hr1G000990	6H	3210701	3211159	HC_G	DNA mismatch repair protein mutS
HORVU6Hr1G001000	6H	3211302	3211690	LC_u	undescribed protein
HORVU6Hr1G001010	6H	3211768	3212211	LC_u	undescribed protein
HORVU6Hr1G001020	6H	3266846	3267449	LC_u	undescribed protein
HORVU6Hr1G001030	6H	3270406	3270864	HC_G	DNA mismatch repair protein mutS
HORVU6Hr1G001040	6H	3331569	3332205	LC_u	undescribed protein
HORVU6Hr1G001050	6H	3331686	3332329	LC_u	undescribed protein
HORVU6Hr1G001060	6H	3417174	3418227	HC_G	thionin 2.2
HORVU6Hr1G001070	6H	3473415	3481468	LC_TE	Retrotransposon protein, putative, unclassified
HORVU6Hr1G001080	6H	3684036	3684273	LC_u	undescribed protein
HORVU6Hr1G001090	6H	3719860	3720053	LC_u	undescribed protein
HORVU6Hr1G001100	6H	3729511	3730480	HC_G	thionin 2.2
AAA91047.1	6H	3729653	3730254	ncbi|bth6	thionin
HORVU6Hr1G001110	6H	3777633	3778695	HC_u	undescribed protein
HORVU6Hr1G001120	6H	3780271	3781141	LC_u	undescribed protein
HORVU6Hr1G001130	6H	3832389	3838123	LC_TE	Transposon protein, putative, CACTA, En/Spm sub-class
HORVU6Hr1G001140	6H	3848743	3849486	LC_u	undescribed protein
HORVU6Hr1G001150	6H	3867801	3868574	HC_G	Alpha-amylase inhibitor 0.28
HORVU6Hr1G001160	6H	3913322	3919291	HC_G	receptor-like protein kinase 4
HORVU6Hr1G001170	6H	3924144	3928810	LC_TE	Gag-Pol polyprotein
HORVU6Hr1G001180	6H	3928964	3929694	LC_u	undescribed protein
HORVU6Hr1G001190	6H	3930012	3930688	LC_u	undescribed protein
HORVU6Hr1G001200	6H	3952787	3976837	HC_G	receptor-like protein kinase 1
HORVU6Hr1G001210	6H	3968581	3970144	LC_u	undescribed protein
HORVU6Hr1G001220	6H	3968844	3969887	LC_u	undescribed protein
HORVU6Hr1G001230	6H	3970931	3971718	LC_u	undescribed protein
HORVU6Hr1G001240	6H	3975344	3976334	LC_TE	unknown function
HORVU6Hr1G001250	6H	4033766	4036142	LC_TE?	FAR1-related sequence 5
HORVU6Hr1G001260	6H	4059687	4060137	LC_u	undescribed protein
HORVU6Hr1G001270	6H	4135170	4135475	HC_G	Aldehyde dehydrogenase family 3 member F1
HORVU6Hr1G001280	6H	4242578	4248014	HC_G	Fatty acyl-CoA reductase 1
HORVU6Hr1G001290	6H	4252661	4255009	HC_G	Subtilisin-like protease
HORVU6Hr1G001300	6H	4256596	4257006	LC_u	undescribed protein
HORVU6Hr1G001310	6H	4293361	4296807	HC_G	glycerol-3-phosphate acyltransferase 3
HORVU6Hr1G001320	6H	4295705	4295808	LC_u	undescribed protein
HORVU6Hr1G001330	6H	4350020	4351590	HC_G	Cathepsin B-like cysteine proteinase 5
HORVU6Hr1G001340	6H	4355425	4356303	HC_u	undescribed protein
HORVU6Hr1G001350	6H	4381162	4388183	HC_G	Protein kinase family protein
HORVU6Hr1G001360	6H	4387143	4387534	LC_u	undescribed protein
HORVU6Hr1G001370	6H	4416256	4416611	LC_u	undescribed protein
HORVU6Hr1G001380	6H	4524191	4524377	LC_u	undescribed protein
HORVU6Hr1G001390	6H	4534972	4535256	HC_U	unknown function
HORVU6Hr1G001400	6H	4542930	4543810	HC_u	undescribed protein
HORVU6Hr1G001410	6H	4551043	4551840	HC_u	undescribed protein
HORVU6Hr1G001420	6H	4559043	4565959	HC_G	Protein kinase family protein
HORVU6Hr1G001430	6H	4561914	4562092	LC_u	undescribed protein
HORVU6Hr1G001440	6H	4733754	4734376	LC_u	undescribed protein
HORVU6Hr1G001450	6H	4733754	4741870	LC_u	undescribed protein
HORVU6Hr1G001460	6H	4752363	4753008	LC_u	undescribed protein
HORVU6Hr1G001470	6H	4775935	4777139	LC_U	Chromosome 3B, genomic scaffold, cultivar Chinese Spring
HORVU6Hr1G001480	6H	4781177	4786863	HC_G	Transmembrane amino acid transporter family protein
CCJ47124.1	6H	4781509	4785451	ncbi|HvANT5	putative aromatic and neutral
HORVU6Hr1G001490	6H	4790619	4795413	HC_G	translation initiation factor 3 (IF-3) family protein
HORVU6Hr1G001500	6H	4803366	4804511	LC_U	Chromosome 3B, genomic scaffold, cultivar Chinese Spring
HORVU6Hr1G001510	6H	4815552	4817209	HC_G	GDSL esterase/lipase
HORVU6Hr1G001520	6H	4826279	4832190	HC_G	protein kinase family protein
HORVU6Hr1G001530	6H	4844534	4847146	HC_G	protein kinase family protein
HORVU6Hr1G001540	6H	4866122	4866337	LC_TE	Retrotransposon protein, putative, unclassified
HORVU6Hr1G001550	6H	4866701	4866892	LC_TE	Retrotransposon protein, putative, unclassified
HORVU6Hr1G001560	6H	4883068	4884278	HC_u	undescribed protein
HORVU6Hr1G001570	6H	4884410	4885253	LC_u	undescribed protein
HORVU6Hr1G001580	6H	4886975	4890292	HC_G	Protein kinase superfamily protein
HORVU6Hr1G001590	6H	4919751	4921160	LC_TE?	unknown function
HORVU6Hr1G001600	6H	4927368	4927944	LC_u	undescribed protein
HORVU6Hr1G001610	6H	4957165	4957810	LC_TE	Retrotransposon protein, putative, unclassified
HORVU6Hr1G001620	6H	4959187	4959440	LC_u	undescribed protein
HORVU6Hr1G001630	6H	4962478	4964045	LC_u	undescribed protein
HORVU6Hr1G001640	6H	4965464	4967310	HC_G	Protein disulfide isomerase-like 1-4
HORVU6Hr1G001650	6H	4994664	4994863	HC_u	undescribed protein
HORVU6Hr1G001660	6H	4996838	5002891	HC_G	FG-GAP repeat-containing protein
HORVU6Hr1G001670	6H	5062417	5067619	HC_G	Tetratricopeptide repeat (TPR)-like superfamily protein
HORVU6Hr1G001680	6H	5167710	5172466	HC_G	Enhancer of polycomb-like transcription factor protein
HORVU6Hr1G001690	6H	5173044	5178381	HC_G	RING/U-box superfamily protein
HORVU6Hr1G001700	6H	5173471	5182932	HC_G	Protein disulfide isomerase-like 1-4
HORVU6Hr1G001710	6H	5185128	5185791	LC_u	undescribed protein
HORVU6Hr1G001720	6H	5209605	5232593	HC_G	Chromosome 3B, genomic scaffold, cultivar Chinese Spring
HORVU6Hr1G001730	6H	5221835	5222769	LC_u	undescribed protein
HORVU6Hr1G001740	6H	5263800	5266485	LC_TE?	Helicase-like protein
HORVU6Hr1G001750	6H	5285053	5285641	LC_u	undescribed protein
HORVU6Hr1G001760	6H	5360034	5369612	HC_G	ubiquitin-protein ligase 4
HORVU6Hr1G001770	6H	5396692	5398720	HC_G	Leucine-rich repeat receptor-like protein kinase family protein
HORVU6Hr1G001780	6H	5413773	5414113	LC_u	undescribed protein
HORVU6Hr1G001790	6H	5426894	5427600	HC_G	ATP synthase subunit b
HORVU6Hr1G001800	6H	5433192	5435502	HC_G	Protein disulfide isomerase-like 1-4
HORVU6Hr1G001810	6H	5451475	5453829	HC_G	Chromosome 3B, genomic scaffold, cultivar Chinese Spring
HORVU6Hr1G001820	6H	5454888	5504626	HC_G	ubiquitin-protein ligase 4
HORVU6Hr1G001830	6H	5456597	5456987	HC_G	ubiquitin-protein ligase 4
HORVU6Hr1G001840	6H	5467187	5467588	HC_G	ubiquitin-protein ligase 4
HORVU6Hr1G001850	6H	5469958	5470744	LC_u	undescribed protein
HORVU6Hr1G001860	6H	5519898	5521466	HC_G	Pollen Ole e 1 allergen and extensin family protein
HORVU6Hr1G001870	6H	5533229	5534591	HC_G	Kinesin-like protein
HORVU6Hr1G001880	6H	5535008	5536979	HC_G	kinesin 4
HORVU6Hr1G001890	6H	5632688	5633352	LC_TE	Transposon protein, putative, Pong sub-class
HORVU6Hr1G001900	6H	5639568	5640401	LC_u	undescribed protein
HORVU6Hr1G001910	6H	5645910	5646132	LC_u	undescribed protein
HORVU6Hr1G001920	6H	5659617	5664627	LC_u	undescribed protein
HORVU6Hr1G001930	6H	5659649	5664633	LC_u	undescribed protein
HORVU6Hr1G001940	6H	5661894	5662757	LC_u	undescribed protein
HORVU6Hr1G001950	6H	5665277	5668049	HC_G	Heat shock 70 kDa protein 17
HORVU6Hr1G001960	6H	5686173	5688315	HC_TE?	F-box family protein
HORVU6Hr1G001970	6H	5689138	5691182	HC_TE?	F-box family protein
HORVU6Hr1G001980	6H	5695266	5698973	HC_G	Ankyrin repeat family protein
HORVU6Hr1G001990	6H	5704211	5706283	HC_G	PATATIN-like protein 5
HORVU6Hr1G002000	6H	5711218	5714379	LC_U	unknown function
HORVU6Hr1G002010	6H	5722387	5722905	LC_TE	Retrotransposon protein, putative, unclassified
HORVU6Hr1G002020	6H	5729843	5732580	HC_U	unknown function
HORVU6Hr1G002030	6H	5815568	5818252	HC_G	Multiple organellar RNA editing factor 5, mitochondrial
HORVU6Hr1G002040	6H	5823702	5824319	LC_TE	Retrotransposon protein, putative, unclassified
HORVU6Hr1G002050	6H	5837012	5842387	HC_G	Pleckstrin homology (PH) domain-containing protein / lipid-binding START domain-containing protein
HORVU6Hr1G002060	6H	5893859	5894521	LC_u	undescribed protein
HORVU6Hr1G002070	6H	5899516	5900219	LC_u	undescribed protein
HORVU6Hr1G002080	6H	5903405	5903791	LC_TE	Retrotransposon protein, putative, unclassified
HORVU6Hr1G002090	6H	5905031	5905234	HC_G	2,3-bisphosphoglycerate-independent phosphoglycerate mutase
HORVU6Hr1G002100	6H	5905940	5906053	HC_G	Laccase-15
HORVU6Hr1G002110	6H	5978278	5987163	HC_G	Resistance protein-like
HORVU6Hr1G002120	6H	5991970	5993796	HC_G	Pre-mRNA-splicing factor 38A
HORVU6Hr1G002130	6H	6017041	6023480	HC_G	TOPLESS-related 2
HORVU6Hr1G002140	6H	6047318	6047714	HC_G	Transcription factor bHLH85
HORVU6Hr1G002150	6H	6060610	6076045	HC_G	Disease resistance protein
HORVU6Hr1G002160	6H	6076176	6076641	LC_u	undescribed protein
HORVU6Hr1G002170	6H	6079867	6080116	LC_u	undescribed protein
HORVU6Hr1G002180	6H	6104840	6105300	LC_u	undescribed protein
HORVU6Hr1G002190	6H	6108229	6109090	LC_u	undescribed protein
HORVU6Hr1G002200	6H	6109384	6110107	LC_u	undescribed protein
HORVU6Hr1G002210	6H	6131128	6131865	HC_U	Chromosome 3B, genomic scaffold, cultivar Chinese Spring
HORVU6Hr1G002220	6H	6132853	6134353	LC_TE	Transposon protein, putative, Mutator sub-class, expressed
HORVU6Hr1G002230	6H	6137844	6140858	HC_U	unknown protein
HORVU6Hr1G002240	6H	6146036	6149631	HC_G	MKI67 FHA domain-interacting nucleolar phosphoprotein-like
HORVU6Hr1G002250	6H	6158902	6159458	LC_u	undescribed protein
HORVU6Hr1G002260	6H	6161868	6162223	HC_U	unknown function
HORVU6Hr1G002270	6H	6165539	6166226	HC_G	MADS-box transcription factor family protein
HORVU6Hr1G002280	6H	6181136	6181757	LC_u	undescribed protein
HORVU6Hr1G002290	6H	6182095	6186601	HC_G	receptor-like protein kinase 2
HORVU6Hr1G002300	6H	6186867	6190261	HC_G	Cytochrome P450 superfamily protein
HORVU6Hr1G002310	6H	6192187	6192897	LC_u	undescribed protein
HORVU6Hr1G002320	6H	6216269	6244692	HC_G	Two-component response regulator ARR12
HORVU6Hr1G002330	6H	6262381	6269974	HC_G	MADS-box transcription factor TaAGL1
HORVU6Hr1G002340	6H	6263918	6267486	LC_u	undescribed protein
HORVU6Hr1G002350	6H	6268619	6269240	LC_u	undescribed protein
HORVU6Hr1G002360	6H	6269900	6270278	LC_u	undescribed protein
HORVU6Hr1G002370	6H	6288910	6289763	LC_u	undescribed protein
HORVU6Hr1G002380	6H	6295876	6296148	LC_TE	unknown function
HORVU6Hr1G002390	6H	6305885	6313205	HC_G	4,5-DOPA dioxygenase extradiol
HORVU6Hr1G002400	6H	6328401	6331022	HC_G	Cytochrome P450 superfamily protein
HORVU6Hr1G002410	6H	6352362	6354087	HC_G	Isoflavone reductase homolog P3
HORVU6Hr1G002420	6H	6359005	6367684	HC_G	LRR receptor-like serine/threonine-protein kinase GSO1
HORVU6Hr1G002430	6H	6362102	6362347	LC_TE	unknown function
HORVU6Hr1G002440	6H	6362963	6364296	LC_u	undescribed protein
HORVU6Hr1G002450	6H	6370282	6373383	HC_U	unknown function
HORVU6Hr1G002460	6H	6384025	6386856	HC_G	Leucine-rich repeat receptor-like protein kinase family protein
HORVU6Hr1G002470	6H	6387610	6388681	LC_u	undescribed protein
HORVU6Hr1G002480	6H	6422002	6422196	LC_TE	unknown function
HORVU6Hr1G002490	6H	6471031	6471448	HC_u	undescribed protein
HORVU6Hr1G002500	6H	6479954	6481181	HC_G	Protein kinase superfamily protein
HORVU6Hr1G002510	6H	6487043	6487484	LC_u	undescribed protein
HORVU6Hr1G002520	6H	6545225	6551930	HC_G	unknown function
HORVU6Hr1G002530	6H	6623948	6630867	HC_G	receptor kinase 2
HORVU6Hr1G002540	6H	6625315	6625521	LC_u	undescribed protein
HORVU6Hr1G002550	6H	6632117	6728944	HC_G	Nitric oxide-associated protein 1
HORVU6Hr1G002560	6H	6659059	6659630	LC_u	undescribed protein
HORVU6Hr1G002570	6H	6659060	6660334	LC_u	undescribed protein
HORVU6Hr1G002580	6H	6670055	6678181	HC_G	Ubiquitin-like superfamily protein
HORVU6Hr1G002590	6H	6727535	6728832	LC_u	undescribed protein
HORVU6Hr1G002600	6H	6738204	6740696	HC_G	Polygalacturonase-1 non-catalytic subunit beta
HORVU6Hr1G002610	6H	6757691	6759647	HC_G	Two-component response regulator ARR11
HORVU6Hr1G002620	6H	6762821	6765341	HC_U	unknown function
HORVU6Hr1G002630	6H	6767768	6774525	HC_G	Leucine-rich repeat receptor-like protein kinase family protein
AAD50430.1	6H	6767888	6770569	ncbi|Big1	Cf2/Cf5 disease resistance pro
HORVU6Hr1G002640	6H	6771579	6772185	LC_TE	unknown function
HORVU6Hr1G002650	6H	6772780	6773274	LC_TE	Retrotransposon protein, putative, unclassified
HORVU6Hr1G002660	6H	6774732	6775294	LC_u	undescribed protein
HORVU6Hr1G002670	6H	6775123	6777561	HC_G	unknown function
HORVU6Hr1G002680	6H	6802604	6844172	LC_u	undescribed protein
HORVU6Hr1G002690	6H	6832114	6832649	LC_u	undescribed protein
HORVU6Hr1G002700	6H	6836282	6839036	HC_G	Cytochrome P450 superfamily protein
HORVU6Hr1G002710	6H	6914734	6916223	HC_G	HXXXD-type acyl-transferase family protein
HORVU6Hr1G002720	6H	6920559	6923429	HC_G	S-adenosyl-L-methionine-dependent methyltransferases superfamily protein
HORVU6Hr1G002730	6H	6928776	6929623	LC_u	undescribed protein
HORVU6Hr1G002740	6H	6937548	6939184	LC_u	undescribed protein
HORVU6Hr1G002750	6H	6937548	6939187	LC_u	undescribed protein
HORVU6Hr1G002760	6H	6939565	6940121	LC_u	undescribed protein
HORVU6Hr1G002770	6H	6962947	6964665	HC_G	Cytochrome P450 superfamily protein
HORVU6Hr1G002780	6H	6968267	6968987	HC_G	Basic-leucine zipper (bZIP) transcription factor family protein
HORVU6Hr1G002790	6H	6977504	6980442	LC_U	Uncharacterised conserved protein UCP022280
HORVU6Hr1G002800	6H	6982014	6982342	LC_u	undescribed protein
HORVU6Hr1G002810	6H	7001823	7002060	LC_u	undescribed protein
HORVU6Hr1G002820	6H	7002609	7003319	LC_u	undescribed protein
HORVU6Hr1G002830	6H	7005843	7007209	LC_u	undescribed protein
HORVU6Hr1G002840	6H	7020890	7021542	LC_u	undescribed protein
HORVU6Hr1G002850	6H	7021761	7022392	LC_u	undescribed protein
HORVU6Hr1G002860	6H	7022763	7023742	LC_u	undescribed protein
HORVU6Hr1G002870	6H	7026052	7027685	HC_G	Disease resistance protein RPM1
HORVU6Hr1G002880	6H	7027858	7028533	LC_u	undescribed protein
HORVU6Hr1G002890	6H	7028863	7034152	HC_G	Pentatricopeptide repeat-containing protein
HORVU6Hr1G002900	6H	7069623	7070430	LC_u	undescribed protein
HORVU6Hr1G002910	6H	7087654	7088753	LC_u	undescribed protein
HORVU6Hr1G002920	6H	7089580	7090373	LC_u	undescribed protein
HORVU6Hr1G002930	6H	7105466	7106217	LC_u	undescribed protein
HORVU6Hr1G002940	6H	7106445	7107690	LC_u	undescribed protein
HORVU6Hr1G002950	6H	7107904	7108659	LC_u	undescribed protein
HORVU6Hr1G002960	6H	7109791	7110667	LC_TE	Retrotransposon protein, putative, Ty1-copia subclass
HORVU6Hr1G002970	6H	7110857	7111628	LC_u	undescribed protein
HORVU6Hr1G002980	6H	7115759	7811829	HC_G	Mitochondrial transcription termination factor family protein
HORVU6Hr1G002990	6H	7202107	7202580	LC_TE	Retrotransposon protein, putative, unclassified, expressed
HORVU6Hr1G003000	6H	7243879	7245538	HC_TE?	unknown function
HORVU6Hr1G003010	6H	7245583	7246199	LC_u	undescribed protein
HORVU6Hr1G003020	6H	7247670	7249687	HC_G	Chalcone synthase
HORVU6Hr1G003030	6H	7250967	7252067	LC_u	undescribed protein
HORVU6Hr1G003040	6H	7252150	7252588	LC_u	undescribed protein
HORVU6Hr1G003050	6H	7254318	7254896	LC_u	undescribed protein
HORVU6Hr1G003060	6H	7254995	7255791	LC_u	undescribed protein
HORVU6Hr1G003070	6H	7256096	7256929	LC_u	undescribed protein
HORVU6Hr1G003080	6H	7256914	7261031	LC_u	undescribed protein
HORVU6Hr1G003090	6H	7257084	7258451	LC_u	undescribed protein
HORVU6Hr1G003100	6H	7259886	7260857	LC_u	undescribed protein
HORVU6Hr1G003110	6H	7262821	7263432	LC_u	undescribed protein
HORVU6Hr1G003120	6H	7317780	7318253	LC_TE	Retrotransposon protein, putative, unclassified, expressed
HORVU6Hr1G003130	6H	7328754	7329875	HC_G	Disease resistance protein RGA2
HORVU6Hr1G003140	6H	7338744	7339500	HC_TE?	Disease resistance protein RGA2
HORVU6Hr1G003150	6H	7399916	7401850	LC_u	undescribed protein
HORVU6Hr1G003160	6H	7466883	7469323	HC_G	O-methyltransferase family protein
HORVU6Hr1G003170	6H	7538700	7543555	HC_G	RUB1 conjugating enzyme 1
HORVU6Hr1G003180	6H	7563504	7563831	LC_u	undescribed protein
HORVU6Hr1G003190	6H	7565874	7566455	HC_G	Endosperm transfer cell specific PR9
HORVU6Hr1G003200	6H	7607779	7608641	LC_u	undescribed protein
HORVU6Hr1G003210	6H	7631810	7635787	HC_G	Transketolase
HORVU6Hr1G003220	6H	7637532	7638904	LC_u	undescribed protein
HORVU6Hr1G003230	6H	7641483	7642162	LC_u	undescribed protein
HORVU6Hr1G003240	6H	7644516	7644943	LC_u	undescribed protein
HORVU6Hr1G003250	6H	7645134	7645349	LC_TE	Retrotransposon protein, putative, unclassified
HORVU6Hr1G003260	6H	7651691	7653462	LC_u	undescribed protein
HORVU6Hr1G003270	6H	7663017	7667246	HC_G	UDP-Glycosyltransferase superfamily protein
HORVU6Hr1G003280	6H	7663020	7663762	LC_u	undescribed protein
HORVU6Hr1G003290	6H	7689999	7690521	LC_u	undescribed protein
HORVU6Hr1G003300	6H	7696550	7701423	HC_G	nitrate reductase 1
HORVU6Hr1G003310	6H	7697904	7698164	LC_u	undescribed protein
HORVU6Hr1G003320	6H	7698926	7699266	LC_u	undescribed protein
HORVU6Hr1G003330	6H	7699090	7699364	LC_u	undescribed protein
AAA96246.1	6H	7699872	7700156	ncbi|-	nitrate reductase
HORVU6Hr1G003340	6H	7708183	7709108	LC_u	undescribed protein
HORVU6Hr1G003350	6H	7709266	7710157	LC_u	undescribed protein
HORVU6Hr1G003360	6H	7798365	7799057	LC_u	undescribed protein
HORVU6Hr1G003370	6H	7799968	7800796	LC_u	undescribed protein
HORVU6Hr1G003380	6H	7800863	7801538	LC_u	undescribed protein
HORVU6Hr1G003390	6H	7832904	7836417	HC_G	Mitochondrial transcription termination factor family protein
HORVU6Hr1G003400	6H	7841083	7844503	HC_G	3-oxoacyl-[acyl-carrier-protein] reductase 4
HORVU6Hr1G003410	6H	7866309	7867336	HC_G	Ripening-related protein
HORVU6Hr1G003420	6H	7874449	7874953	LC_u	undescribed protein
HORVU6Hr1G003430	6H	7875941	7877322	LC_u	undescribed protein
HORVU6Hr1G003440	6H	7877546	7882267	HC_G	RNA-binding protein 48
HORVU6Hr1G003450	6H	7884824	7886055	HC_U	unknown function
HORVU6Hr1G003460	6H	7895937	7896963	HC_G	Ripening related protein family
HORVU6Hr1G003470	6H	7898535	7902987	HC_G	aspartate aminotransferase 1
HORVU6Hr1G003480	6H	7904652	7907447	HC_G	U-box domain-containing protein kinase family protein
HORVU6Hr1G003490	6H	7907476	7908393	LC_u	undescribed protein
HORVU6Hr1G003500	6H	7916348	7924212	HC_G	COPII coat assembly protein SEC16
HORVU6Hr1G003510	6H	7941312	7949733	HC_G	Mitochondrial transcription termination factor family protein
HORVU6Hr1G003520	6H	7951305	7952371	LC_u	undescribed protein
HORVU6Hr1G003530	6H	7952471	7953305	LC_u	undescribed protein
HORVU6Hr1G003540	6H	7953831	7954538	LC_u	undescribed protein
HORVU6Hr1G003550	6H	7981972	7983867	HC_G	Mitochondrial transcription termination factor family protein
HORVU6Hr1G003560	6H	8022061	8024386	HC_G	Mitochondrial transcription termination factor family protein
HORVU6Hr1G003570	6H	8026474	8030616	HC_G	Mitochondrial transcription termination factor family protein
HORVU6Hr1G003580	6H	8037845	8039817	HC_G	Mitochondrial transcription termination factor family protein
HORVU6Hr1G003590	6H	8039677	8048008	HC_G	Protein kinase superfamily protein
HORVU6Hr1G003600	6H	8054164	8054925	LC_u	undescribed protein
HORVU6Hr1G003610	6H	8087011	8087282	LC_u	undescribed protein
HORVU6Hr1G003620	6H	8087012	8098771	HC_G	Myotubularin-related protein 2
HORVU6Hr1G003630	6H	8096545	8102052	HC_G	unknown function
HORVU6Hr1G003640	6H	8099526	8100060	LC_u	undescribed protein
HORVU6Hr1G003650	6H	8107146	8107952	HC_G	Agamous-like MADS-box protein AGL80
HORVU6Hr1G003660	6H	8111514	8112242	LC_u	undescribed protein
HORVU6Hr1G003670	6H	8115039	8115502	LC_u	undescribed protein
HORVU6Hr1G003680	6H	8116686	8117249	LC_u	undescribed protein
HORVU6Hr1G003690	6H	8117988	8118765	LC_u	undescribed protein
HORVU6Hr1G003700	6H	8119835	8120646	LC_u	undescribed protein
HORVU6Hr1G003710	6H	8122804	8123113	LC_u	undescribed protein
HORVU6Hr1G003720	6H	8160783	8162747	HC_G	Mitochondrial transcription termination factor family protein
HORVU6Hr1G003730	6H	8164345	8165271	HC_G	Agamous-like MADS-box protein AGL80
HORVU6Hr1G003740	6H	8191139	8191720	HC_G	Cytochrome P450 superfamily protein
HORVU6Hr1G003750	6H	8200592	8201128	HC_G	histone H2A 7
HORVU6Hr1G003760	6H	8207966	8208164	HC_u	undescribed protein
HORVU6Hr1G003770	6H	8213254	8220637	HC_G	Dihydrolipoyllysine-residue acetyltransferase component of pyruvate dehydrogenase complex
HORVU6Hr1G003780	6H	8220522	8220726	LC_u	undescribed protein
HORVU6Hr1G003790	6H	8227862	8229659	LC_u	undescribed protein
HORVU6Hr1G003800	6H	8228024	8229584	HC_u	undescribed protein
HORVU6Hr1G003810	6H	8235834	8241134	HC_G	Leucine-rich repeat receptor-like protein kinase family protein
HORVU6Hr1G003820	6H	8236295	8236675	LC_TE	unknown function
HORVU6Hr1G003830	6H	8242619	8243703	LC_TE	Retrotransposon protein, putative, unclassified
HORVU6Hr1G003840	6H	8243722	8244024	LC_TE	Retrotransposon protein, putative, unclassified
HORVU6Hr1G003850	6H	8245535	8246047	LC_TE	unknown function
HORVU6Hr1G003860	6H	8414703	8418305	HC_U	Chromosome 3B, genomic scaffold, cultivar Chinese Spring
HORVU6Hr1G003870	6H	8440905	8447554	HC_G	IQ-domain 19
HORVU6Hr1G003880	6H	8444200	8445381	LC_TE	Gag-pol polyprotein
HORVU6Hr1G003890	6H	8449061	8457843	HC_G	CTC-interacting domain 4
HORVU6Hr1G003900	6H	8535536	8541457	HC_G	S-adenosyl-L-methionine-dependent methyltransferases superfamily protein
HORVU6Hr1G003910	6H	8541708	8544243	HC_G	Mitochondrial inner membrane protease subunit 1
HORVU6Hr1G003920	6H	8541726	8542616	LC_u	undescribed protein
HORVU6Hr1G003930	6H	8556020	8557125	LC_TE	Transposon protein, putative, Mutator sub-class
HORVU6Hr1G003940	6H	8559749	8566096	HC_G	Protein kinase superfamily protein
HORVU6Hr1G003950	6H	8559986	8560857	LC_u	undescribed protein
HORVU6Hr1G003960	6H	8573268	8574072	LC_u	undescribed protein
HORVU6Hr1G003970	6H	8606999	8607940	HC_G	Cytochrome P450 superfamily protein
HORVU6Hr1G003980	6H	8685190	8686825	HC_u	undescribed protein
HORVU6Hr1G003990	6H	8685426	8893512	HC_u	undescribed protein
HORVU6Hr1G004000	6H	8756536	8761303	HC_G	Acid beta-fructofuranosidase
HORVU6Hr1G004010	6H	8773656	8936829	HC_G	Acid beta-fructofuranosidase
HORVU6Hr1G004020	6H	8777537	8777833	LC_u	undescribed protein
HORVU6Hr1G004030	6H	8808592	8813751	HC_G	Pentatricopeptide repeat-containing protein
HORVU6Hr1G004040	6H	8817149	8821672	HC_G	unknown function
HORVU6Hr1G004050	6H	8857288	8857747	LC_u	undescribed protein
HORVU6Hr1G004060	6H	8919788	8919949	HC_u	undescribed protein
HORVU6Hr1G004070	6H	9017036	9017922	LC_TE?	Zinc finger CCCH domain-containing protein 39
HORVU6Hr1G004080	6H	9025733	9026874	HC_U	Chromosome 3B, genomic scaffold, cultivar Chinese Spring
HORVU6Hr1G004090	6H	9040879	9042463	HC_G	RING/U-box superfamily protein
HORVU6Hr1G004100	6H	9085448	9086904	HC_G	40S ribosomal protein S20
HORVU6Hr1G004110	6H	9155411	9156148	LC_u	undescribed protein
HORVU6Hr1G004120	6H	9155451	9171768	HC_G	Pentatricopeptide repeat-containing protein
HORVU6Hr1G004130	6H	9168036	9168824	LC_u	undescribed protein
HORVU6Hr1G004140	6H	9172673	9173292	LC_u	undescribed protein
HORVU6Hr1G004150	6H	9174718	9175933	LC_u	undescribed protein
HORVU6Hr1G004160	6H	9176960	9177329	LC_u	undescribed protein
HORVU6Hr1G004170	6H	9177538	9178168	LC_u	undescribed protein
HORVU6Hr1G004180	6H	9207613	9313510	HC_TE?	Zinc finger with UFM1-specific peptidase domain protein
HORVU6Hr1G004190	6H	9320449	9321593	HC_U	Chromosome 3B, genomic scaffold, cultivar Chinese Spring
HORVU6Hr1G004200	6H	9358164	9359274	HC_G	Chromosome 3B, genomic scaffold, cultivar Chinese Spring
HORVU6Hr1G004210	6H	9374935	9375223	LC_u	undescribed protein
HORVU6Hr1G004220	6H	9413286	9415621	LC_U	Chromosome 3B, genomic scaffold, cultivar Chinese Spring
HORVU6Hr1G004230	6H	9488600	9489577	HC_u	undescribed protein
HORVU6Hr1G004240	6H	9498909	9499446	LC_u	undescribed protein
HORVU6Hr1G004250	6H	9547492	9548245	LC_u	undescribed protein
HORVU6Hr1G004260	6H	9614292	9619612	HC_G	Transmembrane protein 120 homolog
HORVU6Hr1G004270	6H	9619190	9621040	HC_G	Protein kinase superfamily protein
HORVU6Hr1G004280	6H	9628174	9629095	LC_TE	Retrotransposon protein, putative, unclassified
HORVU6Hr1G004290	6H	9689890	9690234	LC_u	undescribed protein
HORVU6Hr1G004300	6H	9769956	9770384	HC_U	unknown function
HORVU6Hr1G004310	6H	9777949	9778415	HC_U	unknown function
HORVU6Hr1G004330	6H	9811468	9811756	LC_U	unknown function
HORVU6Hr1G004340	6H	9814995	9816437	HC_G	receptor-like protein kinase 2
HORVU6Hr1G004350	6H	9845712	9853881	HC_TE?	U5 small nuclear ribonucleoprotein helicase, putative
HORVU6Hr1G004360	6H	9863221	9864249	LC_U	unknown function
HORVU6Hr1G004370	6H	9874700	9874897	LC_TE	Retrotransposon protein, putative, unclassified
HORVU6Hr1G004380	6H	9893655	9894389	HC_G	unknown function
HORVU6Hr1G004390	6H	9914431	9914577	LC_u	undescribed protein
HORVU6Hr1G004400	6H	9915242	9915619	LC_u	undescribed protein
HORVU6Hr1G004410	6H	9915707	9915904	LC_U	unknown function
HORVU6Hr1G004420	6H	9918069	9919870	HC_G	receptor kinase 3
HORVU6Hr1G004430	6H	9927870	9928067	LC_TE	Retrotransposon protein, putative, unclassified
HORVU6Hr1G004450	6H	9948789	9949274	HC_U	unknown function
HORVU6Hr1G004460	6H	9950110	9950284	LC_u	undescribed protein
HORVU6Hr1G004470	6H	9964755	9970752	LC_u	undescribed protein
HORVU6Hr1G004480	6H	9966867	9967064	LC_TE	Retrotransposon protein, putative, unclassified
HORVU6Hr1G004490	6H	9979289	9979531	LC_TE	undescribed protein
HORVU6Hr1G004500	6H	10015110	10015506	LC_u	undescribed protein
HORVU6Hr1G004510	6H	10015806	10017986	LC_TE	Transposon Ty1-OL Gag-Pol polyprotein
HORVU6Hr1G004520	6H	10020358	10021007	LC_u	undescribed protein
HORVU6Hr1G004530	6H	10023293	10026102	LC_TE	Retrotransposon protein, putative, Ty1-copia subclass
HORVU6Hr1G004540	6H	10026222	10028248	LC_u	undescribed protein
HORVU6Hr1G004550	6H	10028333	10029034	LC_u	undescribed protein
HORVU6Hr1G004560	6H	10031635	10034644	HC_G	Protein kinase domain containing protein, expressed
HORVU6Hr1G004570	6H	10034887	10035468	LC_U	unknown function
HORVU6Hr1G004580	6H	10035795	10036131	HC_G	unknown function
HORVU6Hr1G004320	6H	10042590	9993689	HC_G	Protein kinase domain containing protein, expressed
HORVU6Hr1G004590	6H	10044161	10044623	HC_U	unknown function
HORVU6Hr1G004600	6H	10051033	10320399	LC_u	undescribed protein
HORVU6Hr1G004610	6H	10051793	10322919	LC_u	undescribed protein
HORVU6Hr1G004620	6H	10054198	10054669	LC_u	undescribed protein
HORVU6Hr1G004630	6H	10081764	10082370	LC_TE	Retrotransposon protein, putative, unclassified, expressed
HORVU6Hr1G004640	6H	10094630	10095872	HC_G	Wall-associated kinase family protein
HORVU6Hr1G004650	6H	10108882	10109703	LC_TE	Retrotransposon protein, putative, unclassified
HORVU6Hr1G004660	6H	10115762	10116871	LC_u	undescribed protein
HORVU6Hr1G004670	6H	10126558	10126802	HC_u	undescribed protein
HORVU6Hr1G004680	6H	10153229	10153480	LC_u	undescribed protein
HORVU6Hr1G004690	6H	10156943	10157637	LC_u	undescribed protein
HORVU6Hr1G004440	6H	10159758	10164943	HC_G	Protein kinase family protein
HORVU6Hr1G004700	6H	10188291	10189457	HC_G	Wall-associated receptor kinase 5
HORVU6Hr1G004710	6H	10196002	10196827	LC_u	undescribed protein
HORVU6Hr1G004720	6H	10203754	10204346	LC_u	undescribed protein
HORVU6Hr1G004730	6H	10204870	10205401	LC_u	undescribed protein
HORVU6Hr1G004740	6H	10206128	10206587	LC_u	undescribed protein
HORVU6Hr1G004750	6H	10207684	10208289	LC_TE	Retrotransposon protein, putative, Ty1-copia subclass
HORVU6Hr1G004760	6H	10208387	10208754	LC_u	undescribed protein
HORVU6Hr1G004770	6H	10278961	10284414	HC_G	unknown function
HORVU6Hr1G004780	6H	10320647	10322919	LC_u	undescribed protein
HORVU6Hr1G004790	6H	10325858	10327198	LC_u	undescribed protein
HORVU6Hr1G004800	6H	10335581	10336119	HC_U	undescribed protein
HORVU6Hr1G004810	6H	10343771	10347445	LC_u	undescribed protein
HORVU6Hr1G004820	6H	10345435	10347446	LC_u	undescribed protein
HORVU6Hr1G004830	6H	10420372	10422222	HC_G	3-ketoacyl-CoA synthase 6
HORVU6Hr1G004840	6H	10430158	10432601	HC_G	aminopeptidase M1
HORVU6Hr1G004850	6H	10435805	10436694	HC_G	Disease resistance protein RPM1
HORVU6Hr1G004860	6H	10437004	10439223	HC_G	3-beta hydroxysteroid dehydrogenase
HORVU6Hr1G004870	6H	10442385	10442972	LC_u	undescribed protein
HORVU6Hr1G004880	6H	10464877	10467709	HC_U	unknown function
HORVU6Hr1G004890	6H	10464909	10465166	LC_u	undescribed protein
HORVU6Hr1G004900	6H	10471033	10473022	HC_TE?	Chromosome 3B, genomic scaffold, cultivar Chinese Spring
HORVU6Hr1G004910	6H	10512668	10513393	HC_G	Two-component response regulator ARR11
HORVU6Hr1G004920	6H	10558110	10597723	HC_G	response regulator 11
HORVU6Hr1G004930	6H	10589276	10589916	HC_U	Protein of unknown function (DUF793)
HORVU6Hr1G004940	6H	10614313	10615960	LC_u	undescribed protein
HORVU6Hr1G004950	6H	10649209	10649671	LC_u	undescribed protein
HORVU6Hr1G004960	6H	10652961	10655717	LC_u	undescribed protein
HORVU6Hr1G004970	6H	10666664	10666835	LC_u	undescribed protein
HORVU6Hr1G004980	6H	10666950	10667423	HC_U	unknown function
HORVU6Hr1G004990	6H	10691525	10695891	HC_G	Kinesin light chain 4
HORVU6Hr1G005000	6H	10701248	10702302	HC_u	undescribed protein
HORVU6Hr1G005010	6H	10705519	10715531	HC_G	Transcription factor jumonji domain-containing protein, putative isoform 8
HORVU6Hr1G005020	6H	10718132	10718937	HC_U	unknown function
HORVU6Hr1G005030	6H	10718876	10727768	HC_G	P-loop NTPase domain-containing protein LPA1
HORVU6Hr1G005040	6H	10756795	10758314	LC_u	undescribed protein
HORVU6Hr1G005050	6H	10763708	10916940	HC_G	flowering promoting factor 1
HORVU6Hr1G005060	6H	10843447	10844295	HC_G	flowering promoting factor 1
HORVU6Hr1G005070	6H	10915779	10919468	LC_u	undescribed protein
HORVU6Hr1G005080	6H	10921339	10925628	HC_G	Elongation factor P-like protein, putative isoform 2
HORVU6Hr1G005090	6H	10922587	10923068	LC_u	undescribed protein
JHI-Hv50k-2016-373110	6H	10924478	10924479
HORVU6Hr1G005100	6H	10927482	10931218	HC_G	Ubiquitin carboxyl-terminal hydrolase family protein
HORVU6Hr1G005110	6H	11067497	11069706	LC_TE	Transposon Ty1-OL Gag-Pol polyprotein
HORVU6Hr1G005120	6H	11263448	11264902	HC_TE?	F-box domain containing protein
HORVU6Hr1G005130	6H	11277874	11278486	LC_u	undescribed protein
HORVU6Hr1G005140	6H	11280514	11281715	HC_G	undescribed protein
HORVU6Hr1G005150	6H	11288602	11298978	HC_G	Two-component response regulator ARR11
HORVU6Hr1G005160	6H	11293376	11294078	LC_u	undescribed protein
HORVU6Hr1G005170	6H	11314367	11326412	HC_G	Two-component response regulator ARR11
HORVU6Hr1G005180	6H	11317317	11318030	LC_u	undescribed protein
HORVU6Hr1G005190	6H	11391525	11392142	LC_TE	Transposon protein, putative, Mutator sub-class
HORVU6Hr1G005200	6H	11400174	11400372	LC_u	undescribed protein
HORVU6Hr1G005210	6H	11441330	11442077	LC_u	undescribed protein
HORVU6Hr1G005220	6H	11475836	11480126	HC_G	60 kDa chaperonin 2
HORVU6Hr1G005230	6H	11493928	11495397	HC_G	Membrane fusion protein Use1
HORVU6Hr1G005240	6H	11509347	11515094	HC_G	Pentatricopeptide repeat-containing protein
HORVU6Hr1G005250	6H	11516051	11518503	HC_G	allene oxide synthase
CAC82980.1	6H	11516662	11518125	ncbi|13-hpl	fatty acid hydroperoxide lyase
HORVU6Hr1G005260	6H	11567133	11574185	HC_G	Protein kinase superfamily protein
HORVU6Hr1G005270	6H	11567155	11573704	LC_u	undescribed protein
HORVU6Hr1G005280	6H	11574189	11574510	LC_u	undescribed protein
HORVU6Hr1G005290	6H	11581144	11596995	HC_TE?	Chromodomain-helicase-DNA-binding protein 3
HORVU6Hr1G005300	6H	11753228	11753509	LC_u	undescribed protein
HORVU6Hr1G005310	6H	11847496	11849973	HC_G	Pentatricopeptide repeat-containing protein
HORVU6Hr1G005320	6H	11849162	11849999	LC_u	undescribed protein
HORVU6Hr1G005330	6H	11852828	11853456	LC_u	undescribed protein
HORVU6Hr1G005340	6H	11916562	11918890	LC_u	undescribed protein
HORVU6Hr1G005350	6H	11919134	11925471	HC_G	GPI mannosyltransferase 3
HORVU6Hr1G005360	6H	11922767	12061749	HC_G	wall-associated kinase 2
HORVU6Hr1G005370	6H	11928429	11944450	HC_G	pre-mRNA-processing protein 40A
HORVU6Hr1G005380	6H	11980250	11981113	HC_G	Pentatricopeptide repeat-containing protein
HORVU6Hr1G005390	6H	12012122	12015583	HC_G	60S ribosomal protein L37-2
HORVU6Hr1G005400	6H	12017539	12019777	HC_G	Epoxide hydrolase 4
HORVU6Hr1G005410	6H	12022524	12022727	LC_TE	Retrotransposon protein, putative, unclassified
HORVU6Hr1G005420	6H	12034331	12035573	HC_G	Germin-like protein 2-4
HORVU6Hr1G005430	6H	12059812	12061715	LC_u	undescribed protein
HORVU6Hr1G005440	6H	12063055	12065523	HC_G	Subtilisin-like protease
HORVU6Hr1G005450	6H	12094495	12094734	HC_G	Regulator of chromosome condensation (RCC1) family protein
HORVU6Hr1G005460	6H	12126700	12132388	HC_G	Leucine-rich receptor-like protein kinase family protein
HORVU6Hr1G005470	6H	12166787	12167489	LC_TE?	unknown function
HORVU6Hr1G005480	6H	12282837	12315211	HC_G	Mitochondrial transcription termination factor family protein
HORVU6Hr1G005490	6H	12282841	12285198	LC_u	undescribed protein
HORVU6Hr1G005500	6H	12289761	12290506	LC_u	undescribed protein
HORVU6Hr1G005510	6H	12304004	12305697	HC_G	Mitochondrial transcription termination factor family protein
HORVU6Hr1G005520	6H	12311927	12312903	LC_u	undescribed protein
HORVU6Hr1G005530	6H	12313110	12313629	LC_u	undescribed protein
HORVU6Hr1G005540	6H	12318780	12320617	HC_G	Peroxidase family protein
HORVU6Hr1G005550	6H	12331098	12334711	LC_U	Plant protein of unknown function (DUF247)
HORVU6Hr1G005560	6H	12347871	12348691	HC_u	undescribed protein
HORVU6Hr1G005570	6H	12363356	12364512	HC_G	high affinity nitrate transporter 2.6
HORVU6Hr1G005580	6H	12371132	12373090	HC_G	high affinity nitrate transporter 2.6
HORVU6Hr1G005590	6H	12378589	12380695	HC_G	high affinity nitrate transporter 2.6
HORVU6Hr1G005600	6H	12385616	12387964	HC_G	high affinity nitrate transporter 2.6
HORVU6Hr1G005610	6H	12464101	12465535	HC_u	undescribed protein
HORVU6Hr1G005620	6H	12464677	12465420	LC_u	undescribed protein
HORVU6Hr1G005630	6H	12477933	12478171	LC_u	undescribed protein
HORVU6Hr1G005640	6H	12502067	12502915	LC_u	undescribed protein
HORVU6Hr1G005650	6H	12505404	12520882	HC_G	Mitochondrial transcription termination factor family protein
HORVU6Hr1G005660	6H	12512687	12513085	LC_u	undescribed protein
HORVU6Hr1G005670	6H	12553060	12553212	LC_TE	Retrotransposon protein, putative, unclassified
HORVU6Hr1G005680	6H	12557487	12557915	LC_TE	Retrotransposon protein, putative, unclassified
HORVU6Hr1G005690	6H	12565858	12569544	HC_G	Disease resistance protein
HORVU6Hr1G005700	6H	12569912	12572336	LC_u	undescribed protein
HORVU6Hr1G005710	6H	12617685	12619508	HC_G	Mitochondrial transcription termination factor family protein
HORVU6Hr1G005720	6H	12654106	12655479	HC_G	high affinity nitrate transporter 2.6
HORVU6Hr1G005730	6H	12657540	12788778	HC_G	Pre-mRNA-processing factor 39
HORVU6Hr1G005740	6H	12692110	12692221	LC_u	undescribed protein
HORVU6Hr1G005750	6H	12719205	12719621	HC_G	high affinity nitrate transporter 2.6
HORVU6Hr1G005760	6H	12751029	12752051	HC_G	expansin B2
HORVU6Hr1G005770	6H	12754340	12756226	HC_G	high affinity nitrate transporter 2.6
HORVU6Hr1G005780	6H	12765305	12766893	HC_G	high affinity nitrate transporter 2.6
HORVU6Hr1G005790	6H	12773031	12773627	LC_u	undescribed protein
HORVU6Hr1G005800	6H	12800753	12808773	HC_G	Leucine-rich receptor-like protein kinase family protein
HORVU6Hr1G005810	6H	12816162	12836405	HC_G	expansin B2
HORVU6Hr1G005820	6H	12872927	12873439	HC_G	60S ribosomal protein L27-3
HORVU6Hr1G005830	6H	12886897	12887262	HC_G	Expansin-B6
HORVU6Hr1G005840	6H	12934125	12934280	LC_u	undescribed protein
HORVU6Hr1G005850	6H	12956994	12957227	LC_u	undescribed protein
HORVU6Hr1G005860	6H	12987683	12987848	LC_u	undescribed protein
HORVU6Hr1G005870	6H	13014294	13014656	LC_TE	Retrotransposon protein, putative, unclassified
HORVU6Hr1G005880	6H	13015778	13016223	LC_TE	Retrotransposon protein, putative, unclassified
HORVU6Hr1G005890	6H	13017349	13017672	LC_TE	unknown function
HORVU6Hr1G005900	6H	13020517	13022003	HC_G	alpha/beta-Hydrolases superfamily protein
HORVU6Hr1G005910	6H	13038807	13039031	LC_u	undescribed protein
HORVU6Hr1G005920	6H	13039991	13041170	HC_G	NADPH:quinone oxidoreductase
HORVU6Hr1G005930	6H	13075246	13077142	HC_G	high affinity nitrate transporter 2.6
HORVU6Hr1G005940	6H	13129974	13130877	HC_G	histone H2A 7
HORVU6Hr1G005950	6H	13136057	13137423	HC_G	Histone H2B.2
HORVU6Hr1G005960	6H	13139794	13140854	HC_G	histone H2A 7
HORVU6Hr1G005970	6H	13139876	13140784	HC_u	undescribed protein
HORVU6Hr1G005980	6H	13201342	13202344	LC_u	undescribed protein
HORVU6Hr1G005990	6H	13203599	13206763	HC_G	TATA box-binding protein-associated factor RNA polymerase I subunit B
HORVU6Hr1G006000	6H	13209344	13212698	HC_G	RING-H2 finger protein ATL3
HORVU6Hr1G006010	6H	13213170	13213925	HC_G	2-oxoglutarate (2OG) and Fe(II)-dependent oxygenase superfamily protein
HORVU6Hr1G006020	6H	13216166	13216996	LC_u	undescribed protein
HORVU6Hr1G006030	6H	13217042	13218147	LC_u	undescribed protein
HORVU6Hr1G006040	6H	13218223	13219410	HC_G	Cathepsin B-like cysteine proteinase 6
HORVU6Hr1G006050	6H	13265913	13278057	HC_TE?	ATP-dependent helicase family protein
HORVU6Hr1G006060	6H	13276739	13277010	LC_u	undescribed protein
HORVU6Hr1G006070	6H	13369578	13370417	LC_u	undescribed protein
HORVU6Hr1G006080	6H	13375100	13375963	HC_G	histone H2A 7
HORVU6Hr1G006090	6H	13379738	13380613	HC_G	histone H2A 7
HORVU6Hr1G006100	6H	13444494	13445399	HC_G	Cell division control 48-E-like protein
HORVU6Hr1G006110	6H	13444913	13445342	HC_G	Histone H2B.2
HORVU6Hr1G006120	6H	13448444	13449373	HC_G	histone H2A 7
HORVU6Hr1G006130	6H	13467212	13506875	HC_G	histone H2A 7
HORVU6Hr1G006140	6H	13467462	13468165	HC_G	histone H2A 7
HORVU6Hr1G006150	6H	13516882	13521739	HC_G	Alpha-amylase
HORVU6Hr1G006160	6H	13517835	13518600	LC_u	undescribed protein
HORVU6Hr1G006170	6H	13521525	13522668	LC_TE	hAT family dimerisation domain
HORVU6Hr1G006180	6H	13524484	13526279	LC_TE	hAT dimerisation domain-containing protein
HORVU6Hr1G006190	6H	13595753	13596248	HC_G	RING finger protein 170
HORVU6Hr1G006200	6H	13649098	13654988	LC_U	unknown function
HORVU6Hr1G006210	6H	13706516	13707011	HC_G	RING/U-box superfamily protein
HORVU6Hr1G006220	6H	13764132	13766904	HC_U	Chromosome 3B, genomic scaffold, cultivar Chinese Spring
HORVU6Hr1G006230	6H	13767353	13767939	LC_u	undescribed protein
HORVU6Hr1G006240	6H	13777095	13777733	LC_TE	unknown function
HORVU6Hr1G006250	6H	13785006	13785757	LC_u	undescribed protein
HORVU6Hr1G006260	6H	13786224	13787579	LC_u	undescribed protein
HORVU6Hr1G006270	6H	13790361	13791358	LC_u	undescribed protein
HORVU6Hr1G006280	6H	13791868	13792889	LC_u	undescribed protein
HORVU6Hr1G006290	6H	13793532	13796163	LC_u	undescribed protein
HORVU6Hr1G006300	6H	13801463	13801942	LC_u	undescribed protein
HORVU6Hr1G006310	6H	13803895	13807427	HC_G	Thioredoxin superfamily protein
HORVU6Hr1G006320	6H	13836675	13837733	LC_u	undescribed protein
HORVU6Hr1G006330	6H	13837996	13839320	LC_u	undescribed protein
HORVU6Hr1G006340	6H	13839998	13840828	LC_u	undescribed protein
HORVU6Hr1G006350	6H	13871242	13871781	LC_u	undescribed protein
HORVU6Hr1G006360	6H	13872324	13872972	LC_u	undescribed protein
HORVU6Hr1G006370	6H	13873253	13874677	LC_TE	Retrotransposon protein, putative, Ty1-copia subclass
HORVU6Hr1G006380	6H	13874950	13878921	LC_TE	Retrotransposon protein, putative, Ty1-copia subclass
HORVU6Hr1G006390	6H	13879029	13880771	LC_u	undescribed protein
HORVU6Hr1G006400	6H	13881089	13884597	LC_u	undescribed protein
HORVU6Hr1G006410	6H	13899504	13901161	LC_u	undescribed protein
HORVU6Hr1G006420	6H	13902676	13903716	LC_u	undescribed protein
HORVU6Hr1G006430	6H	13903937	13904322	LC_u	undescribed protein
HORVU6Hr1G006440	6H	13908979	13909722	HC_G	ovate family protein 13
HORVU6Hr1G006450	6H	13916647	13917260	LC_TE	Retrotransposon protein, putative, Ty1-copia subclass
HORVU6Hr1G006460	6H	13928022	13929721	LC_u	undescribed protein
HORVU6Hr1G006470	6H	13930859	13932020	LC_u	undescribed protein
HORVU6Hr1G006480	6H	13933288	13936026	HC_G	RNA-binding protein 12
HORVU6Hr1G006490	6H	13952066	13952296	HC_U	unknown function
HORVU6Hr1G006500	6H	13958833	13960886	HC_G	NBS-LRR resistance-like protein
HORVU6Hr1G006510	6H	13963585	13964040	HC_U	unknown function
HORVU6Hr1G006520	6H	13966385	13966621	LC_TE	Retrotransposon protein, putative, unclassified
HORVU6Hr1G006530	6H	13968739	13968951	LC_TE	unknown function
HORVU6Hr1G006540	6H	14017326	14022306	HC_G	unknown function
HORVU6Hr1G006550	6H	14068578	14069922	LC_u	undescribed protein
HORVU6Hr1G006560	6H	14070015	14075205	HC_G	1-deoxy-D-xylulose 5-phosphate synthase 3
HORVU6Hr1G006570	6H	14073948	14074304	LC_u	undescribed protein
HORVU6Hr1G006580	6H	14074942	14075352	LC_u	undescribed protein
HORVU6Hr1G006590	6H	14117966	14118407	LC_u	undescribed protein
HORVU6Hr1G006600	6H	14119888	14120772	LC_u	undescribed protein
HORVU6Hr1G006610	6H	14172202	14173461	LC_TE	Retrotransposon protein, putative, unclassified
HORVU6Hr1G006620	6H	14213951	14214430	HC_TE?	Ribosomal protein-like
HORVU6Hr1G006630	6H	14214589	14215118	LC_u	undescribed protein
HORVU6Hr1G006640	6H	14215268	14215950	LC_u	undescribed protein
HORVU6Hr1G006650	6H	14216283	14219022	LC_TE	undescribed protein
HORVU6Hr1G006660	6H	14219810	14220763	LC_u	undescribed protein
HORVU6Hr1G006670	6H	14221478	14222804	LC_u	undescribed protein
HORVU6Hr1G006680	6H	14222920	14223509	LC_u	undescribed protein
HORVU6Hr1G006690	6H	14225118	14225747	LC_u	undescribed protein
HORVU6Hr1G006700	6H	14226069	14226569	LC_u	undescribed protein
HORVU6Hr1G006710	6H	14233437	14234809	HC_G	Transducin/WD40 repeat-like superfamily protein
HORVU6Hr1G006720	6H	14243686	14244844	LC_u	undescribed protein
HORVU6Hr1G006730	6H	14252198	14254158	HC_G	B3 domain-containing protein
HORVU6Hr1G006740	6H	14262185	14262692	LC_u	undescribed protein
HORVU6Hr1G006750	6H	14262909	14263739	LC_u	undescribed protein
HORVU6Hr1G006760	6H	14263828	14264899	LC_u	undescribed protein
HORVU6Hr1G006770	6H	14264982	14268935	LC_u	undescribed protein
HORVU6Hr1G006780	6H	14265051	14268914	LC_u	undescribed protein
HORVU6Hr1G006790	6H	14269219	14271003	LC_TE	Retrotransposon protein, putative, Ty1-copia subclass
HORVU6Hr1G006800	6H	14274163	14274779	LC_u	undescribed protein
HORVU6Hr1G006810	6H	14281982	14284861	HC_G	glycerol-3-phosphate acyltransferase 6
HORVU6Hr1G006820	6H	14298275	14298947	LC_TE	Retrotransposon protein, putative, Ty1-copia subclass
HORVU6Hr1G006830	6H	14300484	14301129	LC_U	Chromosome 3B, genomic scaffold, cultivar Chinese Spring
HORVU6Hr1G006840	6H	14301793	14307089	HC_U	unknown function
HORVU6Hr1G006850	6H	14307914	14308357	LC_u	undescribed protein
HORVU6Hr1G006860	6H	14307914	14309072	HC_u	undescribed protein
HORVU6Hr1G006870	6H	14308627	14308905	LC_u	undescribed protein
HORVU6Hr1G006880	6H	14328002	14332255	HC_G	Carboxypeptidase Y homolog A
HORVU6Hr1G006890	6H	14333306	14334708	LC_u	undescribed protein
HORVU6Hr1G006900	6H	14334896	14335644	LC_u	undescribed protein
HORVU6Hr1G006910	6H	14353776	14355184	LC_u	undescribed protein
HORVU6Hr1G006920	6H	14385458	14385692	LC_u	undescribed protein
HORVU6Hr1G006930	6H	14389384	14390897	LC_TE	Retrotransposon protein, putative, Ty1-copia subclass
HORVU6Hr1G006940	6H	14404646	14405158	HC_G	Acetyl-coenzyme A synthetase
HORVU6Hr1G006950	6H	14473012	14474091	LC_u	undescribed protein
HORVU6Hr1G006960	6H	14475958	14476483	LC_u	undescribed protein
HORVU6Hr1G006970	6H	14476552	14477086	LC_u	undescribed protein
HORVU6Hr1G006980	6H	14480375	14481042	LC_u	undescribed protein
HORVU6Hr1G006990	6H	14492487	14493207	LC_u	undescribed protein
HORVU6Hr1G007000	6H	14493714	14494430	LC_u	undescribed protein
HORVU6Hr1G007010	6H	14494591	14498234	HC_G	myb domain protein 86
HORVU6Hr1G007020	6H	14498767	14502658	HC_G	RNA-binding protein NOB1
HORVU6Hr1G007030	6H	14499960	14506736	HC_G	Kelch repeat-containing protein
HORVU6Hr1G007040	6H	14507648	14508190	LC_u	undescribed protein
HORVU6Hr1G007050	6H	14508818	14510290	LC_u	undescribed protein
HORVU6Hr1G007060	6H	14510353	14511096	LC_u	undescribed protein
HORVU6Hr1G007070	6H	14511478	14511762	HC_G	undescribed protein
HORVU6Hr1G007080	6H	14563102	14563774	HC_TE?	F-box/kelch-repeat protein SKIP4
HORVU6Hr1G007090	6H	14563840	14565117	LC_u	undescribed protein
HORVU6Hr1G007100	6H	14565284	14568494	LC_u	undescribed protein
HORVU6Hr1G007110	6H	14568955	14570707	HC_G	Sulfotransferase
HORVU6Hr1G007120	6H	14573164	14573882	LC_u	undescribed protein
HORVU6Hr1G007130	6H	14576744	14577539	HC_U	Chromosome 3B, genomic scaffold, cultivar Chinese Spring
HORVU6Hr1G007140	6H	14577944	14578742	LC_TE	unknown function
HORVU6Hr1G007150	6H	14580713	14581606	LC_U	Chromosome 3B, genomic scaffold, cultivar Chinese Spring
HORVU6Hr1G007160	6H	14581678	14582951	LC_u	undescribed protein
HORVU6Hr1G007170	6H	14597958	14598664	LC_TE?	F-box/kelch-repeat protein SKIP4
HORVU6Hr1G007180	6H	14599430	14600659	HC_TE?	F-box/kelch-repeat protein SKIP4
HORVU6Hr1G007190	6H	14616908	14617633	LC_U	unknown function
HORVU6Hr1G007200	6H	14628827	14630303	LC_TE	Retrotransposon protein, putative, unclassified
HORVU6Hr1G007210	6H	14632038	14632445	LC_TE	unknown function
HORVU6Hr1G007220	6H	14633079	14633945	LC_U	unknown function
HORVU6Hr1G007230	6H	14635863	14636201	LC_TE	Retrotransposon protein, putative, Ty1-copia subclass
HORVU6Hr1G007240	6H	14636764	14637559	LC_TE	Retrotransposon protein, putative, Ty1-copia subclass
HORVU6Hr1G007250	6H	14637648	14638925	LC_u	undescribed protein
HORVU6Hr1G007260	6H	14639396	14639936	LC_u	undescribed protein
HORVU6Hr1G007270	6H	14642411	14642986	LC_TE	Retrotransposon protein, putative, unclassified, expressed
HORVU6Hr1G007280	6H	14647533	14647823	LC_TE	unknown function
HORVU6Hr1G007290	6H	14655117	14656301	LC_u	undescribed protein
HORVU6Hr1G007300	6H	14661710	14662630	LC_TE	Transposon Ty1-H Gag-Pol polyprotein
HORVU6Hr1G007310	6H	14671308	14672716	LC_u	undescribed protein
HORVU6Hr1G007320	6H	14690925	14691402	LC_u	undescribed protein
HORVU6Hr1G007330	6H	14692137	14693299	LC_TE	unknown function
HORVU6Hr1G007340	6H	14694376	14696455	HC_U	unknown function
HORVU6Hr1G007350	6H	14708414	14708620	LC_u	undescribed protein
HORVU6Hr1G007360	6H	14708773	14715383	HC_G	Chromosome 3B, genomic scaffold, cultivar Chinese Spring
HORVU6Hr1G007370	6H	14712402	14713432	LC_TE	Retrotransposon protein, putative, unclassified
HORVU6Hr1G007380	6H	14713149	14714348	LC_u	undescribed protein
HORVU6Hr1G007390	6H	14721605	14721918	HC_u	undescribed protein
HORVU6Hr1G007400	6H	14724880	14726333	LC_u	undescribed protein
HORVU6Hr1G007410	6H	14726572	14727734	LC_u	undescribed protein
HORVU6Hr1G007420	6H	14728374	14729071	LC_TE	Transposon Ty1-H Gag-Pol polyprotein
HORVU6Hr1G007430	6H	14729341	14731035	LC_TE	Retrotransposon protein, putative, Ty1-copia subclass
HORVU6Hr1G007440	6H	14731155	14732299	LC_TE	Retrotransposon protein, putative, Ty1-copia subclass
HORVU6Hr1G007450	6H	14733617	14734840	LC_u	undescribed protein
HORVU6Hr1G007460	6H	14735073	14735410	LC_u	undescribed protein
HORVU6Hr1G007470	6H	14752173	14753188	HC_G	Histone superfamily protein
HORVU6Hr1G007480	6H	14753761	14754853	LC_u	undescribed protein
HORVU6Hr1G007490	6H	14754955	14759257	LC_u	undescribed protein
HORVU6Hr1G007500	6H	14759403	14760421	HC_u	undescribed protein
HORVU6Hr1G007510	6H	14760686	14761813	LC_u	undescribed protein
HORVU6Hr1G007520	6H	14767174	14767763	LC_u	undescribed protein
HORVU6Hr1G007530	6H	14767977	14769667	LC_u	undescribed protein
HORVU6Hr1G007540	6H	14769652	14770201	HC_G	undescribed protein
HORVU6Hr1G007550	6H	14770513	14772280	HC_U	Plant protein of unknown function (DUF639)
HORVU6Hr1G007560	6H	14772633	14773148	HC_G	60S ribosomal protein L35a-1
HORVU6Hr1G007570	6H	14773381	14774006	LC_u	undescribed protein
HORVU6Hr1G007580	6H	14774733	14775550	LC_u	undescribed protein
HORVU6Hr1G007590	6H	14778419	14779184	LC_u	undescribed protein
HORVU6Hr1G007600	6H	14779423	14780327	LC_u	undescribed protein
HORVU6Hr1G007610	6H	14780381	14781233	LC_u	undescribed protein
HORVU6Hr1G007620	6H	14781369	14782045	LC_u	undescribed protein
HORVU6Hr1G007630	6H	14782526	14783835	LC_u	undescribed protein
HORVU6Hr1G007640	6H	14784383	14786093	LC_u	undescribed protein
HORVU6Hr1G007650	6H	14786203	14787323	LC_u	undescribed protein
HORVU6Hr1G007660	6H	14789351	14791008	LC_u	undescribed protein
HORVU6Hr1G007670	6H	14791169	14791817	LC_u	undescribed protein
HORVU6Hr1G007680	6H	14793112	14794638	LC_u	undescribed protein
HORVU6Hr1G007690	6H	14800955	14801116	HC_G	U-box domain-containing protein 4
HORVU6Hr1G007700	6H	14801801	14802760	LC_TE	Retrotransposon protein, putative, unclassified
HORVU6Hr1G007710	6H	14803335	14805490	LC_u	undescribed protein
HORVU6Hr1G007720	6H	14805839	14806625	LC_u	undescribed protein
HORVU6Hr1G007730	6H	14807218	14809748	LC_u	undescribed protein
HORVU6Hr1G007740	6H	14809837	14810756	LC_u	undescribed protein
HORVU6Hr1G007750	6H	14810860	14816949	HC_G	unknown function
HORVU6Hr1G007760	6H	14817082	14822051	LC_TE	Retrotransposon protein, putative, unclassified, expressed
HORVU6Hr1G007770	6H	14822688	14823210	LC_u	undescribed protein
HORVU6Hr1G007780	6H	14823714	14824803	LC_u	undescribed protein
HORVU6Hr1G007790	6H	14829711	14831122	LC_u	undescribed protein
HORVU6Hr1G007800	6H	14834400	14834994	LC_u	undescribed protein
HORVU6Hr1G007810	6H	14835942	14836312	LC_TE	undescribed protein
HORVU6Hr1G007820	6H	14863773	14864684	HC_G	Histone superfamily protein
HORVU6Hr1G007830	6H	14863953	14864341	HC_G	Histone H3
HORVU6Hr1G007840	6H	14914242	14916242	LC_u	undescribed protein
HORVU6Hr1G007850	6H	14917689	14920288	LC_TE	undescribed protein
HORVU6Hr1G007860	6H	14920426	14921319	LC_TE	Retrotransposon protein, putative, unclassified, expressed
HORVU6Hr1G007870	6H	14926703	14927517	LC_u	undescribed protein
HORVU6Hr1G007880	6H	14928126	14928578	LC_u	undescribed protein
HORVU6Hr1G007890	6H	14928789	14929441	LC_u	undescribed protein
HORVU6Hr1G007900	6H	14933284	14933735	LC_u	undescribed protein
HORVU6Hr1G007910	6H	14938517	14940884	LC_u	undescribed protein
HORVU6Hr1G007920	6H	14939067	14940884	LC_u	undescribed protein
HORVU6Hr1G007930	6H	14940954	14942047	LC_u	undescribed protein
HORVU6Hr1G007940	6H	14947513	14949875	LC_u	undescribed protein
HORVU6Hr1G007950	6H	14954904	14955880	LC_TE	undescribed protein
HORVU6Hr1G007960	6H	14955337	14956416	HC_u	undescribed protein
HORVU6Hr1G007970	6H	14957616	14958067	LC_u	undescribed protein
HORVU6Hr1G007980	6H	14959634	14960656	LC_u	undescribed protein
HORVU6Hr1G007990	6H	14960760	14961963	LC_u	undescribed protein
HORVU6Hr1G008000	6H	14963720	14964926	LC_u	undescribed protein
HORVU6Hr1G008010	6H	14965155	14966988	HC_G	U-box domain-containing protein 38
HORVU6Hr1G008020	6H	14970976	14994024	LC_TE	HAT family dimerisation domain containing protein
HORVU6Hr1G008030	6H	14994043	14995589	HC_TE?	unknown function
HORVU6Hr1G008040	6H	14998287	14998815	LC_u	undescribed protein
HORVU6Hr1G008050	6H	14998912	14999557	LC_u	undescribed protein
HORVU6Hr1G008060	6H	15002118	15002553	-	-
HORVU6Hr1G008070	6H	15003054	15004197	LC_u	undescribed protein
HORVU6Hr1G008080	6H	15004302	15006273	LC_u	undescribed protein
HORVU6Hr1G008090	6H	15007657	15008761	LC_u	undescribed protein
HORVU6Hr1G008100	6H	15010343	15010839	LC_u	undescribed protein
HORVU6Hr1G008110	6H	15010920	15011479	LC_u	undescribed protein
HORVU6Hr1G008120	6H	15033708	15034255	LC_u	undescribed protein
HORVU6Hr1G008130	6H	15035101	15042720	LC_u	undescribed protein
HORVU6Hr1G008140	6H	15038244	15038650	LC_u	undescribed protein
HORVU6Hr1G008150	6H	15039807	15040141	LC_u	undescribed protein
HORVU6Hr1G008160	6H	15040401	15040816	LC_u	undescribed protein
HORVU6Hr1G008170	6H	15042347	15042720	LC_u	undescribed protein
HORVU6Hr1G008180	6H	15051626	15052417	LC_u	undescribed protein
HORVU6Hr1G008190	6H	15052403	15053249	LC_u	undescribed protein
HORVU6Hr1G008200	6H	15084407	15098324	HC_G	Transducin/WD40 repeat-like superfamily protein
HORVU6Hr1G008210	6H	15087310	15088495	HC_G	Cathepsin B-like cysteine proteinase 4
HORVU6Hr1G008220	6H	15109347	15109900	LC_u	undescribed protein
HORVU6Hr1G008230	6H	15113056	15114384	HC_U	unknown function
HORVU6Hr1G008240	6H	15117172	15117609	LC_u	undescribed protein
HORVU6Hr1G008250	6H	15127900	15128576	LC_TE	Retrotransposon protein, putative, unclassified
HORVU6Hr1G008260	6H	15131860	15132788	LC_u	undescribed protein
HORVU6Hr1G008270	6H	15133240	15134555	LC_u	undescribed protein
HORVU6Hr1G008280	6H	15136241	15137805	LC_u	undescribed protein
HORVU6Hr1G008290	6H	15305469	15307213	LC_u	undescribed protein
HORVU6Hr1G008300	6H	15315675	15316958	LC_TE	Transposon Ty1-H Gag-Pol polyprotein
HORVU6Hr1G008310	6H	15317538	15317984	LC_TE	Retrotransposon protein, putative, unclassified
HORVU6Hr1G008320	6H	15318507	15319419	HC_G	Histone H2B.3
HORVU6Hr1G008330	6H	15326074	15331151	HC_G	Mediator of RNA polymerase II transcription subunit 15a
HORVU6Hr1G008340	6H	15418654	15418893	LC_u	undescribed protein
HORVU6Hr1G008350	6H	15436710	15437759	LC_TE	Retrotransposon protein, putative, Ty1-copia subclass
HORVU6Hr1G008360	6H	15487171	15488514	HC_G	Protein kinase superfamily protein
HORVU6Hr1G008370	6H	15495288	15495776	LC_u	undescribed protein
HORVU6Hr1G008380	6H	15507978	15508426	LC_u	undescribed protein
HORVU6Hr1G008390	6H	15509695	15510572	LC_u	undescribed protein
HORVU6Hr1G008400	6H	15511061	15512517	LC_u	undescribed protein
HORVU6Hr1G008410	6H	15513577	15514809	LC_u	undescribed protein
HORVU6Hr1G008420	6H	15515386	15516115	LC_u	undescribed protein
HORVU6Hr1G008430	6H	15518538	15519174	LC_u	undescribed protein
HORVU6Hr1G008440	6H	15519262	15520613	LC_u	undescribed protein
HORVU6Hr1G008450	6H	15519386	15522706	HC_U	unknown function
HORVU6Hr1G008460	6H	15535353	15536203	LC_u	undescribed protein
HORVU6Hr1G008470	6H	15545391	15545987	HC_G	Histone H2B.2
HORVU6Hr1G008480	6H	15548854	15549407	LC_u	undescribed protein
HORVU6Hr1G008490	6H	15549476	15550202	LC_u	undescribed protein
HORVU6Hr1G008500	6H	15550302	15550517	LC_u	undescribed protein
HORVU6Hr1G008510	6H	15552145	15552740	LC_u	undescribed protein
HORVU6Hr1G008520	6H	15560821	15561108	HC_G	Chromosome 3B, genomic scaffold, cultivar Chinese Spring
HORVU6Hr1G008530	6H	15562108	15565168	HC_TE?	F-box domain containing protein, expressed
HORVU6Hr1G008540	6H	15658618	15671011	HC_TE?	zinc ion binding
HORVU6Hr1G008550	6H	15671729	15680525	HC_G	Protein kinase domain containing protein, expressed
HORVU6Hr1G008560	6H	15679931	15680715	LC_u	undescribed protein
HORVU6Hr1G008570	6H	15680796	15681120	LC_u	undescribed protein
HORVU6Hr1G008580	6H	15681266	15688043	HC_G	Protein kinase domain containing protein, expressed
HORVU6Hr1G008590	6H	15689517	15694661	HC_G	30S ribosomal protein S1
HORVU6Hr1G008600	6H	15731005	15731307	LC_TE?	unknown function
HORVU6Hr1G008610	6H	15731404	15732595	LC_TE?	ATP-dependent DNA helicase PIF1
HORVU6Hr1G008620	6H	15753650	15760928	HC_G	receptor kinase 2
HORVU6Hr1G008630	6H	15778673	15779236	LC_u	undescribed protein
HORVU6Hr1G008640	6H	15798434	15803957	HC_G	catalase 1
AAC17730.1	6H	15801575	15803100	ncbi|CAT2	catalase 2
HORVU6Hr1G008650	6H	15815806	15817433	HC_G	serpin 3
HORVU6Hr1G008660	6H	15818152	15818372	LC_u	undescribed protein
HORVU6Hr1G008670	6H	15823176	15824197	HC_G	Transmembrane protein 97, predicted
HORVU6Hr1G008680	6H	15843523	15847165	HC_G	Protein NRT1/ PTR FAMILY 5.2
HORVU6Hr1G008690	6H	15855587	15859057	LC_TE	ATP-dependent DNA helicase PIF1
HORVU6Hr1G008700	6H	15872529	15872958	HC_u	undescribed protein
HORVU6Hr1G008710	6H	15873019	15873289	LC_U	unknown function
HORVU6Hr1G008720	6H	15894647	15946716	HC_G	Cathepsin B-like cysteine proteinase 5
HORVU6Hr1G008730	6H	15967873	15968410	HC_G	catalase 3
HORVU6Hr1G008740	6H	15971397	15972266	LC_TE	Retrotransposon protein, putative, Ty1-copia subclass
HORVU6Hr1G008750	6H	15983105	15983449	LC_TE	Retrotransposon protein, putative, unclassified, expressed
HORVU6Hr1G008760	6H	15987092	15987385	LC_u	undescribed protein
HORVU6Hr1G008770	6H	15989160	15990244	LC_u	undescribed protein
HORVU6Hr1G008780	6H	15995418	15997214	HC_G	Cathepsin B-like cysteine proteinase 5
HORVU6Hr1G008790	6H	16002003	16002272	HC_TE?	Ribosomal protein-like
HORVU6Hr1G008800	6H	16002303	16002515	LC_TE	unknown function
HORVU6Hr1G008810	6H	16036851	16037074	LC_u	undescribed protein
HORVU6Hr1G008820	6H	16044240	16044523	LC_u	undescribed protein
HORVU6Hr1G008830	6H	16063796	16067137	LC_TE	Transposon protein, putative, CACTA, En/Spm sub-class
HORVU6Hr1G008840	6H	16081808	16083443	HC_G	serpin 3
HORVU6Hr1G008850	6H	16084873	16088465	HC_G	Alpha-galactosidase
HORVU6Hr1G008860	6H	16102575	16104048	HC_G	serpin 3
HORVU6Hr1G008870	6H	16119781	16256290	HC_G	Pentatricopeptide repeat-containing protein
HORVU6Hr1G008880	6H	16128709	16132851	HC_G	Heat shock 70 kDa protein C
HORVU6Hr1G008890	6H	16134240	16135705	LC_u	undescribed protein
HORVU6Hr1G008900	6H	16135242	16135456	LC_u	undescribed protein
HORVU6Hr1G008910	6H	16140577	16140804	LC_u	undescribed protein
HORVU6Hr1G008920	6H	16151019	16153013	HC_G	Disease resistance-responsive (dirigent-like protein) family protein
HORVU6Hr1G008930	6H	16156991	16179201	HC_G	receptor-like protein kinase 2
HORVU6Hr1G008940	6H	16177529	16178205	LC_TE	Zinc finger protein 862
HORVU6Hr1G008950	6H	16181554	16182743	LC_u	undescribed protein
HORVU6Hr1G008960	6H	16192132	16192495	LC_TE	Retrotransposon protein, putative, unclassified
HORVU6Hr1G008970	6H	16195605	16198491	HC_G	YELLOW STRIPE like 7
HORVU6Hr1G008980	6H	16204249	16204446	LC_TE	Transposon protein, putative, Pong sub-class
HORVU6Hr1G008990	6H	16213544	16214389	LC_U	unknown protein
HORVU6Hr1G009000	6H	16233252	16234396	HC_G	Heavy metal transport/detoxification superfamily protein
HORVU6Hr1G009010	6H	16240111	16242624	HC_G	YELLOW STRIPE like 7
HORVU6Hr1G009020	6H	16257603	16258151	HC_G	histone H2A 7
HORVU6Hr1G009030	6H	16262068	16262609	HC_G	Chromosome 3B, genomic scaffold, cultivar Chinese Spring
HORVU6Hr1G009040	6H	16277527	16281951	HC_G	Disease resistance-responsive (dirigent-like protein) family protein
HORVU6Hr1G009050	6H	16291221	16292689	LC_u	undescribed protein
HORVU6Hr1G009060	6H	16320256	16320909	LC_u	undescribed protein
HORVU6Hr1G009070	6H	16334102	16336221	HC_G	Disease resistance-responsive (dirigent-like protein) family protein
HORVU6Hr1G009080	6H	16337130	16338106	LC_TE	Retrotransposon protein, putative, Ty1-copia subclass
HORVU6Hr1G009090	6H	16346336	16364646	HC_G	Leucine-rich repeat receptor-like protein kinase family protein
HORVU6Hr1G009100	6H	16364281	16367178	HC_G	Leucine-rich repeat receptor-like protein kinase family protein
HORVU6Hr1G009110	6H	16369024	16369459	LC_u	undescribed protein
HORVU6Hr1G009120	6H	16369615	16370013	HC_G	receptor-like protein kinase 2
HORVU6Hr1G009130	6H	16371266	16376785	LC_TE	Gag/pol
HORVU6Hr1G009140	6H	16373471	16373704	LC_u	undescribed protein
HORVU6Hr1G009150	6H	16386218	16389590	HC_G	Cysteine-rich receptor-like protein kinase 10
HORVU6Hr1G009160	6H	16402809	16408957	HC_G	terpene synthase 21
HORVU6Hr1G009170	6H	16416655	16422215	HC_G	NAD(P)-binding Rossmann-fold superfamily protein
HORVU6Hr1G009180	6H	16423491	16426500	HC_G	Leucine-rich repeat receptor-like protein kinase family protein
HORVU6Hr1G009190	6H	16434446	16435384	HC_G	Pre-mRNA-splicing factor ISY1 homolog
HORVU6Hr1G009200	6H	16441312	16442726	LC_u	undescribed protein
HORVU6Hr1G009210	6H	16441312	16444207	LC_TE?	F-box family-4
HORVU6Hr1G009220	6H	16476470	16483070	HC_G	BHLH transcription factor
HORVU6Hr1G009230	6H	16476518	16483069	HC_G	NAD(P)-binding Rossmann-fold superfamily protein
HORVU6Hr1G009240	6H	16489723	16489884	LC_u	undescribed protein
HORVU6Hr1G009250	6H	16490016	16490173	LC_u	undescribed protein
HORVU6Hr1G009260	6H	16539039	16539490	LC_u	undescribed protein
HORVU6Hr1G009270	6H	16539448	16543026	HC_G	receptor-like protein kinase 2
HORVU6Hr1G009280	6H	16582995	16586993	HC_G	copper ion transmembrane transporters
HORVU6Hr1G009290	6H	16610936	16611508	LC_u	undescribed protein
HORVU6Hr1G009300	6H	16611775	16612643	LC_u	undescribed protein
HORVU6Hr1G009310	6H	16613029	16613989	LC_u	undescribed protein
HORVU6Hr1G009320	6H	16614054	16615401	LC_u	undescribed protein
HORVU6Hr1G009330	6H	16623868	16627690	HC_G	BTB/POZ domain-containing protein
HORVU6Hr1G009340	6H	16630662	16633881	LC_TE?	unknown function
HORVU6Hr1G009350	6H	16638663	16703261	HC_G	Acylamino-acid-releasing enzyme
HORVU6Hr1G009360	6H	16696234	16698247	HC_G	Peroxidase superfamily protein
HORVU6Hr1G009370	6H	16696792	16698247	-	-
HORVU6Hr1G009380	6H	16745304	16748548	HC_G	Protein canopy-1
HORVU6Hr1G009390	6H	16747673	16748433	LC_u	undescribed protein
HORVU6Hr1G009400	6H	16748944	16751247	HC_G	60S ribosomal protein L13-1
HORVU6Hr1G009410	6H	16825733	16828439	HC_G	MOB kinase activator-like 1A
HORVU6Hr1G009420	6H	16867314	16870916	LC_u	undescribed protein
HORVU6Hr1G009430	6H	16875697	16879498	HC_G	GMP synthase [glutamine-hydrolyzing]
HORVU6Hr1G009440	6H	16881178	16883161	HC_TE?	unknown function
HORVU6Hr1G009450	6H	16885640	16886349	HC_G	unknown function
HORVU6Hr1G009460	6H	16886610	16888348	LC_TE	unknown function
HORVU6Hr1G009470	6H	16889814	16890644	HC_U	unknown function
HORVU6Hr1G009480	6H	16890736	16895342	HC_G	Low PSII Accumulation 3
HORVU6Hr1G009490	6H	16898289	16901049	HC_G	MOB kinase activator-like 1A
HORVU6Hr1G009500	6H	16914038	16915845	HC_G	Peroxidase superfamily protein
HORVU6Hr1G009520	6H	16992153	16997785	HC_G	glutamate receptor 3.3
HORVU6Hr1G009530	6H	17022032	17026482	HC_G	pentatricopeptide repeat 336
HORVU6Hr1G009540	6H	17023762	17026479	HC_G	Carbohydrate-binding X8 domain superfamily protein
HORVU6Hr1G009550	6H	17037618	17038693	HC_G	Chromosome 3B, genomic scaffold, cultivar Chinese Spring
HORVU6Hr1G009560	6H	17080541	17080732	HC_G	Protein TIME FOR COFFEE
HORVU6Hr1G009570	6H	17086829	17088965	HC_G	Heat shock 70 kDa protein 3
HORVU6Hr1G009580	6H	17120837	17122184	LC_u	undescribed protein
HORVU6Hr1G009590	6H	17122301	17125053	LC_u	undescribed protein
HORVU6Hr1G009600	6H	17135591	17136160	LC_u	undescribed protein
HORVU6Hr1G009610	6H	17152485	17153076	LC_u	undescribed protein
HORVU6Hr1G009620	6H	17153884	17159427	HC_G	Mannan endo-1,4-beta-mannosidase 7
HORVU6Hr1G009630	6H	17157073	17158963	LC_u	undescribed protein
HORVU6Hr1G009640	6H	17162089	17162486	LC_u	undescribed protein
HORVU6Hr1G009650	6H	17164959	17165598	LC_u	undescribed protein
HORVU6Hr1G009660	6H	17165855	17166766	LC_u	undescribed protein
HORVU6Hr1G009670	6H	17167823	17172865	HC_G	signal peptide peptidase
HORVU6Hr1G009680	6H	17183958	17186491	LC_u	undescribed protein
HORVU6Hr1G009690	6H	17192584	17195349	HC_G	Glucan endo-1,3-beta-glucosidase 3
HORVU6Hr1G009700	6H	17203020	17203428	HC_G	Protein TIME FOR COFFEE
HORVU6Hr1G009710	6H	17266289	17267092	HC_u	undescribed protein
HORVU6Hr1G009720	6H	17281803	17282357	HC_G	Magnesium-chelatase subunit H
HORVU6Hr1G009730	6H	17330491	17330610	HC_u	undescribed protein
HORVU6Hr1G009740	6H	17332669	17332953	HC_G	Protein FAR-RED IMPAIRED RESPONSE 1
HORVU6Hr1G009750	6H	17333278	17334099	HC_TE?	FAR1-related sequence 5
HORVU6Hr1G009760	6H	17338245	17341153	HC_G	TRICHOME BIREFRINGENCE-LIKE 13
HORVU6Hr1G009770	6H	17343975	17355993	HC_G	RNA ligase isoform 1
HORVU6Hr1G009780	6H	17346747	17350988	LC_TE	unknown function
HORVU6Hr1G009790	6H	17408043	17408974	HC_G	Endoglucanase
HORVU6Hr1G009800	6H	17409573	17410021	LC_u	undescribed protein
HORVU6Hr1G009810	6H	17441010	17441829	LC_u	undescribed protein
HORVU6Hr1G009820	6H	17539407	17542850	HC_G	RING/U-box superfamily protein
HORVU6Hr1G009830	6H	17550138	17550698	LC_u	undescribed protein
HORVU6Hr1G009840	6H	17550417	17550653	LC_u	undescribed protein
HORVU6Hr1G009850	6H	17568115	17573728	HC_G	GDSL esterase/lipase
HORVU6Hr1G009860	6H	17570042	17571812	LC_u	undescribed protein
HORVU6Hr1G009870	6H	17587405	17588233	LC_TE	Retrotransposon protein, putative, unclassified
HORVU6Hr1G009880	6H	17637297	17639168	HC_G	UDP-Glycosyltransferase superfamily protein
HORVU6Hr1G009890	6H	17642245	17644341	HC_G	Pentatricopeptide repeat-containing protein
HORVU6Hr1G009900	6H	17667525	17791535	HC_G	Protein kinase superfamily protein
HORVU6Hr1G009910	6H	17715239	17718642	HC_G	Protein kinase superfamily protein
HORVU6Hr1G009920	6H	17721049	17721528	LC_TE	Retrotransposon protein, putative, unclassified
HORVU6Hr1G009930	6H	17724055	17725227	HC_G	protein kinase 1B
HORVU6Hr1G009940	6H	17796119	17797456	HC_TE?	Disease resistance protein RGA2
HORVU6Hr1G009950	6H	17798094	17798459	LC_TE	RNA-directed DNA polymerase (reverse transcriptase)-related family protein
HORVU6Hr1G009960	6H	17798712	17799794	LC_TE	unknown function
HORVU6Hr1G009970	6H	17799930	17800187	HC_U	unknown function
HORVU6Hr1G009980	6H	17800266	17801327	LC_TE	unknown function
HORVU6Hr1G009990	6H	17804669	17805379	HC_G	Disease resistance protein RGA2
HORVU6Hr1G010000	6H	17806671	17810586	HC_G	Disease resistance protein
HORVU6Hr1G010010	6H	17826409	17829363	HC_G	Disease resistance protein RGA2
HORVU6Hr1G010020	6H	17828191	17834030	LC_u	undescribed protein
HORVU6Hr1G010030	6H	17830226	17834003	LC_u	undescribed protein
HORVU6Hr1G010040	6H	17836971	17837602	HC_G	Disease resistance protein RGA2
HORVU6Hr1G010050	6H	17851141	17927010	HC_G	Protein kinase superfamily protein
HORVU6Hr1G010060	6H	17852408	17852644	LC_TE	Retrotransposon protein, putative, Ty1-copia subclass
HORVU6Hr1G010070	6H	17862083	17876882	LC_TE?	Disease resistance protein
HORVU6Hr1G010080	6H	17870823	17871490	LC_u	undescribed protein
HORVU6Hr1G010090	6H	17881216	17881881	LC_U	Chromosome 3B, genomic scaffold, cultivar Chinese Spring
HORVU6Hr1G010100	6H	17883059	17888933	HC_G	Disease resistance protein
HORVU6Hr1G010110	6H	17899298	17900555	HC_G	Disease resistance protein RGA2
HORVU6Hr1G010120	6H	17921827	17931664	HC_G	Pentatricopeptide repeat-containing protein
HORVU6Hr1G010130	6H	17947903	17948364	HC_G	Disease resistance protein (CC-NBS-LRR class) family
HORVU6Hr1G010140	6H	17958222	17960076	HC_TE?	Disease resistance protein RGA2
HORVU6Hr1G010150	6H	17966412	17967639	HC_G	Disease resistance protein RGA2
HORVU6Hr1G010160	6H	17966807	17967699	LC_u	undescribed protein
HORVU6Hr1G010170	6H	17985282	17985467	LC_u	undescribed protein
HORVU6Hr1G010180	6H	17995426	17998588	HC_G	Disease resistance protein RGA2
HORVU6Hr1G010190	6H	18009107	18014452	HC_G	Lectin-related protein
HORVU6Hr1G010200	6H	18013579	18148259	HC_G	receptor-like protein kinase 4
HORVU6Hr1G010210	6H	18020194	18021434	LC_u	undescribed protein
HORVU6Hr1G010220	6H	18021242	18024883	HC_TE?	Disease resistance protein
HORVU6Hr1G010230	6H	18065697	18075325	HC_G	Disease resistance protein RGA2
HORVU6Hr1G010240	6H	18066596	18066796	LC_TE	Retrotransposon protein, putative, unclassified
HORVU6Hr1G010250	6H	18066830	18067057	LC_TE	unknown function
HORVU6Hr1G010260	6H	18067364	18067863	LC_TE	Retrotransposon protein, putative, unclassified
HORVU6Hr1G010270	6H	18067981	18068731	LC_U	unknown function
HORVU6Hr1G010280	6H	18069440	18070732	HC_G	GDSL esterase/lipase
HORVU6Hr1G010290	6H	18070718	18071131	HC_G	Cysteine-rich receptor-like protein kinase 26
HORVU6Hr1G010300	6H	18081270	18081755	HC_G	GDSL esterase/lipase
HORVU6Hr1G010310	6H	18082855	18083136	HC_G	calcium ATPase 2
HORVU6Hr1G010320	6H	18128241	18128519	HC_G	Disease resistance protein (CC-NBS-LRR class) family
HORVU6Hr1G010330	6H	18129949	18136295	LC_TE?	Disease resistance protein RGA2
HORVU6Hr1G010340	6H	18187845	18189208	HC_G	Peroxidase superfamily protein
HORVU6Hr1G010350	6H	18256775	18257074	HC_u	undescribed protein
HORVU6Hr1G010360	6H	18308064	18309412	LC_U	unknown function
HORVU6Hr1G010370	6H	18337220	18338282	HC_G	structural maintenance of chromosomes 6A
HORVU6Hr1G010380	6H	18375666	18381389	LC_TE	unknown function
HORVU6Hr1G010390	6H	18380874	18381637	HC_U	Protein of unknown function (DUF1230)
HORVU6Hr1G010400	6H	18383670	18386311	HC_u	undescribed protein
HORVU6Hr1G010410	6H	18383929	18385762	LC_u	undescribed protein
HORVU6Hr1G010420	6H	18415302	18426205	HC_G	proteasome inhibitor-related
HORVU6Hr1G010430	6H	18445323	18445800	HC_G	Proteasome subunit beta type
HORVU6Hr1G010440	6H	18482841	18486888	HC_G	Alpha-2,8-sialyltransferase 8B
HORVU6Hr1G010450	6H	18487518	18487769	LC_u	undescribed protein
HORVU6Hr1G010460	6H	18487668	18488529	HC_u	undescribed protein
HORVU6Hr1G010470	6H	18494732	18496588	HC_G	AT-hook motif nuclear-localized protein 20
HORVU6Hr1G010480	6H	18499430	18499609	LC_TE	unknown function
HORVU6Hr1G010490	6H	18503024	18508064	HC_G	GTPase Obg
HORVU6Hr1G010500	6H	18519368	18525004	HC_G	Transcription elongation factor A protein 2
HORVU6Hr1G010510	6H	18526004	18526190	LC_u	undescribed protein
HORVU6Hr1G010520	6H	18578346	18579634	LC_U	unknown protein
HORVU6Hr1G010530	6H	18594570	18599735	HC_G	Transcription elongation factor A protein 2
HORVU6Hr1G010540	6H	18620431	18620868	HC_u	undescribed protein
HORVU6Hr1G010550	6H	18658264	18658761	HC_u	undescribed protein
HORVU6Hr1G010560	6H	18708837	18709314	HC_u	undescribed protein
HORVU6Hr1G010570	6H	18783258	18783661	LC_u	undescribed protein
HORVU6Hr1G010580	6H	18785090	18786992	HC_G	Myb family transcription factor APL
HORVU6Hr1G010590	6H	18790815	18791003	LC_TE?	Stackhouse genomic scaffold, scaffold_308
HORVU6Hr1G010600	6H	18822493	18823302	LC_u	undescribed protein
HORVU6Hr1G010610	6H	18822591	18827476	HC_TE?	Chromosome 3B, genomic scaffold, cultivar Chinese Spring
HORVU6Hr1G010620	6H	18834983	18835338	LC_u	undescribed protein
HORVU6Hr1G010630	6H	18837989	18838372	LC_u	undescribed protein
HORVU6Hr1G010640	6H	18839647	18839941	LC_u	undescribed protein
HORVU6Hr1G010650	6H	18851316	18853337	HC_G	Protein LURP-one-related 15
HORVU6Hr1G010660	6H	18880137	18880359	LC_u	undescribed protein
HORVU6Hr1G010670	6H	18880999	18881769	LC_TE	hAT dimerisation domain-containing protein
HORVU6Hr1G010680	6H	18898548	18905264	HC_G	Copine-3
HORVU6Hr1G010690	6H	18899263	18900298	LC_u	undescribed protein
HORVU6Hr1G010700	6H	18908860	18912364	HC_G	RNA-binding protein Nova-1
HORVU6Hr1G010710	6H	18918078	18918761	LC_u	undescribed protein
HORVU6Hr1G010720	6H	18921907	18922929	HC_G	Leucine-rich repeat receptor-like protein kinase family protein
HORVU6Hr1G010730	6H	18927644	18930445	HC_G	Leucine-rich repeat receptor-like protein kinase family protein
HORVU6Hr1G010740	6H	18937635	18941328	HC_G	Cytochrome P450 superfamily protein
HORVU6Hr1G010750	6H	18976848	18977909	LC_u	undescribed protein
HORVU6Hr1G010760	6H	18976863	18981126	HC_G	undescribed protein
HORVU6Hr1G010770	6H	18978783	18981126	LC_u	undescribed protein
HORVU6Hr1G010780	6H	19017462	19024786	HC_G	Protein NRT1/ PTR FAMILY 8.3
CCJ47217.1	6H	19017809	19018150	ncbi|HvNRT1(PTR)II-17	putative proton-dependent olig
CCJ47268.1	6H	19018781	19019736	ncbi|HvPTR1-like_25	putative proton-dependent olig
HORVU6Hr1G010790	6H	19019768	19020074	LC_u	undescribed protein
HORVU6Hr1G010800	6H	19023888	19024232	HC_u	undescribed protein
HORVU6Hr1G010810	6H	19036599	19039371	HC_u	undescribed protein
HORVU6Hr1G010820	6H	19063370	19064215	HC_u	undescribed protein
HORVU6Hr1G010830	6H	19070005	19070199	LC_u	undescribed protein
HORVU6Hr1G010840	6H	19119704	19120014	HC_G	Acyl-coenzyme A oxidase 1
HORVU6Hr1G010850	6H	19120810	19121852	HC_G	CCT motif family protein
HORVU6Hr1G010860	6H	19241155	19241664	LC_u	undescribed protein
HORVU6Hr1G010870	6H	19243125	19252370	HC_G	Rhamnogalacturonate lyase family protein
HORVU6Hr1G010880	6H	19243925	19245202	LC_u	undescribed protein
HORVU6Hr1G010890	6H	19297779	19298426	HC_u	undescribed protein
HORVU6Hr1G010900	6H	19298084	19298578	LC_u	undescribed protein
HORVU6Hr1G010910	6H	19310415	19310903	HC_G	Adenine nucleotide alpha hydrolases-like superfamily protein
HORVU6Hr1G010920	6H	19311414	19314688	LC_u	undescribed protein
HORVU6Hr1G010930	6H	19314800	19315135	LC_u	undescribed protein
HORVU6Hr1G010940	6H	19317461	19317913	LC_u	undescribed protein
HORVU6Hr1G010950	6H	19319444	19322971	LC_U	unknown protein
HORVU6Hr1G010960	6H	19324872	19326871	HC_G	AT1G76250-like protein
HORVU6Hr1G010970	6H	19332426	19332767	LC_TE	TTF-type zinc finger protein with HAT dimerisation domain
HORVU6Hr1G010980	6H	19367551	19369782	HC_G	2-oxoglutarate (2OG) and Fe(II)-dependent oxygenase superfamily protein
HORVU6Hr1G010990	6H	19374529	19379595	HC_G	B1160F02.11 protein
HORVU6Hr1G011000	6H	19381900	19383141	HC_G	Eukaryotic aspartyl protease family protein
HORVU6Hr1G011010	6H	19414128	19415101	HC_G	RING/U-box superfamily protein
HORVU6Hr1G011020	6H	19418348	19420779	HC_G	Histone superfamily protein
HORVU6Hr1G011030	6H	19498252	19499358	HC_G	Histone superfamily protein
HORVU6Hr1G011040	6H	19502283	19502756	LC_u	undescribed protein
HORVU6Hr1G011050	6H	19541242	19542101	HC_G	Dehydrin 12
AAD38400.1	6H	19541376	19541892	ncbi|Dhn12	dehydrin 12
HORVU6Hr1G011060	6H	19543429	19549800	HC_U	unknown function
HORVU6Hr1G011070	6H	19543796	19544469	LC_u	undescribed protein
HORVU6Hr1G011080	6H	19546565	19546774	HC_G	Endoplasmin homolog
HORVU6Hr1G011090	6H	19555740	19558134	HC_u	undescribed protein
HORVU6Hr1G011100	6H	19555778	19556051	HC_u	undescribed protein
HORVU6Hr1G011110	6H	19556190	19557632	HC_G	UDP-Glycosyltransferase superfamily protein
HORVU6Hr1G011120	6H	19567405	19572358	HC_G	Glutathione S-transferase family protein
HORVU6Hr1G011130	6H	19599314	19599658	LC_TE	Retrotransposon protein, putative, unclassified, expressed
HORVU6Hr1G011140	6H	19604837	19611852	HC_G	2-succinylbenzoate--CoA ligase
HORVU6Hr1G011150	6H	19615972	19616317	LC_u	undescribed protein
HORVU6Hr1G011160	6H	19616412	19621427	HC_G	Carboxypeptidase B2
HORVU6Hr1G011170	6H	19619238	19619477	LC_u	undescribed protein
HORVU6Hr1G011180	6H	19621868	19624783	HC_G	Syntaxin-51
HORVU6Hr1G011190	6H	19629810	19634938	LC_u	undescribed protein
HORVU6Hr1G011200	6H	19631145	19631345	HC_u	undescribed protein
HORVU6Hr1G011210	6H	19632585	19635063	LC_u	undescribed protein
HORVU6Hr1G011220	6H	19746431	19749165	LC_u	undescribed protein
HORVU6Hr1G011230	6H	20168559	20168696	LC_u	undescribed protein
HORVU6Hr1G011230	6H	20168559	20168696	LC_u	undescribed protein
HORVU6Hr1G011240	6H	20219444	20219835	LC_u	undescribed protein
HORVU6Hr1G011250	6H	20268190	20268396	LC_TE	unknown function
HORVU6Hr1G011260	6H	20284940	20461422	HC_G	Beta-fructofuranosidase, insoluble isoenzyme 4
HORVU6Hr1G011270	6H	20292574	20293578	HC_u	undescribed protein
HORVU6Hr1G011280	6H	20361905	20366987	LC_u	undescribed protein
HORVU6Hr1G011290	6H	20371904	20374498	HC_U	Chromosome 3B, genomic scaffold, cultivar Chinese Spring
HORVU6Hr1G011300	6H	20373344	20374367	LC_u	undescribed protein
HORVU6Hr1G011310	6H	20375364	20375752	LC_U	unknown function
HORVU6Hr1G011320	6H	20375870	20376451	LC_TE	Retrotransposon protein, putative, unclassified
HORVU6Hr1G011330	6H	20396836	20397905	LC_U	unknown function
HORVU6Hr1G011340	6H	20455613	20457686	LC_u	undescribed protein
HORVU6Hr1G011350	6H	20611501	20640921	HC_G	receptor kinase 3
HORVU6Hr1G011360	6H	20639634	20640877	LC_u	undescribed protein
HORVU6Hr1G011370	6H	20642201	20643096	LC_u	undescribed protein
HORVU6Hr1G011380	6H	20662035	20662850	HC_G	Chromosome 3B, genomic scaffold, cultivar Chinese Spring
HORVU6Hr1G011390	6H	20662951	20666358	HC_TE?	Chromosome 3B, genomic scaffold, cultivar Chinese Spring
HORVU6Hr1G011400	6H	20664350	20664647	LC_u	undescribed protein
HORVU6Hr1G011410	6H	20664954	20665206	LC_u	undescribed protein
HORVU6Hr1G011420	6H	20682616	20683279	LC_U	unknown function
HORVU6Hr1G011430	6H	20686501	20687188	LC_TE	unknown function
HORVU6Hr1G011440	6H	20696502	20697019	LC_u	undescribed protein
HORVU6Hr1G011450	6H	20729838	20731181	HC_TE?	Chromosome 3B, genomic scaffold, cultivar Chinese Spring
HORVU6Hr1G011460	6H	20890207	20895063	HC_G	Ubiquitin thioesterase otubain-like
HORVU6Hr1G011470	6H	20958730	20963279	HC_G	Ubiquitin thioesterase otubain-like
HORVU6Hr1G011480	6H	21066698	21067288	HC_G	receptor-like protein kinase 1
HORVU6Hr1G011490	6H	21067713	21071579	HC_G	histone H2A 6
HORVU6Hr1G011500	6H	21078025	21079078	HC_G	Anthocyanin 5-aromatic acyltransferase
HORVU6Hr1G011510	6H	21084511	21085391	HC_G	Histone superfamily protein
HORVU6Hr1G011520	6H	21089171	21089714	HC_G	Histone superfamily protein
HORVU6Hr1G011530	6H	21089171	21089885	LC_u	undescribed protein
HORVU6Hr1G011540	6H	21123899	21124837	HC_G	Histone superfamily protein
HORVU6Hr1G011550	6H	21146528	21193375	HC_G	receptor-like protein kinase 1
HORVU6Hr1G011560	6H	21288102	21288506	LC_TE	unknown function
HORVU6Hr1G011570	6H	21291797	21295907	HC_TE?	Chromosome 3B, genomic scaffold, cultivar Chinese Spring
HORVU6Hr1G011580	6H	21309165	21317973	HC_TE?	Chromosome 3B, genomic scaffold, cultivar Chinese Spring
HORVU6Hr1G011590	6H	21312909	21313372	LC_u	undescribed protein
HORVU6Hr1G011600	6H	21318616	21318938	LC_TE	Transposon protein, putative, Mutator sub-class
HORVU6Hr1G011610	6H	21408830	21409146	LC_u	undescribed protein
HORVU6Hr1G011620	6H	21429084	21429901	HC_G	histone H2A 6
HORVU6Hr1G011630	6H	21434114	21435002	HC_U	unknown function
HORVU6Hr1G011640	6H	21436539	21443795	HC_G	Pre-mRNA-processing factor 6
HORVU6Hr1G011650	6H	21436555	21443767	HC_G	Protein kinase family protein
HORVU6Hr1G011660	6H	21446185	21452397	HC_G	DNA-directed RNA polymerase II subunit 4
HORVU6Hr1G011670	6H	21460126	21460637	HC_U	unknown function
HORVU6Hr1G011680	6H	21461335	21461843	HC_U	unknown function
HORVU6Hr1G011690	6H	21480897	21481082	LC_u	undescribed protein
HORVU6Hr1G011700	6H	21555818	21556777	HC_G	DNA-directed RNA polymerases I, II, and III subunit RPABC1
HORVU6Hr1G011710	6H	21593308	21593847	HC_G	Histone superfamily protein
HORVU6Hr1G011720	6H	21601572	21603588	HC_G	Potassium transporter 19
HORVU6Hr1G011730	6H	21705237	21705494	HC_U	unknown function
HORVU6Hr1G011740	6H	21708750	21708980	HC_TE?	unknown function
HORVU6Hr1G011750	6H	21711316	21714535	HC_G	Disease resistance protein
HORVU6Hr1G011760	6H	21754254	21817030	-	-
HORVU6Hr1G011770	6H	21759861	21760091	HC_TE?	unknown function
HORVU6Hr1G011780	6H	21802795	21803839	HC_G	Histone superfamily protein
HORVU6Hr1G011790	6H	21815982	21821526	HC_G	serine/threonine protein kinase 2
HORVU6Hr1G011800	6H	21887804	21888111	LC_u	undescribed protein
HORVU6Hr1G011810	6H	21887806	21887973	LC_u	undescribed protein
HORVU6Hr1G011820	6H	21948837	21948952	HC_G	Histone superfamily protein
HORVU6Hr1G011830	6H	21951013	21951922	LC_TE	Transposon Ty1-OL Gag-Pol polyprotein
HORVU6Hr1G011840	6H	21979190	21980321	LC_u	undescribed protein
HORVU6Hr1G011850	6H	22018357	22019132	HC_U	unknown function
HORVU6Hr1G011860	6H	22047193	22047937	HC_U	unknown function
HORVU6Hr1G011870	6H	22053835	22054585	LC_u	undescribed protein
HORVU6Hr1G011880	6H	22068623	22069699	HC_G	BTB/POZ domain-containing protein
HORVU6Hr1G011890	6H	22184226	22185827	HC_G	Stackhouse genomic scaffold, scaffold_132
HORVU6Hr1G011900	6H	22184297	22185796	LC_u	undescribed protein
HORVU6Hr1G011910	6H	22229164	22240272	HC_G	arginine/serine-rich splicing factor 35
HORVU6Hr1G011920	6H	22240618	22242110	LC_u	undescribed protein
HORVU6Hr1G011930	6H	22243215	22244537	HC_G	Cathepsin B-like cysteine proteinase 4
HORVU6Hr1G011940	6H	22248229	22249176	LC_TE	Transposon protein, putative, CACTA, En/Spm sub-class
HORVU6Hr1G011950	6H	22257108	22258822	HC_G	Histone-lysine N-methyltransferase 2C
HORVU6Hr1G011960	6H	22273162	22274287	LC_u	undescribed protein
HORVU6Hr1G011970	6H	22274590	22275706	HC_G	Calcium-binding EF-hand family protein
HORVU6Hr1G011980	6H	22306851	22307306	HC_G	NPL4-like protein 1
HORVU6Hr1G011990	6H	22359790	22361292	HC_U	unknown function
HORVU6Hr1G012000	6H	22388335	22389583	HC_G	NPL4-like protein 1
HORVU6Hr1G012010	6H	22570255	22573536	HC_G	Eukaryotic translation initiation factor 3 subunit J-A
HORVU6Hr1G012020	6H	22583806	22588324	HC_G	Division protein
HORVU6Hr1G012030	6H	22764300	22765010	HC_TE?	F-box and associated interaction domains-containing protein
HORVU6Hr1G012040	6H	22807700	22812319	HC_G	Pentatricopeptide repeat-containing protein
HORVU6Hr1G012050	6H	22810350	22813846	HC_G	Histone deacetylase complex subunit SAP18
HORVU6Hr1G012060	6H	22820987	22827567	HC_G	Poly(A) RNA polymerase protein 2
HORVU6Hr1G012070	6H	22822336	22831060	HC_G	MATE efflux family protein
HORVU6Hr1G012080	6H	22831038	22831365	LC_u	undescribed protein
HORVU6Hr1G012090	6H	22863810	22867383	HC_G	terpene synthase 14
HORVU6Hr1G012100	6H	22888873	22889260	LC_TE	unknown function
HORVU6Hr1G012110	6H	22894582	22904710	HC_G	terpene synthase 14
HORVU6Hr1G012120	6H	22901034	22901565	LC_u	undescribed protein
HORVU6Hr1G012130	6H	22901643	22902092	LC_u	undescribed protein
HORVU6Hr1G012140	6H	22902722	22902998	LC_u	undescribed protein
HORVU6Hr1G012150	6H	22952359	22952490	LC_TE	Chromosome 3B, genomic scaffold, cultivar Chinese Spring
HORVU6Hr1G012160	6H	22953615	22953881	HC_G	Ribosomal RNA small subunit methyltransferase, chloroplastic
HORVU6Hr1G012170	6H	23200249	23204378	HC_G	terpene synthase 14
HORVU6Hr1G012180	6H	23340851	23341748	LC_u	undescribed protein
HORVU6Hr1G012190	6H	23342313	23342453	HC_G	Serine/threonine-protein phosphatase 7 long form-like protein
HORVU6Hr1G012200	6H	23343084	23344590	LC_u	undescribed protein
HORVU6Hr1G012210	6H	23424836	23425509	HC_G	EGG APPARATUS-1 protein
HORVU6Hr1G012220	6H	23431428	23431673	LC_TE?	undescribed protein
HORVU6Hr1G012230	6H	23433800	23434395	LC_u	undescribed protein
HORVU6Hr1G012240	6H	23532280	23532814	LC_u	undescribed protein
HORVU6Hr1G012250	6H	23570004	23577328	LC_TE	Retrotransposon protein, putative, Ty1-copia subclass
HORVU6Hr1G012260	6H	23621073	23626364	HC_G	HVA22-like protein G
HORVU6Hr1G012270	6H	23633092	23640504	HC_G	terpene synthase 14
HORVU6Hr1G012280	6H	23845161	23845584	HC_u	undescribed protein
HORVU6Hr1G012290	6H	23927695	23942100	HC_G	Glutamine synthetase
HORVU6Hr1G012300	6H	23931360	23931578	HC_G	Tubby-like F-box protein 9
HORVU6Hr1G012310	6H	24046588	24046894	LC_u	undescribed protein
HORVU6Hr1G012320	6H	24079652	24082694	HC_G	Glutathione-specific gamma-glutamylcyclotransferase 1
HORVU6Hr1G012330	6H	24083593	24084922	LC_TE	Transposon Ty1-H Gag-Pol polyprotein
HORVU6Hr1G012340	6H	24101187	24103075	HC_u	undescribed protein
HORVU6Hr1G012350	6H	24103334	24104365	LC_TE	undescribed protein
HORVU6Hr1G012360	6H	24133565	24133943	LC_u	undescribed protein
HORVU6Hr1G012370	6H	24149523	24150693	LC_u	undescribed protein
HORVU6Hr1G012380	6H	24150913	24151530	LC_u	undescribed protein
HORVU6Hr1G012390	6H	24157333	24164376	LC_U	unknown function
HORVU6Hr1G012400	6H	24170826	24173360	HC_u	undescribed protein
HORVU6Hr1G012410	6H	24171679	24172771	LC_u	undescribed protein
HORVU6Hr1G012420	6H	24174551	24174835	LC_u	undescribed protein
HORVU6Hr1G012430	6H	24200161	24205891	HC_TE?	ORF V
HORVU6Hr1G012440	6H	24329434	24334228	HC_U	unknown function
HORVU6Hr1G012450	6H	24426319	24427051	LC_u	undescribed protein
HORVU6Hr1G012460	6H	24433047	24434056	LC_u	undescribed protein
HORVU6Hr1G012470	6H	24465549	24469339	HC_G	Chromosome 3B, genomic scaffold, cultivar Chinese Spring
HORVU6Hr1G012480	6H	24474559	24474810	LC_TE	Retrotransposon protein, putative, unclassified
HORVU6Hr1G012490	6H	24502503	24503055	LC_u	undescribed protein
HORVU6Hr1G012500	6H	24563986	24574252	HC_U	unknown function
HORVU6Hr1G012510	6H	24603630	24605406	HC_TE?	Cold shock protein 2
HORVU6Hr1G012520	6H	24616158	24616610	LC_TE	Transposon protein, putative, Mutator sub-class
HORVU6Hr1G012530	6H	24620670	24625824	HC_G	Ribosomal RNA large subunit methyltransferase F
HORVU6Hr1G012540	6H	24643421	24656354	HC_G	Leucine-rich repeat receptor-like protein kinase family protein
HORVU6Hr1G012550	6H	24652739	24656296	HC_G	Beta-fructofuranosidase, insoluble isoenzyme 4
HORVU6Hr1G012560	6H	24665199	24666486	LC_u	undescribed protein
HORVU6Hr1G012570	6H	24667229	24684418	HC_G	Peptidyl-prolyl cis-trans isomerase
HORVU6Hr1G012580	6H	24752125	24754420	HC_G	Pentatricopeptide repeat-containing protein
HORVU6Hr1G012590	6H	24754583	24757624	HC_TE?	F-box family protein
HORVU6Hr1G012600	6H	24778133	24778285	HC_G	30S ribosomal protein S12, chloroplastic
HORVU6Hr1G012610	6H	24824235	24824654	HC_G	RAC-like GTP binding protein 5
HORVU6Hr1G012620	6H	24861916	24862713	LC_u	undescribed protein
HORVU6Hr1G012630	6H	24868566	24872150	HC_TE?	F-box family protein
HORVU6Hr1G012640	6H	24966609	24967259	HC_G	Chymotrypsin inhibitor
HORVU6Hr1G012650	6H	24978859	24982450	LC_u	undescribed protein
HORVU6Hr1G012660	6H	24982543	24988825	LC_u	undescribed protein
HORVU6Hr1G012670	6H	24983128	24988845	LC_TE?	F-box domain containing protein, expressed
HORVU6Hr1G012680	6H	24993503	24994160	LC_u	undescribed protein
HORVU6Hr1G012690	6H	24995145	25100208	HC_G	RAC-like GTP binding protein 5
HORVU6Hr1G012700	6H	25047023	25049726	HC_G	Bifunctional protein FolD 2
HORVU6Hr1G012710	6H	25052387	25056624	HC_G	Glutamate--tRNA ligase
HORVU6Hr1G012720	6H	25091819	25091986	LC_u	undescribed protein
HORVU6Hr1G012730	6H	25125406	25128502	HC_G	basic helix-loop-helix (bHLH) DNA-binding superfamily protein
HORVU6Hr1G012740	6H	25144161	25146124	HC_G	HXXXD-type acyl-transferase family protein
HORVU6Hr1G012750	6H	25149481	25151639	LC_u	undescribed protein
HORVU6Hr1G012760	6H	25162390	25164726	HC_G	basic helix-loop-helix (bHLH) DNA-binding superfamily protein
HORVU6Hr1G012770	6H	25175268	25175561	LC_TE	Retrotransposon protein, putative, Ty1-copia subclass
HORVU6Hr1G012780	6H	25288634	25293357	HC_G	phospholipase D P1
HORVU6Hr1G012790	6H	25294245	25297116	HC_G	serine carboxypeptidase-like 51
HORVU6Hr1G012800	6H	25297583	25302029	HC_G	Protein kinase superfamily protein
HORVU6Hr1G012810	6H	25303673	25307675	HC_G	GHMP kinase family protein
HORVU6Hr1G012820	6H	25307983	25311264	HC_G	Protein Simiate
HORVU6Hr1G012830	6H	25308284	25311037	LC_u	undescribed protein
HORVU6Hr1G012840	6H	25311351	25313656	HC_G	Putative methyltransferase family protein
HORVU6Hr1G012850	6H	25330859	25331393	LC_u	undescribed protein
HORVU6Hr1G012860	6H	25372829	25373035	LC_TE	unknown function
HORVU6Hr1G012870	6H	25444477	25444787	LC_u	undescribed protein
HORVU6Hr1G012880	6H	25445813	25446095	LC_u	undescribed protein
HORVU6Hr1G012890	6H	25468041	25505915	HC_G	wall associated kinase-like 2
HORVU6Hr1G012900	6H	25524847	25526735	LC_u	undescribed protein
HORVU6Hr1G012910	6H	25538829	25539182	LC_u	undescribed protein
HORVU6Hr1G012920	6H	25541289	25554520	HC_G	Chloroplastic group IIA intron splicing facilitator CRS1, chloroplastic
HORVU6Hr1G012930	6H	25600366	25601044	LC_u	undescribed protein
HORVU6Hr1G012940	6H	25743232	25743586	LC_u	undescribed protein
HORVU6Hr1G012950	6H	25743594	25746927	LC_u	undescribed protein
HORVU6Hr1G012960	6H	25743860	25744090	LC_u	undescribed protein
HORVU6Hr1G012970	6H	25744243	25744601	HC_u	undescribed protein
HORVU6Hr1G012980	6H	25750342	25750617	HC_G	Mitochondrial import inner membrane translocase subunit Tim9
HORVU6Hr1G012990	6H	25805513	25805788	HC_G	Mitochondrial import inner membrane translocase subunit Tim9
HORVU6Hr1G013000	6H	25865551	25867372	HC_G	Pentatricopeptide repeat-containing protein
HORVU6Hr1G013010	6H	25866996	25867405	LC_u	undescribed protein
HORVU6Hr1G013020	6H	25869026	25874898	HC_G	Choline/ethanolaminephosphotransferase 2
HORVU6Hr1G013030	6H	25875426	25877534	HC_G	GDSL esterase/lipase
HORVU6Hr1G013040	6H	25927672	25927902	LC_u	undescribed protein
HORVU6Hr1G013050	6H	25927866	25928168	LC_u	undescribed protein

## Sheet: Qsc_7H_1
QTL-7H-1 identified at Magics 3, 4 and Magic 1 to 4 with peak markers at 6.8Mpb and 8.7 Mpb.
Marker	Chromosome	Physical location [bp]		Gene_class	Description
HORVU7Hr1G000010	7H	1342	6300	HC_G	Kelch repeat-containing protein
HORVU7Hr1G000020	7H	8609	9575	HC_G	Disease resistance protein
HORVU7Hr1G000030	7H	20579	21032	LC_u	undescribed protein
HORVU7Hr1G000050	7H	50769	51791	HC_TE?	F-box/kelch-repeat protein SKIP11
HORVU7Hr1G000060	7H	52684	87782	HC_G	Disease resistance protein
HORVU7Hr1G000070	7H	53189	67784	HC_G	Kelch repeat-containing protein
HORVU7Hr1G000080	7H	54380	55612	HC_G	unknown function
HORVU7Hr1G000090	7H	56907	57875	HC_G	NB-ARC domain containing protein, expressed
HORVU7Hr1G000100	7H	62898	64170	LC_u	undescribed protein
HORVU7Hr1G000110	7H	131811	135943	HC_G	unknown function
HORVU7Hr1G000120	7H	171756	176849	HC_U	Protein of unknown function (DUF3754)
HORVU7Hr1G000130	7H	176898	179061	HC_G	NADH dehydrogenase (ubiquinone) complex I, assembly factor 6
HORVU7Hr1G000140	7H	181883	188651	HC_G	NAC domain protein,
HORVU7Hr1G000150	7H	195615	200764	HC_G	Monocopper oxidase-like protein SKU5
HORVU7Hr1G000160	7H	197419	197696	LC_u	undescribed protein
HORVU7Hr1G000170	7H	207741	209048	LC_TE	Gag-pol polyprotein
HORVU7Hr1G000180	7H	209229	210718	LC_TE	unknown function
HORVU7Hr1G000190	7H	211783	212658	LC_u	undescribed protein
HORVU7Hr1G000200	7H	212935	214893	HC_G	BTB/POZ domain-containing protein KCTD9
HORVU7Hr1G000210	7H	215869	217261	LC_u	undescribed protein
HORVU7Hr1G000040	7H	216962	839164	HC_G	Disease resistance protein (CC-NBS-LRR class) family
HORVU7Hr1G000220	7H	217816	218422	LC_u	undescribed protein
HORVU7Hr1G000230	7H	218598	239755	HC_G	Disease resistance protein
HORVU7Hr1G000240	7H	224827	225455	LC_u	undescribed protein
HORVU7Hr1G000250	7H	261065	264638	HC_G	Acid beta-fructofuranosidase
AFP72239.1	7H	261662	264209	ncbi|-	fructan-fructan 1-fructosyltra
HORVU7Hr1G000260	7H	276441	280388	HC_G	Acid beta-fructofuranosidase
AFP72238.1	7H	276681	280115	ncbi|-	sucrose:sucrose 1-fructosyltra
HORVU7Hr1G000270	7H	318543	322514	HC_G	Acid beta-fructofuranosidase
AFP72241.1	7H	318710	322334	ncbi|-	vacuolar invertase
HORVU7Hr1G000280	7H	372786	374634	HC_G	Chromosome 3B, genomic scaffold, cultivar Chinese Spring
HORVU7Hr1G000290	7H	388187	389634	LC_u	undescribed protein
HORVU7Hr1G000300	7H	388187	397921	LC_TE	Gag-pol polyprotein
HORVU7Hr1G000310	7H	395404	397740	LC_u	undescribed protein
HORVU7Hr1G000320	7H	403192	984919	HC_G	Glutaredoxin family protein
HORVU7Hr1G000330	7H	465517	466172	LC_u	undescribed protein
HORVU7Hr1G000340	7H	543213	543866	HC_G	Kelch repeat-containing protein
HORVU7Hr1G000350	7H	544969	545618	LC_TE	Retrotransposon protein, putative, unclassified
HORVU7Hr1G000360	7H	582561	582764	LC_U	unknown function
HORVU7Hr1G000370	7H	623606	629363	HC_G	MEI2-like protein 5
HORVU7Hr1G000380	7H	629475	637174	HC_G	SIGNAL PEPTIDE PEPTIDASE-LIKE 3
HORVU7Hr1G000390	7H	668266	668469	LC_U	unknown function
HORVU7Hr1G000400	7H	706590	711306	HC_G	Terpene cyclase/mutase family member
HORVU7Hr1G000410	7H	721465	731266	HC_G	DNA (cytosine-5)-methyltransferase DRM2
HORVU7Hr1G000420	7H	721645	722080	LC_u	undescribed protein
HORVU7Hr1G000430	7H	736715	737357	LC_u	undescribed protein
HORVU7Hr1G000440	7H	744645	745197	LC_u	undescribed protein
HORVU7Hr1G000450	7H	750163	750703	LC_u	undescribed protein
HORVU7Hr1G000460	7H	752078	752595	LC_u	undescribed protein
HORVU7Hr1G000470	7H	772294	775007	HC_G	GDSL esterase/lipase
HORVU7Hr1G000480	7H	775208	778654	HC_G	Nucleic acid-binding, OB-fold-like protein
HORVU7Hr1G000490	7H	778854	779374	HC_U	Chromosome 3B, genomic scaffold, cultivar Chinese Spring
HORVU7Hr1G000500	7H	779485	780027	HC_G	Terpene cyclase/mutase family member
HORVU7Hr1G000510	7H	780791	785781	HC_G	homogentisate 1,2-dioxygenase
HORVU7Hr1G000520	7H	785929	793721	LC_u	undescribed protein
HORVU7Hr1G000530	7H	786241	788617	HC_G	receptor kinase 2
JHI_Hv50k_2016_436076	7H	787436	787436
HORVU7Hr1G000540	7H	792066	792218	LC_u	undescribed protein
HORVU7Hr1G000550	7H	813389	839145	HC_G	Glycine--tRNA ligase beta subunit
HORVU7Hr1G000560	7H	820919	823195	LC_TE?	unknown function
HORVU7Hr1G000570	7H	829574	830878	LC_U	unknown function
HORVU7Hr1G000580	7H	841403	846728	HC_G	Acyl-coenzyme A oxidase 3
HORVU7Hr1G000590	7H	888088	891536	LC_u	undescribed protein
HORVU7Hr1G000600	7H	892303	893242	LC_u	undescribed protein
HORVU7Hr1G000610	7H	946902	948294	HC_G	Serine/threonine-protein kinase mph1
HORVU7Hr1G000620	7H	949612	950845	LC_u	undescribed protein
HORVU7Hr1G000630	7H	954456	958030	HC_G	Disease resistance protein RPP13
HORVU7Hr1G000640	7H	958051	958665	LC_u	undescribed protein
HORVU7Hr1G000650	7H	958368	959331	LC_u	undescribed protein
HORVU7Hr1G000660	7H	959536	960280	LC_u	undescribed protein
HORVU7Hr1G000670	7H	973117	973314	HC_G	GRF+domain+protein
HORVU7Hr1G000680	7H	976705	982456	LC_TE	Transposon Ty1-OL Gag-Pol polyprotein
HORVU7Hr1G000690	7H	1079198	1083363	HC_G	Disease resistance protein
HORVU7Hr1G000700	7H	1105108	1110413	HC_G	Disease resistance protein RPP13
HORVU7Hr1G000710	7H	1135416	1137851	HC_G	O-methyltransferase family protein
HORVU7Hr1G000720	7H	1149245	1149836	HC_u	undescribed protein
HORVU7Hr1G000730	7H	1224813	1224985	LC_u	undescribed protein
HORVU7Hr1G000740	7H	1225119	1225555	LC_u	undescribed protein
HORVU7Hr1G000750	7H	1259965	1263755	HC_u	undescribed protein
HORVU7Hr1G000760	7H	1280792	1290009	HC_G	Disease resistance protein (CC-NBS-LRR class) family
HORVU7Hr1G000770	7H	1284338	1284897	LC_u	undescribed protein
HORVU7Hr1G000780	7H	1309283	1315775	HC_G	U-box domain-containing protein 12
HORVU7Hr1G000790	7H	1315214	1315752	LC_u	undescribed protein
HORVU7Hr1G000800	7H	1392387	1426968	LC_u	undescribed protein
HORVU7Hr1G000810	7H	1412772	1412960	LC_u	undescribed protein
HORVU7Hr1G000820	7H	1482412	1486712	HC_G	WD repeat-containing protein 89 homolog
HORVU7Hr1G000830	7H	1767722	1769985	HC_G	receptor kinase 2
HORVU7Hr1G000840	7H	1770263	1770873	LC_u	undescribed protein
HORVU7Hr1G000850	7H	1770268	1774324	HC_G	RING/U-box superfamily protein
HORVU7Hr1G000860	7H	1776539	1784614	HC_G	kinesin-like protein 1
HORVU7Hr1G000870	7H	1776607	1777931	HC_G	Protein N-lysine methyltransferase METTL21A
AGZ88837.1	7H	1783446	1784018	ncbi|-	MLOC_21671-like protein
HORVU7Hr1G000880	7H	1788356	1789882	LC_TE	Retrotransposon protein, putative, Ty1-copia subclass
HORVU7Hr1G000890	7H	1799303	1802913	HC_G	Disease resistance protein (CC-NBS-LRR class) family
HORVU7Hr1G000900	7H	1865911	1869063	HC_G	plastocyanin 1
HORVU7Hr1G000910	7H	1902022	1905214	HC_G	NAC domain containing protein 62
HORVU7Hr1G000920	7H	1951450	1953814	HC_TE?	Zinc finger protein CONSTANS-LIKE 13
HORVU7Hr1G000930	7H	1968854	1972977	HC_G	terpenoid synthase 13
HORVU7Hr1G000940	7H	1980304	1981068	LC_u	undescribed protein
HORVU7Hr1G000950	7H	2014407	2016037	HC_G	Disease resistance protein
HORVU7Hr1G000960	7H	2046657	2048010	LC_u	undescribed protein
HORVU7Hr1G000970	7H	2071778	2073776	HC_G	HXXXD-type acyl-transferase family protein
HORVU7Hr1G000980	7H	2100992	2105040	HC_G	sterol C4-methyl oxidase 1-2
HORVU7Hr1G000990	7H	2186164	2197142	LC_u	undescribed protein
HORVU7Hr1G001000	7H	2194857	2198033	LC_u	undescribed protein
HORVU7Hr1G001010	7H	2209634	2212132	HC_G	BAG family molecular chaperone regulator 7
HORVU7Hr1G001020	7H	2209871	2353258	HC_G	tolB protein-related
HORVU7Hr1G001030	7H	2241185	2347181	HC_G	inter-alpha-trypsin inhibitor heavy chain-related
HORVU7Hr1G001040	7H	2257283	2260447	HC_G	Acid beta-fructofuranosidase
AFP72240.1	7H	2257431	2260153	ncbi|-	sucrose:fructan 6-fructosyltra
HORVU7Hr1G001050	7H	2303286	2303896	HC_G	undescribed protein
HORVU7Hr1G001060	7H	2346998	2347504	LC_u	undescribed protein
HORVU7Hr1G001070	7H	2422919	2427716	HC_G	Acid beta-fructofuranosidase
HORVU7Hr1G001080	7H	2445509	2454367	HC_G	Superkiller viralicidic activity 2-like 2
HORVU7Hr1G001090	7H	2450614	2454367	HC_G	Protein yippee-like
HORVU7Hr1G001100	7H	2465980	2467354	HC_G	Leucine-rich repeat receptor-like protein kinase family protein
HORVU7Hr1G001110	7H	2470564	2470866	LC_TE	Retrotransposon protein, putative, unclassified
HORVU7Hr1G001120	7H	2473990	2479752	HC_G	Protein ALWAYS EARLY 3
HORVU7Hr1G001130	7H	2474206	2474466	LC_TE	unknown function
HORVU7Hr1G001140	7H	2474554	2475048	LC_TE	Retrotransposon protein, putative, unclassified
HORVU7Hr1G001150	7H	2487958	2489342	HC_G	Protein kinase family protein
HORVU7Hr1G001160	7H	2497898	2505039	HC_G	receptor-like protein kinase 1
HORVU7Hr1G001170	7H	2516849	2520204	HC_G	Leucine-rich repeat receptor-like protein kinase family protein
HORVU7Hr1G001180	7H	2522307	2522572	LC_u	undescribed protein
HORVU7Hr1G001190	7H	2527069	2528048	HC_G	undescribed protein
HORVU7Hr1G001200	7H	2528813	2529160	LC_TE	unknown function
HORVU7Hr1G001210	7H	2544922	2548742	HC_TE?	Chromosome 3B, genomic scaffold, cultivar Chinese Spring
HORVU7Hr1G001220	7H	2551184	2553381	HC_G	receptor-like protein kinase 4
HORVU7Hr1G001230	7H	2587953	2590216	HC_G	Protein yippee-like
HORVU7Hr1G001240	7H	2605009	2612656	LC_U	unknown function
HORVU7Hr1G001250	7H	2635478	2637002	HC_G	Tetratricopeptide repeat protein 7A
HORVU7Hr1G001260	7H	2661074	2662209	LC_u	undescribed protein
HORVU7Hr1G001270	7H	2663495	2664271	LC_u	undescribed protein
HORVU7Hr1G001280	7H	2681045	2683579	HC_G	tetratricopeptide repeat (TPR)-containing protein
HORVU7Hr1G001290	7H	2723174	2726080	HC_TE?	50S ribosomal protein L9
HORVU7Hr1G001300	7H	2726972	2730359	HC_G	GRAS family transcription factor
HORVU7Hr1G001310	7H	2727959	2730586	HC_U	unknown function
HORVU7Hr1G001320	7H	2747174	2747967	HC_G	unknown function
HORVU7Hr1G001330	7H	2944017	2949573	HC_G	Dihydrolipoyllysine-residue acetyltransferase component of pyruvate dehydrogenase complex
HORVU7Hr1G001340	7H	2950726	2961142	HC_G	protein arginine methyltransferase 7
HORVU7Hr1G001350	7H	2955467	2955621	LC_u	undescribed protein
HORVU7Hr1G001360	7H	2958627	2959370	HC_G	Tsn1
HORVU7Hr1G001370	7H	2961461	2971790	HC_G	COPII coat assembly protein SEC16
HORVU7Hr1G001380	7H	3130916	3131134	LC_U	unknown function
HORVU7Hr1G001390	7H	3161735	3162289	LC_TE	Polynucleotidyl transferase, ribonuclease H-like superfamily protein
HORVU7Hr1G001400	7H	3162680	3162843	LC_TE	Retrotransposon protein, putative, unclassified
HORVU7Hr1G001410	7H	3164372	3165716	LC_TE	Retrotransposon protein, putative, unclassified
AAM77879.1	7H	3168003	3169207	ncbi|-	receptor-like kinase
HORVU7Hr1G001420	7H	3175417	3176779	HC_G	Protein kinase superfamily protein
HORVU7Hr1G001430	7H	3229799	3230841	LC_TE?	Chromosome 3B, genomic scaffold, cultivar Chinese Spring
HORVU7Hr1G001440	7H	3240545	3241256	LC_U	Chromosome 3B, genomic scaffold, cultivar Chinese Spring
HORVU7Hr1G001450	7H	3257424	3268163	HC_G	receptor kinase 3
AAM81973.1	7H	3257947	3262330	ncbi|Rpg1	barley stem rust resistance pr
HORVU7Hr1G001460	7H	3276359	3276790	LC_u	undescribed protein
HORVU7Hr1G001470	7H	3283364	3292212	LC_TE	Retrovirus-related Pol polyprotein from transposon TNT 1-94
HORVU7Hr1G001480	7H	3328886	3329758	LC_u	undescribed protein
HORVU7Hr1G001490	7H	3329219	3330517	HC_G	Heavy metal transport/detoxification superfamily protein
HORVU7Hr1G001500	7H	3330053	3330497	LC_u	undescribed protein
AAL07813.1	7H	3360063	3361302	ncbi|-	NBS-LRR-like protein
HORVU7Hr1G001510	7H	3360178	3363708	HC_G	Rp1-like protein
HORVU7Hr1G001520	7H	3379276	3382077	HC_u	undescribed protein
HORVU7Hr1G001530	7H	3389267	3396079	LC_u	undescribed protein
HORVU7Hr1G001540	7H	3389278	3396099	HC_G	Rp1-like protein
AAL07811.1	7H	3391488	3392968	ncbi|-	NBS-LRR-like protein
HORVU7Hr1G001550	7H	3405980	3408137	HC_G	Very-long-chain 3-oxoacyl-CoA reductase 1
HORVU7Hr1G001560	7H	3419740	3423227	HC_G	Mitochondrial pyruvate carrier 4
HORVU7Hr1G001570	7H	3430922	3433264	HC_G	UDP-Glycosyltransferase superfamily protein
HORVU7Hr1G001580	7H	3431239	3433004	LC_U	unknown function
HORVU7Hr1G001590	7H	3436819	3437322	LC_u	undescribed protein
HORVU7Hr1G001600	7H	3444741	3467152	HC_G	cysteine-rich RLK (RECEPTOR-like protein kinase) 33
HORVU7Hr1G001610	7H	3455279	3456769	LC_u	undescribed protein
HORVU7Hr1G001620	7H	3458360	3461409	LC_TE	Retrotransposon protein, putative, Ty1-copia subclass
HORVU7Hr1G001630	7H	3461733	3466201	LC_U	Chromosome 3B, genomic scaffold, cultivar Chinese Spring
HORVU7Hr1G001640	7H	3473010	3474894	LC_u	undescribed protein
HORVU7Hr1G001650	7H	3474170	3475386	LC_u	undescribed protein
HORVU7Hr1G001660	7H	3475776	3476185	LC_u	undescribed protein
HORVU7Hr1G001670	7H	3536671	3542084	HC_G	Rp1-like protein
AAL07815.1	7H	3537655	3539821	ncbi|-	NBS-LRR-like protein
HORVU7Hr1G001680	7H	3568137	3568976	LC_u	undescribed protein
HORVU7Hr1G001690	7H	3603535	3604226	LC_TE	Retrotransposon protein, putative, unclassified
HORVU7Hr1G001700	7H	3606937	3610809	HC_G	Rp1-like protein
AAL07812.1	7H	3608851	3610081	ncbi|-	NBS-LRR-like protein
HORVU7Hr1G001710	7H	3628862	3629207	HC_G	DNA mismatch repair protein MutL
HORVU7Hr1G001720	7H	3679809	3680045	LC_TE	undescribed protein
HORVU7Hr1G001730	7H	3682161	3682348	LC_TE	Transposon protein, putative, Mariner sub-class
HORVU7Hr1G001740	7H	3686871	3687402	LC_u	undescribed protein
HORVU7Hr1G001750	7H	3689311	3690570	HC_u	undescribed protein
HORVU7Hr1G001760	7H	3739627	3741206	HC_U	unknown function
HORVU7Hr1G001770	7H	3742154	3742756	LC_TE	unknown function
HORVU7Hr1G001780	7H	3752803	3753595	LC_u	undescribed protein
HORVU7Hr1G001790	7H	3755758	3757900	HC_TE?	unknown function
HORVU7Hr1G001800	7H	3761057	3763173	HC_G	septum site-determining protein (MIND)
HORVU7Hr1G001810	7H	3764000	3770683	LC_U	unknown function
HORVU7Hr1G001820	7H	3800582	3801611	HC_U	unknown function
HORVU7Hr1G001830	7H	3848027	3856319	HC_G	myb-like transcription factor family protein
HORVU7Hr1G001840	7H	3850935	3851256	LC_u	undescribed protein
HORVU7Hr1G001850	7H	3853262	3855585	LC_u	undescribed protein
HORVU7Hr1G001860	7H	3867522	3871086	HC_U	unknown function
HORVU7Hr1G001870	7H	3874229	3874612	HC_G	undescribed protein
HORVU7Hr1G001880	7H	3901156	3906994	HC_G	Protein CWC15 homolog
HORVU7Hr1G001890	7H	3901740	3902953	LC_u	undescribed protein
HORVU7Hr1G001900	7H	3911799	3913213	LC_u	undescribed protein
HORVU7Hr1G001910	7H	3944059	3946732	HC_G	Grain length protein
HORVU7Hr1G001920	7H	3983596	3984187	LC_u	undescribed protein
HORVU7Hr1G001930	7H	3992960	3994857	LC_u	undescribed protein
HORVU7Hr1G001940	7H	3993274	3994791	HC_u	undescribed protein
HORVU7Hr1G001950	7H	3996540	3996793	LC_u	undescribed protein
HORVU7Hr1G001960	7H	3997394	3997648	HC_u	undescribed protein
HORVU7Hr1G001970	7H	3998640	3998939	LC_u	undescribed protein
HORVU7Hr1G001980	7H	3999835	4000252	LC_u	undescribed protein
HORVU7Hr1G001990	7H	4006591	4006988	LC_u	undescribed protein
HORVU7Hr1G002000	7H	4007969	4008189	LC_u	undescribed protein
HORVU7Hr1G002010	7H	4019219	4024122	HC_G	Leucine-rich repeat receptor-like protein kinase family protein
HORVU7Hr1G002020	7H	4026438	4026692	HC_U	Protein of unknown function (DUF594)
HORVU7Hr1G002030	7H	4037663	4037975	LC_u	undescribed protein
HORVU7Hr1G002040	7H	4042189	4043403	LC_u	undescribed protein
HORVU7Hr1G002050	7H	4048578	4050492	HC_G	Membrane protein, putative
HORVU7Hr1G002060	7H	4055831	4058258	HC_G	Ribosomal protein L6 family
HORVU7Hr1G002070	7H	4080717	4081247	LC_u	undescribed protein
HORVU7Hr1G002080	7H	4083166	4084520	HC_G	PPPDE putative thiol peptidase family protein
HORVU7Hr1G002090	7H	4094645	4097230	HC_U	unknown protein
HORVU7Hr1G002100	7H	4101379	4102244	LC_u	undescribed protein
HORVU7Hr1G002110	7H	4101379	4104133	HC_G	Pectin lyase-like superfamily protein
HORVU7Hr1G002120	7H	4109726	4110146	LC_u	undescribed protein
HORVU7Hr1G002130	7H	4110522	4118654	HC_G	receptor-like protein kinase 2
HORVU7Hr1G002140	7H	4121610	4125129	HC_G	Kelch repeat-containing protein
HORVU7Hr1G002150	7H	4125426	4129905	HC_G	TSL-kinase interacting protein 1
HORVU7Hr1G002160	7H	4129256	4129581	LC_u	undescribed protein
HORVU7Hr1G002170	7H	4231349	4233130	HC_G	Serine/threonine-protein kinase
HORVU7Hr1G002180	7H	4249265	4249982	LC_u	undescribed protein
HORVU7Hr1G002190	7H	4264670	4264907	LC_u	undescribed protein
HORVU7Hr1G002200	7H	4278136	4283136	HC_G	nodulin MtN21 /EamA-like transporter family protein
HORVU7Hr1G002210	7H	4279678	4283236	HC_G	Ferredoxin--NADP reductase
HORVU7Hr1G002220	7H	4284767	4286884	HC_G	SKP1-like 4
HORVU7Hr1G002230	7H	4299734	4300742	HC_G	AP2/B3 transcription factor family protein
HORVU7Hr1G002240	7H	4308217	4308656	LC_TE	Retrotransposon protein, putative, unclassified
HORVU7Hr1G002250	7H	4309397	4310006	LC_TE	Retrotransposon protein, putative, unclassified
HORVU7Hr1G002260	7H	4360779	4419533	HC_G	Disease resistance protein (CC-NBS-LRR class) family
HORVU7Hr1G002270	7H	4380276	4380665	HC_TE?	Alpha-amylase
HORVU7Hr1G002280	7H	4398477	4399752	HC_U	Domain of unknown function (DUF303)
HORVU7Hr1G002290	7H	4401524	4406280	HC_G	Disease resistance protein (CC-NBS-LRR class) family
HORVU7Hr1G002300	7H	4427401	4428994	HC_G	Eukaryotic aspartyl protease family protein
HORVU7Hr1G002310	7H	4449553	4449786	HC_TE?	Alpha-amylase
HORVU7Hr1G002320	7H	4461393	4462714	HC_U	Domain of unknown function (DUF303)
HORVU7Hr1G002330	7H	4468186	4469973	LC_u	undescribed protein
HORVU7Hr1G002340	7H	4470317	4471638	LC_u	undescribed protein
HORVU7Hr1G002350	7H	4471843	4480358	HC_G	Disease resistance protein
HORVU7Hr1G002360	7H	4489982	4491463	HC_G	Eukaryotic aspartyl protease family protein
HORVU7Hr1G002370	7H	4498848	4499964	HC_G	Glutathione S-transferase family protein
HORVU7Hr1G002380	7H	4532003	4533918	HC_G	Carbohydrate esterase plant-like protein
HORVU7Hr1G002390	7H	4608055	4612791	HC_G	MLO-like protein 1
HORVU7Hr1G002400	7H	4632411	4632733	HC_G	Serine/threonine-protein phosphatase 7 long form-like protein
HORVU7Hr1G002410	7H	4633185	4633331	LC_TE	unknown function
HORVU7Hr1G002420	7H	4638218	4638733	HC_G	Receptor protein kinase-like protein
HORVU7Hr1G002430	7H	4653118	4653708	LC_u	undescribed protein
HORVU7Hr1G002440	7H	4657357	4658776	HC_G	expansin A7
HORVU7Hr1G002450	7H	4659281	4663257	HC_G	Fiber protein Fb34
HORVU7Hr1G002460	7H	4722203	4807606	LC_TE	Retrotransposon protein, putative, unclassified
HORVU7Hr1G002470	7H	4723594	4724022	LC_TE	Retrotransposon protein, putative, LINE subclass
HORVU7Hr1G002480	7H	4746823	4747302	LC_TE	unknown function
HORVU7Hr1G002490	7H	4763442	4764158	HC_G	Aspartic proteinase nepenthesin-2
HORVU7Hr1G002500	7H	4764269	4765188	HC_G	Eukaryotic aspartyl protease family protein
HORVU7Hr1G002510	7H	4790433	4791120	LC_TE	Retrotransposon protein, putative, unclassified, expressed
HORVU7Hr1G002520	7H	4807287	4807602	LC_u	undescribed protein
HORVU7Hr1G002530	7H	4811374	4823432	HC_G	Os010g22490-like protein
HORVU7Hr1G002540	7H	4814743	4823412	HC_G	Disease resistance protein
HORVU7Hr1G002550	7H	4824961	4825524	HC_G	Secologanin synthase
HORVU7Hr1G002560	7H	4832446	4834772	HC_G	Cytochrome P450 superfamily protein
HORVU7Hr1G002570	7H	4844862	4846746	HC_G	serine/threonine protein kinase 1
HORVU7Hr1G002580	7H	4888726	4888949	LC_u	undescribed protein
HORVU7Hr1G002590	7H	4889967	4892532	LC_TE	hAT transposon superfamily
HORVU7Hr1G002600	7H	4893275	4897959	HC_G	nodulin MtN21 /EamA-like transporter family protein
HORVU7Hr1G002610	7H	4942752	4942952	LC_u	undescribed protein
HORVU7Hr1G002620	7H	4943425	4944519	LC_u	undescribed protein
HORVU7Hr1G002630	7H	4946466	4947541	LC_u	undescribed protein
HORVU7Hr1G002640	7H	4948302	4950075	LC_u	undescribed protein
HORVU7Hr1G002650	7H	4948371	4950183	LC_u	undescribed protein
HORVU7Hr1G002660	7H	4956358	4956546	LC_TE?	Stackhouse genomic scaffold, scaffold_308
HORVU7Hr1G002670	7H	4995027	4997009	HC_TE?	F-box family protein
HORVU7Hr1G002680	7H	5002832	5004051	HC_G	Chromosome 3B, genomic scaffold, cultivar Chinese Spring
HORVU7Hr1G002690	7H	5010386	5011043	HC_G	RING-H2 finger A1A
HORVU7Hr1G002700	7H	5024314	5024991	HC_G	LRR receptor-like serine/threonine-protein kinase EFR
HORVU7Hr1G002710	7H	5025671	5026176	-	-
HORVU7Hr1G002720	7H	5033953	5034976	HC_G	Glutathione S-transferase family protein
HORVU7Hr1G002730	7H	5043220	5043624	HC_G	AP2-like ethylene-responsive transcription factor BBM2
HORVU7Hr1G002740	7H	5065555	5068435	HC_G	laccase 7
HORVU7Hr1G002750	7H	5095468	5097339	HC_G	RING/U-box superfamily protein
HORVU7Hr1G002760	7H	5099751	5100038	LC_u	undescribed protein
HORVU7Hr1G002770	7H	5113635	5114360	HC_G	Pectinesterase inhibitor domain containing protein
HORVU7Hr1G002780	7H	5144069	5144860	HC_G	nodulin MtN21 /EamA-like transporter family protein
HORVU7Hr1G002790	7H	5155716	5156456	LC_u	undescribed protein
HORVU7Hr1G002800	7H	5162325	5163473	HC_G	Cathepsin B-like cysteine proteinase
HORVU7Hr1G002810	7H	5164462	5169538	LC_TE	RNase H family protein
HORVU7Hr1G002820	7H	5190410	5291729	HC_G	alpha dioxygenase
HORVU7Hr1G002830	7H	5283181	5283444	HC_G	Mediator of RNA polymerase II transcription subunit 8
HORVU7Hr1G002840	7H	5316585	5317276	LC_u	undescribed protein
HORVU7Hr1G002850	7H	5332050	5366438	HC_G	26S protease regulatory subunit 6A homolog
HORVU7Hr1G002860	7H	5333312	5333860	HC_U	Chromosome 3B, genomic scaffold, cultivar Chinese Spring
HORVU7Hr1G002870	7H	5354198	5354992	LC_u	undescribed protein
HORVU7Hr1G002880	7H	5387450	5392662	HC_G	ATP-dependent zinc metalloprotease FtsH 3
HORVU7Hr1G002890	7H	5390377	5395905	HC_G	Eukaryotic initiation factor 4A
HORVU7Hr1G002900	7H	5404806	5409660	HC_G	Disease resistance protein (CC-NBS-LRR class) family
HORVU7Hr1G002910	7H	5434029	5448545	HC_G	NBS-LRR resistance-like protein
AEZ03049.1	7H	5434777	5435404	ncbi|RGH-1	NBS-LRR resistance-like protei
AEZ03100.1	7H	5435396	5435954	ncbi|RGH-1	NBS-LRR resistance-like protei
AEZ03144.1	7H	5435934	5436485	ncbi|RGH-1	NBS-LRR resistance-like protei
AEZ03151.1	7H	5435934	5436485	ncbi|RGH-1	NBS-LRR resistance-like protei
AEZ03195.1	7H	5436858	5437474	ncbi|RGH-1	NBS-LRR resistance-like protei
AEZ03202.1	7H	5436858	5437474	ncbi|RGH-1	NBS-LRR resistance-like protei
AEZ03339.1	7H	5480994	5481373	ncbi|FBX-2	F-box like-protein
AEZ03338.1	7H	5480994	5481374	ncbi|FBX-2	F-box like-protein
AEZ03288.1	7H	5486535	5487388	ncbi|CYP-1	cytochrome P450
HORVU7Hr1G002920	7H	5492891	5493676	HC_G	NBS-LRR resistance-like protein
HORVU7Hr1G002930	7H	5504233	5510213	HC_G	Disease resistance protein (CC-NBS-LRR class) family
AEZ03680.1	7H	5506313	5506989	ncbi|RGH-3	NBS-LRR resistance-like protei
AEZ03629.1	7H	5506981	5507715	ncbi|RGH-3	NBS-LRR resistance-like protei
HORVU7Hr1G002940	7H	5512922	5517722	HC_G	Mitochondrial transcription termination factor-like
HORVU7Hr1G002950	7H	5521315	5521500	LC_TE	unknown function
HORVU7Hr1G002960	7H	5522990	5528245	HC_G	Disease resistance protein (CC-NBS-LRR class) family
AEZ03578.1	7H	5523621	5524173	ncbi|RGH-2	NBS-LRR resistance-like protei
AEZ03527.1	7H	5524180	5524760	ncbi|RGH-2	NBS-LRR resistance-like protei
AEZ03529.1	7H	5524180	5524760	ncbi|RGH-2	NBS-LRR resistance-like protei
AEZ03480.1	7H	5524789	5525614	ncbi|RGH-2	NBS-LRR resistance-like protei
AEZ03472.1	7H	5524918	5525521	ncbi|RGH-2	NBS-LRR resistance-like protei
AEZ03429.1	7H	5525725	5526456	ncbi|RGH-2	NBS-LRR resistance-like protei
HORVU7Hr1G002970	7H	5564472	5566525	HC_G	haloacid dehalogenase-like hydrolase family protein
AEZ03367.1	7H	5565602	5566454	ncbi|PGM-2	beta-phosphoglucomutase
AEZ03339.1	7H	5570474	5570853	ncbi|FBX-2	F-box like-protein
AEZ03338.1	7H	5570474	5570854	ncbi|FBX-2	F-box like-protein
HORVU7Hr1G002980	7H	5625064	5625769	LC_u	undescribed protein
HORVU7Hr1G002990	7H	5632982	5633948	HC_G	Plant invertase/pectin methylesterase inhibitor superfamily protein
HORVU7Hr1G003000	7H	5638843	5639706	LC_TE	Retrotransposon protein, putative, Ty1-copia subclass
HORVU7Hr1G003010	7H	5663829	5664628	HC_G	undescribed protein
HORVU7Hr1G003020	7H	5665233	5666155	HC_G	undescribed protein
HORVU7Hr1G003030	7H	5696159	5696486	LC_u	undescribed protein
HORVU7Hr1G003040	7H	5739527	5740862	HC_G	unknown function
HORVU7Hr1G003050	7H	5764147	5766844	LC_u	undescribed protein
HORVU7Hr1G003060	7H	5764147	5767277	LC_u	undescribed protein
HORVU7Hr1G003070	7H	5863414	5864504	LC_u	undescribed protein
HORVU7Hr1G003080	7H	5866731	5868215	HC_G	undescribed protein
HORVU7Hr1G003090	7H	5917106	5922196	HC_G	Cytochrome P450 superfamily protein
HORVU7Hr1G003100	7H	5924926	5929135	HC_G	EYES ABSENT homolog
HORVU7Hr1G003110	7H	5941249	5941757	LC_u	undescribed protein
HORVU7Hr1G003120	7H	5942873	5943099	LC_TE	undescribed protein
HORVU7Hr1G003130	7H	6007613	6007846	LC_u	undescribed protein
HORVU7Hr1G003140	7H	6031436	6032376	HC_G	undescribed protein
HORVU7Hr1G003150	7H	6062290	6064693	LC_u	undescribed protein
HORVU7Hr1G003160	7H	6068620	6069216	LC_u	undescribed protein
HORVU7Hr1G003170	7H	6074652	6075340	HC_G	LEA
HORVU7Hr1G003180	7H	6081099	6082257	LC_u	undescribed protein
HORVU7Hr1G003190	7H	6085132	6085751	LC_u	undescribed protein
HORVU7Hr1G003200	7H	6088456	6091056	LC_u	undescribed protein
HORVU7Hr1G003210	7H	6096069	6097114	LC_u	undescribed protein
HORVU7Hr1G003220	7H	6097669	6100003	LC_u	undescribed protein
HORVU7Hr1G003230	7H	6100468	6101149	LC_u	undescribed protein
HORVU7Hr1G003240	7H	6102804	6103245	LC_u	undescribed protein
HORVU7Hr1G003250	7H	6104037	6104699	LC_u	undescribed protein
HORVU7Hr1G003260	7H	6104997	6105584	LC_u	undescribed protein
HORVU7Hr1G003270	7H	6105698	6107444	LC_u	undescribed protein
HORVU7Hr1G003280	7H	6108920	6109120	HC_u	undescribed protein
HORVU7Hr1G003290	7H	6109583	6109864	LC_U	unknown function
HORVU7Hr1G003300	7H	6135133	6137116	HC_U	Chromosome 3B, genomic scaffold, cultivar Chinese Spring
HORVU7Hr1G003310	7H	6141431	6142924	LC_u	undescribed protein
HORVU7Hr1G003320	7H	6143670	6144047	LC_u	undescribed protein
HORVU7Hr1G003330	7H	6146903	6147852	LC_u	undescribed protein
HORVU7Hr1G003340	7H	6147945	6148517	LC_u	undescribed protein
HORVU7Hr1G003350	7H	6148568	6149510	LC_u	undescribed protein
HORVU7Hr1G003360	7H	6152069	6152633	LC_u	undescribed protein
HORVU7Hr1G003370	7H	6152928	6153811	LC_u	undescribed protein
HORVU7Hr1G003380	7H	6161749	6162874	LC_u	undescribed protein
HORVU7Hr1G003390	7H	6185056	6186190	LC_u	undescribed protein
HORVU7Hr1G003400	7H	6185056	6186194	LC_u	undescribed protein
HORVU7Hr1G003410	7H	6186805	6188289	LC_u	undescribed protein
HORVU7Hr1G003420	7H	6200245	6200658	LC_u	undescribed protein
HORVU7Hr1G003430	7H	6201632	6201892	HC_G	DNA helicase
HORVU7Hr1G003440	7H	6241166	6242452	HC_U	Chromosome 3B, genomic scaffold, cultivar Chinese Spring
HORVU7Hr1G003450	7H	6267850	6268014	LC_u	undescribed protein
HORVU7Hr1G003460	7H	6293135	6314864	HC_G	glucan synthase-like 8
HORVU7Hr1G003470	7H	6309973	6310267	-	-
HORVU7Hr1G003480	7H	6314933	6315467	LC_u	undescribed protein
HORVU7Hr1G003490	7H	6320378	6322314	HC_G	myb domain protein 9
HORVU7Hr1G003500	7H	6324939	6325241	HC_G	LRR receptor-like serine/threonine-protein kinase EFR
HORVU7Hr1G003510	7H	6335942	6337187	HC_U	Chromosome 3B, genomic scaffold, cultivar Chinese Spring
HORVU7Hr1G003520	7H	6362167	6362526	HC_G	myb domain protein 93
HORVU7Hr1G003530	7H	6374526	6375594	LC_u	undescribed protein
HORVU7Hr1G003540	7H	6396187	6396954	LC_u	undescribed protein
HORVU7Hr1G003550	7H	6434891	6435569	LC_TE	unknown function
HORVU7Hr1G003560	7H	6435818	6436452	LC_U	unknown function
HORVU7Hr1G003570	7H	6436999	6437686	LC_TE	Retrotransposon protein, putative, unclassified
HORVU7Hr1G003580	7H	6440409	6441626	HC_U	Chromosome 3B, genomic scaffold, cultivar Chinese Spring
HORVU7Hr1G003590	7H	6449474	6450475	HC_G	myb domain protein 9
HORVU7Hr1G003600	7H	6471778	6472515	LC_TE	Retrotransposon protein, putative, unclassified
HORVU7Hr1G003610	7H	6494203	6495523	LC_u	undescribed protein
HORVU7Hr1G003620	7H	6496975	6498520	LC_u	undescribed protein
HORVU7Hr1G003630	7H	6498491	6502666	HC_G	receptor kinase 2
HORVU7Hr1G003640	7H	6541122	6542410	LC_u	undescribed protein
HORVU7Hr1G003650	7H	6542488	6543280	LC_u	undescribed protein
HORVU7Hr1G003660	7H	6558892	6559375	LC_u	undescribed protein
HORVU7Hr1G003670	7H	6599899	6600562	LC_u	undescribed protein
HORVU7Hr1G003680	7H	6609597	6610192	LC_u	undescribed protein
HORVU7Hr1G003690	7H	6613406	6613729	LC_TE	unknown function
HORVU7Hr1G003700	7H	6619887	6620329	LC_u	undescribed protein
HORVU7Hr1G003710	7H	6621147	6626104	HC_G	RNA-binding (RRM/RBD/RNP motifs) family protein
HORVU7Hr1G003720	7H	6626821	6627143	LC_u	undescribed protein
HORVU7Hr1G003730	7H	6629195	6629829	LC_TE	Transposon protein, putative, CACTA, En/Spm sub-class
HORVU7Hr1G003740	7H	6630499	6631631	LC_u	undescribed protein
HORVU7Hr1G003750	7H	6633070	6635130	LC_TE	Retrotransposon protein, putative, unclassified
HORVU7Hr1G003760	7H	6637536	6638248	LC_u	undescribed protein
HORVU7Hr1G003770	7H	6641144	6641903	LC_u	undescribed protein
HORVU7Hr1G003780	7H	6642644	6644080	LC_u	undescribed protein
HORVU7Hr1G003790	7H	6645108	6646229	LC_u	undescribed protein
HORVU7Hr1G003800	7H	6647929	6649745	HC_G	Acetyl-coenzyme A synthetase
HORVU7Hr1G003810	7H	6649847	6650619	LC_u	undescribed protein
HORVU7Hr1G003820	7H	6662152	6662662	LC_u	undescribed protein
HORVU7Hr1G003830	7H	6671938	6672890	LC_u	undescribed protein
HORVU7Hr1G003840	7H	6692417	6693207	HC_U	unknown function
HORVU7Hr1G003850	7H	6704764	6706175	HC_G	BURP domain-containing protein
HORVU7Hr1G003860	7H	6715440	6719755	HC_G	S-adenosyl-L-methionine-dependent methyltransferases superfamily protein
HORVU7Hr1G003870	7H	6747711	6809163	HC_G	Vacuolar iron transporter (VIT) family protein
HORVU7Hr1G003880	7H	6749008	6752752	HC_G	Vacuolar iron transporter (VIT) family protein
HORVU7Hr1G003890	7H	6755656	6757815	HC_G	BURP domain-containing protein
HORVU7Hr1G003900	7H	6795982	6796281	LC_TE	unknown function
HORVU7Hr1G003910	7H	6807808	6808908	LC_u	undescribed protein
JHI_Hv50k_2016_442495	7H	6808999	6808999
HORVU7Hr1G003920	7H	6820322	6823838	HC_G	glutamine cyclotransferase
HORVU7Hr1G003930	7H	6823168	6823838	LC_u	undescribed protein
HORVU7Hr1G003940	7H	6824029	6826460	HC_G	30S ribosomal protein S13
HORVU7Hr1G003950	7H	6828207	6829665	LC_u	undescribed protein
HORVU7Hr1G003960	7H	6832680	6833721	LC_u	undescribed protein
HORVU7Hr1G003970	7H	6833893	6835464	LC_u	undescribed protein
HORVU7Hr1G003980	7H	6862878	6863333	LC_TE	Retrotransposon protein, putative, unclassified
HORVU7Hr1G003990	7H	6867092	6867458	LC_u	undescribed protein
HORVU7Hr1G004000	7H	6867804	6868015	LC_u	undescribed protein
HORVU7Hr1G004010	7H	6901916	6902457	LC_u	undescribed protein
HORVU7Hr1G004020	7H	6902540	6903030	LC_u	undescribed protein
HORVU7Hr1G004030	7H	6919447	6919705	LC_u	undescribed protein
HORVU7Hr1G004040	7H	6919902	6920673	LC_u	undescribed protein
HORVU7Hr1G004050	7H	6922174	6922464	HC_G	Beta-fructofuranosidase, soluble isoenzyme I
HORVU7Hr1G004060	7H	6924553	6924990	LC_U	unknown function
HORVU7Hr1G004070	7H	6925143	6925820	LC_u	undescribed protein
HORVU7Hr1G004080	7H	6926268	6927237	LC_u	undescribed protein
HORVU7Hr1G004090	7H	6928457	6929368	LC_u	undescribed protein
HORVU7Hr1G004100	7H	6929890	6930953	LC_u	undescribed protein
HORVU7Hr1G004110	7H	6945841	6946811	LC_u	undescribed protein
HORVU7Hr1G004120	7H	6949706	6951537	LC_u	undescribed protein
HORVU7Hr1G004130	7H	6951908	6952540	LC_u	undescribed protein
HORVU7Hr1G004140	7H	6952707	6953661	LC_u	undescribed protein
HORVU7Hr1G004150	7H	6954417	6954905	LC_TE	unknown function
HORVU7Hr1G004160	7H	6956415	6957827	LC_u	undescribed protein
HORVU7Hr1G004170	7H	6970740	6971296	LC_u	undescribed protein
HORVU7Hr1G004180	7H	6984183	6985961	LC_u	undescribed protein
HORVU7Hr1G004190	7H	6988025	6989389	LC_u	undescribed protein
HORVU7Hr1G004200	7H	6989661	6990942	LC_u	undescribed protein
HORVU7Hr1G004210	7H	6991613	6992120	LC_u	undescribed protein
HORVU7Hr1G004220	7H	6992692	6993389	LC_u	undescribed protein
HORVU7Hr1G004230	7H	6995082	6996061	LC_u	undescribed protein
HORVU7Hr1G004240	7H	6996631	6997426	LC_u	undescribed protein
HORVU7Hr1G004250	7H	6997519	6998312	LC_u	undescribed protein
HORVU7Hr1G004260	7H	7021319	7022133	LC_u	undescribed protein
HORVU7Hr1G004270	7H	7024570	7027029	LC_u	undescribed protein
HORVU7Hr1G004280	7H	7024570	7027029	LC_u	undescribed protein
HORVU7Hr1G004290	7H	7028205	7029902	LC_u	undescribed protein
HORVU7Hr1G004300	7H	7030417	7031411	LC_u	undescribed protein
HORVU7Hr1G004310	7H	7031793	7032269	LC_u	undescribed protein
HORVU7Hr1G004320	7H	7036394	7036584	LC_u	undescribed protein
HORVU7Hr1G004330	7H	7038049	7039431	LC_u	undescribed protein
HORVU7Hr1G004340	7H	7042213	7042936	LC_u	undescribed protein
HORVU7Hr1G004350	7H	7042983	7049117	HC_G	B3 domain-containing protein
HORVU7Hr1G004360	7H	7052022	7052947	LC_u	undescribed protein
HORVU7Hr1G004370	7H	7054184	7056023	LC_u	undescribed protein
HORVU7Hr1G004380	7H	7056126	7056762	LC_u	undescribed protein
HORVU7Hr1G004390	7H	7056934	7058279	LC_TE	Retrotransposon homolog
HORVU7Hr1G004400	7H	7060476	7061328	LC_u	undescribed protein
HORVU7Hr1G004410	7H	7061602	7063860	LC_u	undescribed protein
HORVU7Hr1G004420	7H	7064027	7074313	LC_u	undescribed protein
HORVU7Hr1G004430	7H	7075577	7076169	LC_u	undescribed protein
HORVU7Hr1G004440	7H	7076496	7077718	LC_u	undescribed protein
HORVU7Hr1G004450	7H	7081017	7081879	LC_u	undescribed protein
HORVU7Hr1G004460	7H	7088391	7091932	LC_TE	Retrotransposon protein, putative, unclassified
HORVU7Hr1G004470	7H	7092204	7093636	LC_u	undescribed protein
HORVU7Hr1G004480	7H	7094046	7095064	LC_u	undescribed protein
HORVU7Hr1G004490	7H	7096315	7097955	LC_u	undescribed protein
HORVU7Hr1G004500	7H	7098064	7099689	LC_u	undescribed protein
HORVU7Hr1G004510	7H	7113419	7113908	LC_u	undescribed protein
HORVU7Hr1G004520	7H	7133792	7134463	LC_u	undescribed protein
HORVU7Hr1G004530	7H	7143906	7144391	LC_u	undescribed protein
HORVU7Hr1G004540	7H	7156271	7157518	LC_u	undescribed protein
HORVU7Hr1G004550	7H	7158973	7159813	LC_u	undescribed protein
HORVU7Hr1G004560	7H	7159484	7202194	LC_u	undescribed protein
HORVU7Hr1G004570	7H	7174247	7174904	LC_u	undescribed protein
HORVU7Hr1G004580	7H	7175968	7176587	LC_u	undescribed protein
HORVU7Hr1G004590	7H	7186198	7187411	LC_u	undescribed protein
HORVU7Hr1G004600	7H	7187543	7188547	LC_u	undescribed protein
HORVU7Hr1G004610	7H	7190775	7192793	LC_u	undescribed protein
HORVU7Hr1G004620	7H	7198492	7198790	LC_u	undescribed protein
HORVU7Hr1G004630	7H	7200122	7200796	LC_u	undescribed protein
HORVU7Hr1G004640	7H	7204037	7204727	LC_u	undescribed protein
HORVU7Hr1G004650	7H	7210812	7212085	LC_u	undescribed protein
HORVU7Hr1G004660	7H	7212239	7214114	LC_TE	Retrotransposon protein, putative, unclassified
HORVU7Hr1G004670	7H	7214383	7215949	LC_u	undescribed protein
HORVU7Hr1G004680	7H	7216155	7217004	LC_u	undescribed protein
HORVU7Hr1G004690	7H	7217317	7218744	LC_u	undescribed protein
HORVU7Hr1G004700	7H	7219298	7220806	LC_u	undescribed protein
HORVU7Hr1G004710	7H	7221014	7221634	LC_u	undescribed protein
HORVU7Hr1G004720	7H	7222170	7222571	LC_u	undescribed protein
HORVU7Hr1G004730	7H	7222716	7223236	LC_u	undescribed protein
HORVU7Hr1G004740	7H	7223565	7225078	LC_u	undescribed protein
HORVU7Hr1G004750	7H	7226087	7226925	LC_u	undescribed protein
HORVU7Hr1G004760	7H	7227032	7227789	LC_u	undescribed protein
HORVU7Hr1G004770	7H	7228024	7229132	LC_u	undescribed protein
HORVU7Hr1G004780	7H	7230238	7230819	LC_u	undescribed protein
HORVU7Hr1G004790	7H	7232104	7233704	LC_u	undescribed protein
HORVU7Hr1G004800	7H	7241247	7242107	LC_u	undescribed protein
HORVU7Hr1G004810	7H	7242172	7242746	LC_u	undescribed protein
HORVU7Hr1G004820	7H	7243237	7243896	LC_u	undescribed protein
HORVU7Hr1G004830	7H	7243999	7245469	LC_u	undescribed protein
HORVU7Hr1G004840	7H	7260899	7262278	LC_u	undescribed protein
HORVU7Hr1G004850	7H	7262500	7263827	LC_u	undescribed protein
HORVU7Hr1G004860	7H	7263879	7264881	LC_u	undescribed protein
HORVU7Hr1G004870	7H	7267319	7268332	LC_u	undescribed protein
HORVU7Hr1G004880	7H	7268859	7269850	LC_u	undescribed protein
HORVU7Hr1G004890	7H	7269936	7271319	LC_u	undescribed protein
HORVU7Hr1G004900	7H	7271416	7272392	LC_u	undescribed protein
HORVU7Hr1G004910	7H	7272563	7273566	LC_u	undescribed protein
HORVU7Hr1G004920	7H	7276707	7277120	LC_u	undescribed protein
HORVU7Hr1G004930	7H	7278204	7279795	LC_u	undescribed protein
HORVU7Hr1G004940	7H	7280151	7280950	HC_G	Lecithin-cholesterol acyltransferase-like 1
HORVU7Hr1G004950	7H	7282522	7283228	LC_u	undescribed protein
HORVU7Hr1G004960	7H	7283548	7284772	LC_u	undescribed protein
HORVU7Hr1G004970	7H	7285211	7286338	LC_u	undescribed protein
HORVU7Hr1G004980	7H	7286661	7289400	LC_u	undescribed protein
HORVU7Hr1G004990	7H	7289586	7292141	LC_TE	undescribed protein
HORVU7Hr1G005000	7H	7292839	7293253	LC_u	undescribed protein
HORVU7Hr1G005010	7H	7293353	7294044	LC_u	undescribed protein
HORVU7Hr1G005020	7H	7300773	7301524	LC_TE	Transposon protein, putative, CACTA, En/Spm sub-class
HORVU7Hr1G005030	7H	7303130	7307294	HC_G	CCR4-NOT transcription complex subunit 3
HORVU7Hr1G005040	7H	7303134	7307232	HC_G	ATP synthase subunit a, chloroplastic
HORVU7Hr1G005050	7H	7317380	7318801	LC_u	undescribed protein
HORVU7Hr1G005060	7H	7319983	7320806	LC_u	undescribed protein
HORVU7Hr1G005070	7H	7321739	7322192	LC_u	undescribed protein
HORVU7Hr1G005080	7H	7338404	7339241	LC_u	undescribed protein
HORVU7Hr1G005090	7H	7346997	7348205	LC_u	undescribed protein
HORVU7Hr1G005100	7H	7355393	7356052	LC_u	undescribed protein
HORVU7Hr1G005110	7H	7356303	7362245	LC_TE	unknown function
HORVU7Hr1G005120	7H	7371504	7372054	LC_u	undescribed protein
HORVU7Hr1G005130	7H	7378602	7379249	LC_u	undescribed protein
HORVU7Hr1G005140	7H	7380281	7381254	LC_u	undescribed protein
HORVU7Hr1G005150	7H	7382561	7383328	LC_u	undescribed protein
HORVU7Hr1G005160	7H	7383498	7384237	LC_u	undescribed protein
HORVU7Hr1G005170	7H	7384413	7386193	LC_u	undescribed protein
HORVU7Hr1G005180	7H	7387733	7388187	LC_u	undescribed protein
HORVU7Hr1G005190	7H	7388839	7389400	LC_u	undescribed protein
HORVU7Hr1G005200	7H	7417839	7418045	HC_G	Auxin response factor
HORVU7Hr1G005210	7H	7436724	7438272	LC_u	undescribed protein
HORVU7Hr1G005220	7H	7438962	7439376	LC_u	undescribed protein
HORVU7Hr1G005230	7H	7441075	7441618	LC_TE	Retrotransposon protein, putative, Ty1-copia subclass
HORVU7Hr1G005240	7H	7441893	7442884	LC_TE	Reverse transcriptase
HORVU7Hr1G005250	7H	7456185	7457059	LC_u	undescribed protein
HORVU7Hr1G005260	7H	7457597	7458038	LC_u	undescribed protein
HORVU7Hr1G005270	7H	7460820	7467109	HC_G	cellulose synthase-like D3
AJW81204.1	7H	7461520	7466049	ncbi|CslD2	putative cellulose synthase-li
HORVU7Hr1G005280	7H	7477412	7478279	LC_u	undescribed protein
HORVU7Hr1G005290	7H	7478935	7480721	LC_u	undescribed protein
HORVU7Hr1G005300	7H	7495214	7500164	HC_G	Protein ALWAYS EARLY 3
HORVU7Hr1G005310	7H	7499208	7499387	HC_G	U-box domain-containing protein 4
HORVU7Hr1G005320	7H	7500710	7501952	LC_u	undescribed protein
HORVU7Hr1G005330	7H	7502355	7502772	LC_u	undescribed protein
HORVU7Hr1G005340	7H	7503118	7505277	LC_u	undescribed protein
HORVU7Hr1G005350	7H	7505122	7508989	LC_U	RING/U-box protein with domain of unknown function (DUF 1232)
HORVU7Hr1G005360	7H	7518339	7519528	LC_u	undescribed protein
HORVU7Hr1G005370	7H	7519983	7520981	LC_u	undescribed protein
HORVU7Hr1G005380	7H	7521306	7521994	LC_u	undescribed protein
HORVU7Hr1G005390	7H	7523334	7523809	LC_u	undescribed protein
HORVU7Hr1G005400	7H	7525683	7527171	LC_u	undescribed protein
HORVU7Hr1G005410	7H	7527358	7529003	LC_u	undescribed protein
HORVU7Hr1G005420	7H	7530879	7532293	HC_G	undescribed protein
HORVU7Hr1G005430	7H	7532365	7533583	LC_u	undescribed protein
HORVU7Hr1G005440	7H	7534915	7536470	LC_u	undescribed protein
HORVU7Hr1G005450	7H	7537259	7538132	LC_u	undescribed protein
HORVU7Hr1G005460	7H	7547273	7548150	LC_u	undescribed protein
HORVU7Hr1G005470	7H	7548353	7548944	LC_u	undescribed protein
HORVU7Hr1G005480	7H	7549551	7550154	LC_u	undescribed protein
HORVU7Hr1G005490	7H	7550499	7551205	LC_u	undescribed protein
HORVU7Hr1G005500	7H	7551461	7552731	LC_u	undescribed protein
HORVU7Hr1G005510	7H	7553257	7554856	LC_u	undescribed protein
HORVU7Hr1G005520	7H	7554150	7554856	LC_u	undescribed protein
HORVU7Hr1G005530	7H	7555417	7556242	LC_u	undescribed protein
HORVU7Hr1G005540	7H	7557094	7557848	LC_u	undescribed protein
HORVU7Hr1G005550	7H	7559029	7559421	LC_U	unknown function
HORVU7Hr1G005560	7H	7561071	7561509	LC_TE	Retrotransposon protein, putative, unclassified
HORVU7Hr1G005570	7H	7563946	7564188	HC_u	undescribed protein
HORVU7Hr1G005580	7H	7566198	7567645	LC_u	undescribed protein
HORVU7Hr1G005590	7H	7568819	7569750	LC_TE	Retrotransposon protein, putative, Ty1-copia subclass
HORVU7Hr1G005600	7H	7569997	7570984	LC_u	undescribed protein
HORVU7Hr1G005610	7H	7571728	7573504	LC_TE	Retrotransposon protein, putative, unclassified
HORVU7Hr1G005620	7H	7574604	7575002	LC_u	undescribed protein
HORVU7Hr1G005630	7H	7575546	7576749	LC_u	undescribed protein
HORVU7Hr1G005640	7H	7588649	7589131	LC_u	undescribed protein
HORVU7Hr1G005650	7H	7590000	7591402	LC_u	undescribed protein
HORVU7Hr1G005660	7H	7592918	7594231	LC_u	undescribed protein
HORVU7Hr1G005670	7H	7595915	7596490	LC_u	undescribed protein
HORVU7Hr1G005680	7H	7598358	7598813	HC_G	EPIDERMAL PATTERNING FACTOR-like protein 9
HORVU7Hr1G005690	7H	7616475	7617479	LC_u	undescribed protein
HORVU7Hr1G005700	7H	7620927	7622453	LC_u	undescribed protein
HORVU7Hr1G005710	7H	7623653	7624307	LC_u	undescribed protein
HORVU7Hr1G005720	7H	7624609	7626289	HC_G	Dolichyl-diphosphooligosaccharide--protein glycosyltransferase subunit DAD1
HORVU7Hr1G005730	7H	7626877	7628893	HC_G	DNAJ heat shock N-terminal domain-containing protein
HORVU7Hr1G005740	7H	7629908	7631830	LC_TE	Zinc finger MYM-type protein
HORVU7Hr1G005750	7H	7633285	7634706	LC_u	undescribed protein
HORVU7Hr1G005760	7H	7637932	7638598	LC_u	undescribed protein
HORVU7Hr1G005770	7H	7639202	7640824	LC_u	undescribed protein
HORVU7Hr1G005780	7H	7641264	7642186	LC_u	undescribed protein
HORVU7Hr1G005790	7H	7742749	7744180	LC_u	undescribed protein
HORVU7Hr1G005800	7H	7744836	7745301	LC_u	undescribed protein
HORVU7Hr1G005810	7H	7747185	7747957	LC_u	undescribed protein
HORVU7Hr1G005820	7H	7753528	7754246	LC_u	undescribed protein
HORVU7Hr1G005830	7H	7759509	7760560	LC_u	undescribed protein
HORVU7Hr1G005840	7H	7795104	7795429	LC_u	undescribed protein
HORVU7Hr1G005850	7H	7795512	7796888	LC_u	undescribed protein
HORVU7Hr1G005860	7H	7798050	7798849	LC_u	undescribed protein
HORVU7Hr1G005870	7H	7801110	7802642	LC_u	undescribed protein
HORVU7Hr1G005880	7H	7802928	7803370	LC_u	undescribed protein
HORVU7Hr1G005890	7H	7803494	7804050	LC_u	undescribed protein
HORVU7Hr1G005900	7H	7806219	7807399	LC_u	undescribed protein
HORVU7Hr1G005910	7H	7808229	7810223	LC_u	undescribed protein
HORVU7Hr1G005920	7H	7812116	7814475	LC_u	undescribed protein
HORVU7Hr1G005930	7H	7818679	7823622	LC_u	undescribed protein
HORVU7Hr1G005940	7H	7823925	7824825	LC_u	undescribed protein
HORVU7Hr1G005950	7H	7825012	7825848	LC_u	undescribed protein
HORVU7Hr1G005960	7H	7825961	7828100	LC_u	undescribed protein
HORVU7Hr1G005970	7H	7832600	7834917	LC_U	unknown function
HORVU7Hr1G005980	7H	7835040	7836547	LC_u	undescribed protein
HORVU7Hr1G005990	7H	7836810	7837653	LC_u	undescribed protein
HORVU7Hr1G006000	7H	7838243	7838666	LC_u	undescribed protein
HORVU7Hr1G006010	7H	7842211	7844066	LC_u	undescribed protein
HORVU7Hr1G006020	7H	7847772	7849556	LC_u	undescribed protein
HORVU7Hr1G006030	7H	7849660	7850681	LC_u	undescribed protein
HORVU7Hr1G006040	7H	7852430	7853680	LC_u	undescribed protein
HORVU7Hr1G006050	7H	7853945	7854891	LC_u	undescribed protein
[truncated: 1,259 more rows]

## Sheet: Qsc_7H_2
QTL Qsc-7H-2 identified in Magic 4 with peak marker located at 635.2 Mbp.
[truncated: 1,431 more rows]
