# Supplementary material for: Pyramiding of scald resistance genes in four spring barley MAGIC populations
Source: Theor Appl Genet. 2021 Aug 4;134(12):3829–43. doi: 10.1007/s00122-021-03930-y (PMC8580920; doi:10.1007/s00122-021-03930-y)
Supplement: Supplementary file 5 — Supplementary material 5 (XLSX 2,912 kb) [file 122_2021_3930_MOESM5_ESM.xlsx]

## Sheet: Info
Online resource 5
Article title	Pyramiding of scald resistance genes in four spring barley MAGIC populations.
Journal name	Theoretical Applied Genetics
Author names	Juho Hautsalo, Fluturë Novakazi, Marja Jalli, Magnus Göransson, Outi Manninen, Mika Isolahti, Lars Reitan, Stein Bergersen, Lene Krusell, Charlotte Damsgård Robertsen, Jihad Orabi, Jens Due Jensen, Ahmed Jahoor, Therése Bengtsson and the PPP Barley consortium
Affiliation and e-mail address of the corresponding author	Department of Plant Breeding, Swedish University of Agricultural Sciences, P.O. Box 101, 23053 Alnarp, Sweden, therese.bengtsson@slu.se
Content
Haplotypes for each population based on the significant markers
Box plots genotypes per haplotype (from cases with at least five genotypes per haplotype)

## Sheet: Taul1
Riviotsikot	Keskiarvo / BLUE	Määrä / BLUE2
CAC	-3.53793	25
CAT	-3.83333	3
CGC	-1.8438	39
TAC	-1.62962	14
TAT	-3.53125	4
TGC	-0.717668	48
(tyhjä)	-2.125	1
Kaikki yhteensä	-1.83111	134

## Sheet: M1&2
QTL	Qsc_1H_1	Qsc_3H_2	Qsc_3H_2	Qsc_3H_3	Qsc_4H_1	Qsc_5H_1	Qsc_7H_1
SNP	JHI_Hv50k_2016_29000	JHI_Hv50k_2016_183433	SCRI_RS_168665	JHI_Hv50k_2016_186622	JHI_Hv50k_2016_226785	JHI_Hv50k_2016_350540	JHI_Hv50k_2016_436076
Alleles	G/A	C/T	T/A	T/C	A/G	A/G	G/C
Chromosome	1H	3H	3H	3H	4H	5H	7H
Position	404905055	491084467	499413118	519522630	1346098	638245248	787436	Haplotype	BLUE			Haplotype	Mean	No of lines	Founder
115008_001	A	T	A	T	G	G	C	ATATGGC	5.625			ACATAGC	3.125	2
115008_003	A	T	A	T	G	G	C	ATATGGC	4.67926			ACATAGG	2.78242	1
115008_004	G	T	A	T	G	G	C	GTATGGC	4.875			ACATGGC	6.125	1
115008_005	G	T	A	T	G	G	C	GTATGGC	4			ACATGGG	4	1	Lavrans
115008_007	G	T	A	T	G	G	C	GTATGGC	4.625			ACTTAAC	1.625	1
115008_008	G	T	A	T	G	G	C	GTATGGC	4.25			ACTTGAC	3.66667	3
115008_010	G	T	A	T	G	G	C	GTATGGC	4.375			ATATAAC	4.25	1
115008_011	G	T	A	T	G	G	C	GTATGGC	4.5			ATATAGC	4.9375	2
115008_012	A	T	A	T	G	G	C	ATATGGC	6.25			ATATGAG	3.125	1
115008_013	G	T	A	T	G	G	C	GTATGGC	5.75			ATATGGC	5.48328	12	GN6075
115008_014	G	T	A	T	G	G	C	GTATGGC	5.375			ATATGGG	3.675	5
115008_016	A	C	A	T	A	G	C	ACATAGC	2.5			ATATGNAG	3.5	1	GN9096
115008_017	A	T	A	T	A	G	C	ATATAGC	5			ATTTAGC	4.45117	1
115008_018	A	T	A	T	G	A	G	ATATGAG	3.125			ATTTAGG	3	1
115008_019	A	T	A	T	G	G	C	ATATGGC	5.125			GCACGGC	5.25	7
115008_020	G	T	A	T	G	G	C	GTATGGC	5.375			GCATAAC	2.53571	7	Ylitornion, SJ111998
115008_021	A	T	A	T	G	G	C	ATATGGC	5.125			GCATAGC	2.83333	3
115008_022	G	T	A	T	G	G	C	GTATGGC	4.11244			GCATGAC	3.54833	6
115008_023	G	C	T	T	G	A	G	GCTTGAG	1			GCATGAG	3.125	1
115008_024	G	T	A	T	G	G	C	GTATGGC	4.75			GCATGGC	4.23864	11
115008_025	G	T	A	T	A	G	C	GTATAGC	2.82831			GCTCGAC	1.75	1
115008_026	A	C	A	T	A	G	C	ACATAGC	3.75			GCTTAAC	1.47321	14	RGT Planet
115008_027	G	C	A	T	G	A	C	GCATGAC	3.125			GCTTGAC	2.26786	7
115008_028	G	C	A	T	G	G	C	GCATGGC	4.125			GCTTGAG	1	1
115008_029	G	T	A	T	G	G	C	GTATGGC	5.625			GTACAAC	4.70833	3
115008_030	G	C	A	T	G	G	C	GCATGGC	4.625			GTACGAC	5.51389	9	Iron
115008_031	G	C	A	T	G	G	C	GCATGGC	3.125			GTACGGC	5.125	1
115008_032	G	C	A	T	G	A	C	GCATGAC	3.5			GTATAAC	2.125	1	JLB06-034
115008_033	G	C	A	T	G	G	C	GCATGGC	5			GTATAGC	3.53915	2
115008_034	A	T	T	T	A	G	G	ATTTAGG	3			GTATGAC	4.1875	2
115008_035	A	T	T	T	A	G	C	ATTTAGC	4.45117			GTATGGC	4.72578	16
115008_036	G	T	A	T	G	A	C	GTATGAC	2.375			GTTTAAC	2.5391	6
115008_037	G	T	A	T	G	G	C	GTATGGC	3.625			GTTTAGC	4.125	1
115008_038	G	C	A	T	G	A	C	GCATGAC	2.75			GTTTGGC	4.75233	2
115008_039	G	T	T	T	G	G	C	GTTTGGC	4.00466
115008_040	G	C	A	T	G	G	C	GCATGGC	3.75
115008_041	G	C	A	T	G	A	G	GCATGAG	3.125
115008_042	A	T	A	T	G	G	G	ATATGGG	3.25
115008_043	A	T	A	T	G	G	G	ATATGGG	3.375
115008_044	G	C	A	C	G	G	C	GCACGGC	5
115008_045	A	C	T	T	G	A	C	ACTTGAC	3.375
115008_046	A	T	A	T	G	G	C	ATATGGC	5.5
115008_047	G	C	A	C	G	G	C	GCACGGC	5.25
115008_048	A	T	A	T	G	G	C	ATATGGC	6.125
115008_049	G	C	A	C	G	G	C	GCACGGC	5.125
115008_050	G	C	T	T	G	A	C	GCTTGAC	3.5
115008_051	A	T	A	T	G	G	C	ATATGGC	6
115008_052	A	T	A	T	G	G	C	ATATGGC	6.12011
115008_053	A	T	A	T	G	G	G	ATATGGG	3.75
115008_054	G	T	A	C	A	A	C	GTACAAC	3.875
115008_055	G	T	A	C	G	A	C	GTACGAC	5.75
115008_058	G	C	A	T	A	A	C	GCATAAC	3.75
115008_060	G	C	T	T	A	A	C	GCTTAAC	1.625
115008_061	G	T	A	C	G	A	C	GTACGAC	5.875
115008_062	G	C	T	T	G	A	C	GCTTGAC	2.75
115008_063	G	C	A	T	G	G	C	GCATGGC	2.5
115008_065	G	C	T	T	A	A	C	GCTTAAC	2.375
115008_066	G	C	A	C	G	G	C	GCACGGC	5.5
115008_067	G	C	A	C	G	G	C	GCACGGC	5
115008_068	G	C	T	T	A	A	C	GCTTAAC	1.375
115008_069	G	T	A	C	G	A	C	GTACGAC	5.625
115008_070	A	T	A	T	G	G	G	ATATGGG	4.25
115008_072	G	C	T	C	G	A	C	GCTCGAC	1.75
115008_074	G	C	A	T	G	G	C	GCATGGC	4
115008_075	G	C	T	T	G	A	C	GCTTGAC	1.25
115008_076	G	T	A	T	G	G	C	GTATGGC	4.875
115008_077	G	T	A	T	A	G	C	GTATAGC	4.25
115008_080	G	C	A	T	G	G	C	GCATGGC	5.75
115008_081	A	T	A	T	A	G	C	ATATAGC	4.875
115008_082	G	C	A	T	G	G	C	GCATGGC	4.625
115008_084	G	C	A	T	G	G	C	GCATGGC	4.25
115008_085	A	T	A	T	G	G	G	ATATGGG	3.75
115008_086	A	C	T	T	G	A	C	ACTTGAC	3.625
115008_088	G	C	A	T	G	A	C	GCATGAC	4.5
115008_089	A	T	A	T	G	G	C	ATATGGC	4.875
115008_090	G	T	A	C	G	G	C	GTACGGC	5.125
115008_092	G	T	A	T	G	G	C	GTATGGC	4.125
115008_093	G	T	A	C	G	A	C	GTACGAC	4.75
115008_094	A	C	T	T	A	A	C	ACTTAAC	1.625
115008_096	G	T	A	C	A	A	C	GTACAAC	5.125
115008_097	G	T	A	C	G	A	C	GTACGAC	6.125
115008_098	G	T	A	T	G	G	C	GTATGGC	5.375
115008_099	G	T	T	T	G	G	C	GTTTGGC	5.5
115008_100	G	C	T	T	A	A	C	GCTTAAC	1.375
115008_101	G	T	A	C	G	A	C	GTACGAC	5.625
115008_102	G	C	T	T	G	A	C	GCTTGAC	1.75
115008_103	G	C	T	T	G	A	C	GCTTGAC	1.125
115008_104	A	T	A	T	A	A	C	ATATAAC	4.25
115008_105	A	C	A	T	A	G	G	ACATAGG	2.78242
115008_106	G	T	A	T	G	A	C	GTATGAC	6
115008_108	G	C	T	T	G	A	C	GCTTGAC	2.5
115008_109	G	T	A	C	G	A	C	GTACGAC	5.75
115008_111	G	C	A	T	G	G	C	GCATGGC	4.875
115008_112	A	T	A	T	G	G	C	ATATGGC	5.125
115008_113	G	C	A	C	G	G	C	GCACGGC	5.5
115008_114	G	T	A	C	A	A	C	GTACAAC	5.125
115008_115	A	C	T	T	G	A	C	ACTTGAC	4
115008_116	G	C	T	T	A	A	C	GCTTAAC	2.875
115008_117	G	T	A	C	G	A	C	GTACGAC	4.875
115008_118	G	C	A	C	G	G	C	GCACGGC	5.375
115008_119	A	C	A	T	G	G	C	ACATGGC	6.125
115008_121	G	C	T	T	G	A	C	GCTTGAC	3
115008_122	G	C	T	T	A	A	C	GCTTAAC	1.375
115009_002	G	T	T	T	A	A	C	GTTTAAC	3.375
115009_003	G	C	A	T	A	A	C	GCATAAC	1.875
115009_004	G	C	A	T	G	A	C	GCATGAC	4.28999
115009_005	G	T	T	T	A	A	C	GTTTAAC	1.5
115009_007	G	C	A	T	A	G	C	GCATAGC	2.5
115009_008	G	C	T	T	A	A	C	GCTTAAC	1.125
115009_009	G	T	T	T	A	A	C	GTTTAAC	2.125
115009_010	G	T	T	T	A	A	C	GTTTAAC	1.98462
115009_011	G	T	T	T	A	A	C	GTTTAAC	3.625
115009_014	G	C	A	T	A	G	C	GCATAGC	3.375
115009_017	G	C	A	T	A	G	C	GCATAGC	2.625
115009_018	G	C	A	T	A	A	C	GCATAAC	1.375
115009_019	G	C	T	T	A	A	C	GCTTAAC	1.125
115009_020	G	C	T	T	A	A	C	GCTTAAC	1.25
115009_021	G	C	A	T	G	A	C	GCATGAC	3.125
115009_022	G	C	T	T	A	A	C	GCTTAAC	1
115009_023	G	C	T	T	A	A	C	GCTTAAC	1.125
115009_024	G	C	T	T	A	A	C	GCTTAAC	1.375
115009_025	G	C	A	T	A	A	C	GCATAAC	4
115009_026	G	T	T	T	A	A	C	GTTTAAC	2.625
115009_027	G	C	T	T	A	A	C	GCTTAAC	1.125
115009_028	G	T	T	T	A	G	C	GTTTAGC	4.125
115009_029	G	C	A	T	A	A	C	GCATAAC	3.375
Ylitornion	G	C	A	T	A	A	C	GCATAAC	1.5
GN6075	A	T	A	T	G	G	C	ATATGGC	5.25
Lavrans	A	C	A	T	G	G	G	ACATGGG	4
RGTPlanet	G	C	T	T	A	A	C	GCTTAAC	1.5
Iron	G	T	A	C	G	A	C	GTACGAC	5.25
JLB06-034	G	T	A	T	A	A	C	GTATAAC	2.125
GN9096	A	T	A	T	G	NA	G	ATATGNAG	3.5
SJ111998	G	C	A	T	A	A	C	GCATAAC	1.875
MBR-1012*	G	NA	A	NA	A	A	NA	GNAANAAANA		Not included in GWAS

## Sheet: Taul3
Riviotsikot	Keskiarvo / BLUEs	Määrä / BLUEs
CACCC	2.79031	4
CACTT	1.87752	1
CATCC	2.21628	15
CATCT	0.691598	5
CATTC	1.82604	9
CATTT	0.430124	2
CTCCC	-0.567261	1
CTCCT	0.541138	1
CTCTC	-0.239323	1
CTCTT	-1.08707	1
CTTCC	-0.569004	2
CTTTC	-1.1985	1
CTTTT	-1.56988	2
TACCC	2.50371	6
TACCT	0.690901	1
TACTC	2.57901	2
TACTT	0.246844	1
TATCC	1.87964	4
TATCT	0.470035	3
TATTC	1.1843	3
TATTT	0	1
TTCCC	-0.0551743	4
TTCCT	-0.776756	2
TTCTC	-0.859005	5
TTTCC	0.147594	2
TTTCT	-1.23683	1
TTTTC	-1.07828	2
TTTTT	-1.83857	1
Kaikki yhteensä	0.997596	83

## Sheet: M3
QTL	Qsc_3H_2	Qsc_5H_1	Qsc_7H_1
SNP	SCRI_RS_168665	BOPA2_12_30577	SCRI_RS_42792
Alleles	T/A	G/A	T/C
Chromosome	3H	5H	7H
Position	499413118	659532782	8729097	Haplotype	BLUE		Haplotype	Number of lines	Mean	Founder
115010_001	A	A	T	AAT	3.54316		AAC	28	5.96112	Olve, Krasnordarskij35
115010_002	A	G	C	AGC	5.70774		AAT	4	4.43345	Brage
115010_003	T	A	C	TAC	3.30064		AGC	15	5.48867	Iron, Nordic, Fairytale
115010_004	A	A	C	AAC	6.01865		AGT	10	4.09167	Chevron
115010_005	A	A	C	AAC	6.45387		TAC	12	3.311
115010_006	T	G	T	TGT	1.964		TAT	2	4.11925
115010_007	A	G	T	AGT	4.33333		TGC	6	2.7833	RGTPlanet
115010_008	T	A	C	TAC	3.41667		TGT	6	2.34817
115010_009	A	A	C	AAC	5.53609
115010_010	A	A	C	AAC	6.33333
115010_011	A	A	C	AAC	5.33333
115010_012	A	A	C	AAC	6.28757
115010_013	A	G	T	AGT	4.5
115010_014	T	A	C	TAC	2.58333
115010_015	T	G	C	TGC	2.25
115010_016	A	A	C	AAC	6
115010_017	A	A	C	AAC	5.91667
115010_018	A	A	C	AAC	6.41667
115010_019	T	A	C	TAC	2.65461
115010_020	A	G	C	AGC	6.25
115010_021	A	G	C	AGC	5.41667
115010_022	T	A	C	TAC	4.29773
115010_023	A	A	C	AAC	6.16667
115010_025	A	G	T	AGT	3.75
115010_026	T	A	C	TAC	2.33333
115010_028	A	G	T	AGT	3.75
115010_029	A	A	C	AAC	6.19468
115010_030	T	G	C	TGC	2.91667
115010_031	A	A	C	AAC	6.22894
115010_032	A	G	C	AGC	5.66667
115010_033	A	G	C	AGC	5.76781
115010_034	A	A	C	AAC	6.58333
115010_035	A	G	C	AGC	4.58333
115010_036	A	A	C	AAC	6.41667
115010_037	T	G	T	TGT	2.58333
115010_038	A	G	T	AGT	4.16667
115010_039	A	A	C	AAC	6.5
115010_040	T	A	T	TAT	3.82183
115010_041	A	G	T	AGT	4.33333
115010_042	T	A	C	TAC	2.66667
115010_043	A	A	C	AAC	5.33333
115010_044	T	G	T	TGT	2.29169
115010_046	A	G	C	AGC	6.08333
115010_047	A	A	C	AAC	5.91472
115010_048	T	A	C	TAC	4.16667
115010_049	A	G	C	AGC	5.45026
115010_050	T	A	C	TAC	3.66667
115010_051	A	A	C	AAC	6.27822
115010_052	A	A	C	AAC	6.58333
115010_053	T	A	T	TAT	4.41667
115010_054	A	G	C	AGC	5.72894
115010_055	A	A	C	AAC	5.41906
115010_057	T	G	T	TGT	2.08333
115010_060	T	G	C	TGC	3.52135
115010_061	T	A	C	TAC	4.89384
115010_062	A	A	C	AAC	5.41667
115010_063	A	G	T	AGT	4.25
115010_064	A	A	C	AAC	5.58333
115010_065	A	A	T	AAT	5.43653
115010_066	A	G	C	AGC	5.22894
115010_067	T	G	C	TGC	1.91667
115010_068	A	A	C	AAC	4.33333
115010_069	A	G	T	AGT	3.83333
115010_070	T	G	C	TGC	3.66667
115010_071	A	A	C	AAC	6.67078
115010_072	A	A	T	AAT	4.50411
115010_073	T	A	C	TAC	3.08519
115010_074	A	A	C	AAC	6.24222
115010_075	A	A	C	AAC	6.25
115010_076	T	G	T	TGT	2.5
115010_077	A	G	C	AGC	5.41667
115010_078	T	G	T	TGT	2.66667
115010_079	T	A	C	TAC	2.66667
115010_080	A	G	T	AGT	3.5
115010_081	A	G	C	AGC	5.35737
RGTPlanet	T	G	C	TGC	2.42846
Iron	A	G	C	AGC	5.5
Chevron	A	G	T	AGT	4.5
Olve	A	A	C	AAC	6.16667
Brage	A	A	T	AAT	4.25
Krasnordarskij35	A	A	C	AAC	4.33333
Nordic	A	G	C	AGC	5.02196
Fairytale	A	G	C	AGC	5.1504

## Sheet: M4
QTL	Qsc_3H_1	Qsc_6H_1	Qsc_7H_1	Qsc_7H_2
SNP	JHI_Hv50k_2016_164742	JHI_Hv50k_2016_373110	SCRI_RS_42792	SCRI_RS_193330
Alleles	G/A	T/C	T/C	C/A
Chromosome	3H	6H	7H	7H				Haplotype	Number of lines	Mean	Founder
Position	63225476	10924478	8729097	635235975	BLUE	Haplotype	Genotype	ACCA	57	5.17383
115011_001	G	C	C	C	4.65237	GCCC	115011_001	ACCC	61	4.89042	Nordic, Fairytaile
115011_002	G	C	C	A	5.09609	GCCA	115011_002	ACCNA	1	5.25113
115011_004	A	C	C	C	4.65237	ACCC	115011_004	ACTA	1	4.25735	GN9005
115011_005	A	C	C	C	5.30836	ACCC	115011_005	ATCA	1	2.13992
115011_006	A	C	C	A	4.54739	ACCA	115011_006	ATCC	1	1.55683
115011_007	A	C	C	A	5.25113	ACCA	115011_007	GCCA	31	4.71735	Iron
115011_008	A	C	C	A	5.25113	ACCA	115011_008	GCCC	39	4.38036	Krasnordarskij35
115011_009	A	C	C	A	5.75467	ACCA	115011_009	GCTA	10	3.45922
115011_010	A	C	C	C	5.04739	ACCC	115011_010	GCTC	13	3.02419
115011_011	A	C	C	C	5.63992	ACCC	115011_011	GTCA	13	1.62701	Gaffelbyg
115011_013	A	C	C	C	4.15237	ACCC	115011_013	GTCC	19	1.36875
115011_014	G	C	C	C	3.1586	GCCC	115011_014	GTTA	15	1.46995
115011_015	G	C	C	A	4.08754	GCCA	115011_015	GTTC	17	1.36841
115011_017	G	C	C	C	3.36233	GCCC	115011_017	Total	279
115011_018	A	C	C	A	5.44241	ACCA	115011_018
115011_019	A	C	C	A	5.23245	ACCA	115011_019
115011_020	A	C	C	A	5.54739	ACCA	115011_020
115011_021	A	C	C	A	5.15237	ACCA	115011_021
115011_022	G	C	C	C	4.45486	GCCC	115011_022
115011_023	A	C	C	C	5.2449	ACCC	115011_023
115011_024	A	C	C	NA	5.25113	ACCNA	115011_024
115011_025	A	C	C	C	4.84366	ACCC	115011_025
115011_027	G	C	T	C	3.36856	GCTC	115011_027
115011_028	A	C	C	C	4.94864	ACCC	115011_028
115011_029	G	C	T	A	3.2698	GCTA	115011_029
115011_030	G	C	T	A	3.55362	GCTA	115011_030
115011_032	A	C	C	C	5.45486	ACCC	115011_032
115011_033	A	C	C	C	5.2449	ACCC	115011_033
115011_034	A	C	C	A	5.15237	ACCA	115011_034
115011_035	A	C	C	A	4.64615	ACCA	115011_035
115011_036	A	C	C	A	4.84366	ACCA	115011_036
115011_037	A	C	C	A	5.61761	ACCA	115011_037
115011_038	G	T	T	A	3.17105	GTTA	115011_038
115011_039	A	C	C	C	5.54739	ACCC	115011_039
115011_041	A	C	C	C	4.73868	ACCC	115011_041
115011_042	G	C	T	C	3.04739	GCTC	115011_042
115011_043	A	C	C	C	4.75113	ACCC	115011_043
115011_044	A	C	C	C	5.0615	ACCC	115011_044
115011_045	A	C	C	C	5.04739	ACCC	115011_045
115011_046	G	C	C	C	4.44864	GCCC	115011_046
115011_047	A	C	C	C	4.64615	ACCC	115011_047
115011_048	A	C	C	C	5.84988	ACCC	115011_048
115011_049	A	C	C	A	5.33081	ACCA	115011_049
115011_050	A	C	C	C	4.94241	ACCC	115011_050
115011_051	A	C	C	A	5.54739	ACCA	115011_051
115011_052	A	C	C	A	5.25113	ACCA	115011_052
115011_053	G	C	C	C	4.45486	GCCC	115011_053
115011_054	A	C	C	C	4.95486	ACCC	115011_054
115011_055	A	C	C	C	5.34988	ACCC	115011_055
115011_056	A	C	C	C	5.05362	ACCC	115011_056
115011_057	G	C	C	C	3.95486	GCCC	115011_057
115011_058	A	C	C	C	4.84988	ACCC	115011_058
115011_060	A	C	C	C	5.04739	ACCC	115011_060
115011_061	G	T	T	A	1.25113	GTTA	115011_061
115011_062	G	C	C	A	4.1586	GCCA	115011_062
115011_063	A	C	C	A	5.2449	ACCA	115011_063
115011_064	G	T	T	A	1.34988	GTTA	115011_064
115011_065	A	C	C	C	4.43619	ACCC	115011_065
115011_066	G	C	T	C	2.85611	GCTC	115011_066
115011_067	G	T	C	C	1.15237	GTCC	115011_067
115011_068	G	C	T	C	2.35611	GCTC	115011_068
115011_069	G	T	C	A	1.05362	GTCA	115011_069
115011_070	G	C	C	A	5.65237	GCCA	115011_070
115011_071	G	C	C	C	4.84988	GCCC	115011_071
115011_072	G	C	C	A	4.94864	GCCA	115011_072
115011_073	G	T	C	A	1.54739	GTCA	115011_073
115011_074	G	C	C	A	4.72623	GCCA	115011_074
115011_075	G	C	C	A	4.64615	GCCA	115011_075
115011_076	G	C	C	A	4.75735	GCCA	115011_076
115011_077	G	C	C	C	4.75113	GCCC	115011_077
115011_078	A	C	C	C	5.13992	ACCC	115011_078
115011_079	G	C	C	A	5.54739	GCCA	115011_079
115011_080	G	C	T	C	3.25113	GCTC	115011_080
115011_081	A	C	C	C	4.73868	ACCC	115011_081
115011_082	G	T	T	C	1.05362	GTTC	115011_082
115011_083	G	C	C	A	5.35611	GCCA	115011_083
115011_084	G	T	T	C	1.25113	GTTC	115011_084
115011_085	G	C	C	A	4.75113	GCCA	115011_085
115011_086	A	C	C	C	5.05362	ACCC	115011_086
115011_087	A	C	C	A	5.15237	ACCA	115011_087
115011_088	A	C	C	A	4.94864	ACCA	115011_088
115011_089	G	C	C	A	4.6586	GCCA	115011_089
115011_090	G	C	C	C	4.65237	GCCC	115011_090
115011_091	A	C	C	A	4.65237	ACCA	115011_091
115011_092	A	C	C	C	5.14615	ACCC	115011_092
115011_093	G	C	C	C	3.75113	GCCC	115011_093
115011_094	G	T	C	C	1.34988	GTCC	115011_094
115011_095	G	C	T	A	4.25113	GCTA	115011_095
115011_096	G	T	T	A	1.05362	GTTA	115011_096
115011_097	G	T	T	C	1.05362	GTTC	115011_097
115011_098	A	C	C	C	4.6586	ACCC	115011_098
115011_099	G	T	T	A	1.15237	GTTA	115011_099
115011_100	G	C	C	C	4.94864	GCCC	115011_100
115011_101	G	C	C	A	4.94864	GCCA	115011_101
115011_102	G	T	C	C	1.15237	GTCC	115011_102
115011_103	A	C	C	A	4.65237	ACCA	115011_103
115011_104	G	T	C	A	3.73245	GTCA	115011_104
115011_105	G	C	C	C	5.04117	GCCC	115011_105
115011_106	G	C	C	A	3.85611	GCCA	115011_106
115011_107	G	C	T	C	3.25735	GCTC	115011_107
115011_108	A	C	C	C	5.14615	ACCC	115011_108
115011_109	G	C	T	C	2.84988	GCTC	115011_109
115011_110	A	C	C	C	4.84988	ACCC	115011_110
115011_115	A	C	C	A	4.50581	ACCA	115011_115
115011_117	G	T	C	C	0.954863	GTCC	115011_117
115011_118	G	T	C	C	1.25113	GTCC	115011_118
115011_119	G	C	C	A	4.84988	GCCA	115011_119
115011_120	A	C	C	C	5.34366	ACCC	115011_120
115011_121	G	C	T	C	3.25735	GCTC	115011_121
115011_122	G	C	C	C	3.54117	GCCC	115011_122
115011_123	G	T	C	C	1.26358	GTCC	115011_123
115011_124	G	T	T	A	0.96727	GTTA	115011_124
115011_126	G	C	T	A	3.96109	GCTA	115011_126
115011_127	G	C	C	A	5.14615	GCCA	115011_127
115011_128	A	C	C	C	4.6586	ACCC	115011_128
115011_129	G	T	C	A	1.34988	GTCA	115011_129
115011_131	G	C	T	A	2.97354	GCTA	115011_131
115011_132	A	C	C	C	4.6586	ACCC	115011_132
115011_133	A	C	C	C	5.04739	ACCC	115011_133
115011_134	G	C	C	C	4.1337	GCCC	115011_134
115011_135	G	T	C	C	1.25113	GTCC	115011_135
115011_136	A	C	C	C	1.64615	ACCC	115011_136
115011_137	G	T	C	C	2.14615	GTCC	115011_137
115011_138	G	C	C	C	5.35611	GCCC	115011_138
115011_139	G	C	C	A	4.55362	GCCA	115011_139
115011_140	G	T	T	C	1.44864	GTTC	115011_140
115011_141	G	C	C	C	4.84988	GCCC	115011_141
115011_142	A	C	C	A	5.15237	ACCA	115011_142
115011_143	A	C	C	A	5.14615	ACCA	115011_143
115011_144	A	C	C	A	4.84988	ACCA	115011_144
115011_145	A	C	C	C	5.44864	ACCC	115011_145
115011_146	A	C	C	A	5.7449	ACCA	115011_146
115011_147	G	C	C	A	4.95486	GCCA	115011_147
115011_148	G	C	C	A	4.85611	GCCA	115011_148
115011_149	A	C	C	C	4.75735	ACCC	115011_149
115011_150	A	C	C	A	5.05362	ACCA	115011_150
115011_151	A	C	C	A	5.05984	ACCA	115011_151
115011_152	G	T	T	A	1.16482	GTTA	115011_152
115011_153	G	C	C	C	3.7698	GCCC	115011_153
115011_154	A	C	C	A	5.15237	ACCA	115011_154
115011_155	A	C	C	C	5.05362	ACCC	115011_155
115011_156	G	T	T	A	0.958722	GTTA	115011_156
115011_157	A	C	C	A	4.35611	ACCA	115011_157
115011_158	G	T	T	A	1.1586	GTTA	115011_158
115011_159	A	C	C	A	5.05362	ACCA	115011_159
115011_160	A	C	C	A	5.05984	ACCA	115011_160
115011_161	A	C	C	A	4.95486	ACCA	115011_161
115011_162	G	C	T	C	2.46109	GCTC	115011_162
115011_163	G	T	C	C	1.25113	GTCC	115011_163
115011_164	G	C	C	C	4.55362	GCCC	115011_164
115011_165	G	C	C	C	4.45486	GCCC	115011_165
115011_166	G	T	C	C	2.05362	GTCC	115011_166
115011_169	G	C	C	C	4.25113	GCCC	115011_169
115011_170	A	C	C	C	5.14615	ACCC	115011_170
115011_172	A	C	C	C	5.7449	ACCC	115011_172
115011_173	A	C	C	C	5.34988	ACCC	115011_173
115011_174	G	C	C	A	4.03494	GCCA	115011_174
115011_176	A	C	C	A	5.54739	ACCA	115011_176
115011_177	A	C	C	C	5.34366	ACCC	115011_177
115011_178	G	T	C	A	1.54739	GTCA	115011_178
115011_179	G	T	C	C	1.44864	GTCC	115011_179
115011_180	G	C	T	C	2.73868	GCTC	115011_180
115011_181	G	T	C	C	1.1586	GTCC	115011_181
115011_182	A	C	C	A	5.11821	ACCA	115011_182
115011_183	G	T	T	C	1.36233	GTTC	115011_183
115011_184	G	T	T	A	1.05362	GTTA	115011_184
115011_185	G	C	T	A	3.46731	GCTA	115011_185
115011_186	A	C	C	C	5.04739	ACCC	115011_186
115011_187	A	C	C	A	5.65237	ACCA	115011_187
115011_188	G	T	T	C	1.44864	GTTC	115011_188
115011_189	G	C	C	C	4.54117	GCCC	115011_189
115011_190	A	T	C	A	2.13992	ATCA	115011_190
115011_191	G	T	T	C	0.954863	GTTC	115011_191
115011_194	G	C	T	A	3.26358	GCTA	115011_194
115011_195	G	C	C	A	4.64615	GCCA	115011_195
115011_196	G	T	T	A	1.54739	GTTA	115011_196
115011_197	G	T	C	C	1.65237	GTCC	115011_197
115011_198	A	C	C	A	4.95486	ACCA	115011_198
115011_200	A	C	C	A	4.85611	ACCA	115011_200
115011_202	A	C	C	A	4.95486	ACCA	115011_202
115011_203	A	C	C	A	5.34988	ACCA	115011_203
115011_204	A	C	C	C	5.15237	ACCC	115011_204
115011_205	A	C	C	C	3.86233	ACCC	115011_205
115011_206	A	C	C	A	5.34366	ACCA	115011_206
115011_207	G	T	C	A	1.75735	GTCA	115011_207
115011_208	G	C	C	A	4.34988	GCCA	115011_208
115011_209	G	C	C	C	4.84366	GCCC	115011_209
115011_210	A	C	C	C	4.54739	ACCC	115011_210
115011_212	G	C	C	C	4.84988	GCCC	115011_212
115011_214	A	C	C	C	4.7449	ACCC	115011_214
115011_215	G	T	T	C	1.64615	GTTC	115011_215
115011_216	G	T	C	C	1.65237	GTCC	115011_216
115011_217	A	C	C	A	5.44864	ACCA	115011_217
115011_219	G	T	C	A	2.83743	GTCA	115011_219
115011_222	G	C	C	C	4.53494	GCCC	115011_222
115011_223	G	C	C	C	4.44864	GCCC	115011_223
115011_224	G	C	T	A	3.2449	GCTA	115011_224
115011_225	G	T	T	C	1.64615	GTTC	115011_225
115011_226	A	C	C	A	5.54739	ACCA	115011_226
115011_227	A	C	C	C	4.25735	ACCC	115011_227
115011_230	G	T	T	C	1.44864	GTTC	115011_230
115011_231	G	C	C	C	4.2449	GCCC	115011_231
115011_232	A	C	C	C	5.25113	ACCC	115011_232
115011_233	A	C	C	A	4.85611	ACCA	115011_233
115011_234	G	C	C	C	4.75113	GCCC	115011_234
115011_235	G	C	C	A	4.95486	GCCA	115011_235
115011_236	A	C	C	C	5.15237	ACCC	115011_236
115011_237	A	C	C	C	4.84988	ACCC	115011_237
115011_238	G	T	T	C	1.15237	GTTC	115011_238
115011_239	G	T	C	C	1.05362	GTCC	115011_239
115011_240	G	T	T	C	1.25113	GTTC	115011_240
115011_241	A	C	C	A	5.84805	ACCA	115011_241
115011_243	G	T	C	C	1.36233	GTCC	115011_243
115011_244	A	C	C	C	5.15237	ACCC	115011_244
115011_245	G	T	T	C	0.954863	GTTC	115011_245
115011_246	G	T	C	A	1.15237	GTCA	115011_246
115011_247	A	C	C	C	4.25113	ACCC	115011_247
115011_248	G	C	C	A	4.05362	GCCA	115011_248
115011_249	A	C	C	C	4.95486	ACCC	115011_249
115011_250	A	C	C	C	4.26358	ACCC	115011_250
115011_251	G	C	T	C	3.25735	GCTC	115011_251
115011_252	A	C	C	C	4.75735	ACCC	115011_252
115011_253	G	T	T	C	1.55362	GTTC	115011_253
115011_254	A	C	C	A	5.14615	ACCA	115011_254
115011_255	G	C	C	A	4.84988	GCCA	115011_255
115011_256	G	C	C	C	4.32211	GCCC	115011_256
115011_257	G	C	C	A	4.65237	GCCA	115011_257
115011_258	G	T	C	A	1.45872	GTCA	115011_258
115011_259	G	C	C	C	4.84988	GCCC	115011_259
115011_260	G	C	C	C	5.04739	GCCC	115011_260
115011_261	A	C	C	A	5.94864	ACCA	115011_261
115011_262	A	C	C	A	5.69329	ACCA	115011_262
115011_263	G	C	T	A	2.15237	GCTA	115011_263
115011_264	G	C	C	C	3.7449	GCCC	115011_264
115011_265	G	T	T	A	3.36233	GTTA	115011_265
115011_266	G	T	T	C	1.15237	GTTC	115011_266
115011_267	G	C	T	C	3.55362	GCTC	115011_267
115011_268	A	C	C	A	4.64615	ACCA	115011_268
115011_269	G	C	C	C	3.6586	GCCC	115011_269
115011_270	G	C	T	A	4.45486	GCTA	115011_270
115011_271	G	C	C	C	4.94864	GCCC	115011_271
115011_272	G	C	C	C	4.1586	GCCC	115011_272
115011_273	G	T	C	A	1.45486	GTCA	115011_273
115011_274	G	C	C	A	4.54739	GCCA	115011_274
115011_275	G	T	C	C	1.15237	GTCC	115011_275
115011_276	G	C	C	A	4.34988	GCCA	115011_276
115011_277	G	T	C	A	1.05362	GTCA	115011_277
115011_278	G	C	C	C	4.54739	GCCC	115011_278
115011_279	G	C	C	C	4.03494	GCCC	115011_279
115011_280	G	T	C	C	1.25113	GTCC	115011_280
115011_281	A	C	C	A	5.34366	ACCA	115011_281
115011_282	A	T	C	C	1.55683	ATCC	115011_282
115011_283	G	T	T	C	1.54739	GTTC	115011_283
115011_284	G	C	C	A	4.84988	GCCA	115011_284
115011_285	A	C	C	A	5.25113	ACCA	115011_285
115011_286	A	C	C	A	4.81447	ACCA	115011_286
115011_287	G	T	T	C	2.33743	GTTC	115011_287
115011_288	A	C	C	C	4.85611	ACCC	115011_288
115011_289	G	T	T	A	1.1586	GTTA	115011_289
115011_290	A	C	C	A	5.15237	ACCA	115011_290
115011_291	A	C	C	A	5.34988	ACCA	115011_291
115011_292	G	T	C	A	1.25113	GTCA	115011_292
115011_293	A	C	C	A	5.20872	ACCA	115011_293
115011_294	G	T	T	A	1.15237	GTTA	115011_294
115011_295	A	C	C	C	4.45486	ACCC	115011_295
115011_296	G	C	C	C	4.65237	GCCC	115011_296
115011_297	G	T	C	C	1.44864	GTCC	115011_297
115011_298	A	C	C	A	5.05362	ACCA	115011_298
115011_299	G	C	T	C	3.05984	GCTC	115011_299
115011_300	G	C	C	A	4.45486	GCCA	115011_300
115011_301	G	T	T	A	1.54739	GTTA	115011_301
115011_302	A	C	C	A	5.6586	ACCA	115011_302
115011_303	A	C	C	A	4.85611	ACCA	115011_303
Iron	G	C	C	A	4.94241	GCCA	Iron
Krasnordarskij35	G	C	C	C	3.26358	GCCC	Krasnordarskij35
Nordic	A	C	C	C	4.65237	ACCC	Nordic
Fairytale	A	C	C	C	4.36233	ACCC	Fairytale
GN09005	A	C	T	A	4.25735	ACTA	GN9005
Gaffelbyg	G	T	C	A	0.954863	GTCA	Gaffelbyg

## Sheet: M1_4
QTL	Qsc_3H_2	Qsc_6H_1	Qsc_7H_1
SNP	JHI_Hv50k_2016_185295	JHI_Hv50k_2016_373110	JHI_Hv50k_2016_442495
Alleles	T/C	T/C	C/G
Chromosome	3H	6H	7H
Position	507319913	10924478	6808999	Haplotype	BLUE		Haplotype	Number of lines	Mean	Founder
115008_001	C	C	C	CCC	5.625		CCC	317	4.90575	Ylitornion, GN06075, Iron, Chevron, Olve, Krasnordarskij_35, Nordic, Fairytaile
115008_003	C	C	C	CCC	4.67142		CCG	45	3.42055	Brage, Lavrans, GN9096
115008_004	C	C	C	CCC	4.875		CTC	54	1.7489	Gaffelbyg, JLB06_034, SJ111998
115008_005	C	C	C	CCC	4		CTG	26	1.47031
115008_007	C	C	C	CCC	4.625		TCC	38	2.473	RGTPlanet
115008_008	C	C	C	CCC	4.25		TCG	10	2.67408	GN9005
115008_010	C	C	C	CCC	4.375
115008_011	C	C	C	CCC	4.5
115008_012	C	C	C	CCC	6.25
115008_013	C	C	C	CCC	5.75
115008_014	C	C	C	CCC	5.375
115008_016	C	C	C	CCC	2.5
115008_017	C	C	C	CCC	5
115008_018	C	C	G	CCG	3.125
115008_019	C	C	C	CCC	5.125
115008_020	C	C	C	CCC	5.375
115008_021	C	C	C	CCC	5.125
115008_022	C	C	C	CCC	4.0951
115008_023	T	C	G	TCG	1
115008_024	C	C	C	CCC	4.75
115008_025	C	C	C	CCC	2.82144
115008_026	C	C	C	CCC	3.75
115008_027	C	C	C	CCC	3.125
115008_028	C	C	C	CCC	4.125
115008_029	C	C	C	CCC	5.625
115008_030	C	C	C	CCC	4.625
115008_031	C	C	C	CCC	3.125
115008_032	C	C	C	CCC	3.5
115008_033	C	C	C	CCC	5
115008_034	C	C	G	CCG	3
115008_035	C	C	C	CCC	4.43536
115008_036	C	C	C	CCC	2.375
115008_037	C	C	C	CCC	3.625
115008_038	C	C	C	CCC	2.75
115008_039	C	C	C	CCC	3.99373
115008_040	C	C	C	CCC	3.75
115008_041	C	C	G	CCG	3.125
115008_042	C	C	G	CCG	3.25
115008_043	C	C	G	CCG	3.375
115008_044	C	C	C	CCC	5
115008_045	T	C	C	TCC	3.375
115008_046	C	C	C	CCC	5.5
115008_047	C	C	C	CCC	5.25
115008_048	C	C	C	CCC	6.125
115008_049	C	C	C	CCC	5.125
115008_050	T	C	C	TCC	3.5
115008_051	C	C	G	CCG	6
115008_052	C	C	C	CCC	6.11347
115008_053	C	C	G	CCG	3.75
115008_054	C	C	C	CCC	3.875
115008_055	C	C	C	CCC	5.75
115008_058	C	C	C	CCC	3.75
115008_060	T	C	C	TCC	1.625
115008_061	C	C	C	CCC	5.875
115008_062	T	C	C	TCC	2.75
115008_063	C	C	C	CCC	2.5
115008_065	T	C	C	TCC	2.375
115008_066	C	C	C	CCC	5.5
115008_067	C	C	C	CCC	5
115008_068	T	C	C	TCC	1.375
115008_069	C	C	C	CCC	5.625
115008_070	C	C	G	CCG	4.25
115008_072	T	C	C	TCC	1.75
115008_074	C	C	C	CCC	4
115008_075	T	C	C	TCC	1.25
115008_076	C	C	C	CCC	4.875
115008_077	C	C	C	CCC	4.25
115008_080	C	C	C	CCC	5.75
115008_081	C	C	C	CCC	4.875
115008_082	C	C	C	CCC	4.625
115008_084	C	C	C	CCC	4.25
115008_085	C	C	G	CCG	3.75
115008_086	T	C	C	TCC	3.625
115008_088	C	C	C	CCC	4.5
115008_089	C	C	C	CCC	4.875
115008_090	C	C	C	CCC	5.125
115008_092	C	C	C	CCC	4.125
115008_093	C	C	C	CCC	4.75
115008_094	T	C	C	TCC	1.625
115008_096	C	C	C	CCC	5.125
115008_097	C	C	C	CCC	6.125
115008_098	C	C	C	CCC	5.375
115008_099	C	C	C	CCC	5.5
115008_100	T	C	C	TCC	1.375
115008_101	C	C	C	CCC	5.625
115008_102	T	C	C	TCC	1.75
115008_103	T	C	C	TCC	1.125
115008_104	C	C	C	CCC	4.25
115008_105	C	C	G	CCG	2.78467
115008_106	C	C	C	CCC	6
115008_108	T	C	C	TCC	2.5
115008_109	C	C	C	CCC	5.75
115008_111	C	C	C	CCC	4.875
115008_112	C	C	C	CCC	5.125
115008_113	C	C	C	CCC	5.5
115008_114	C	C	C	CCC	5.125
115008_115	T	C	C	TCC	4
115008_116	T	C	C	TCC	2.875
115008_117	C	C	C	CCC	4.875
115008_118	C	C	C	CCC	5.375
115008_119	C	C	C	CCC	6.125
115008_121	T	C	C	TCC	3
115008_122	T	C	C	TCC	1.375
115009_002	C	C	C	CCC	3.375
115009_003	C	C	C	CCC	1.875
115009_004	C	C	C	CCC	4.28599
115009_005	C	T	C	CTC	1.5
115009_007	C	T	C	CTC	2.5
115009_008	T	C	C	TCC	1.125
115009_009	C	T	C	CTC	2.125
115009_010	C	T	C	CTC	1.97871
115009_011	C	T	C	CTC	3.625
115009_014	C	T	C	CTC	3.375
115009_017	C	T	C	CTC	2.625
115009_018	C	T	C	CTC	1.375
115009_019	C	T	C	CTC	1.125
115009_020	C	T	C	CTC	1.25
115009_021	C	C	C	CCC	3.125
115009_022	C	T	C	CTC	1
115009_023	C	C	C	CCC	1.125
115009_024	C	C	C	CCC	1.375
115009_025	C	C	C	CCC	4
115009_026	C	T	C	CTC	2.625
115009_027	C	C	C	CCC	1.125
115009_028	C	C	C	CCC	4.125
115009_029	C	C	C	CCC	3.375
115010_001	C	C	G	CCG	3.25
115010_002	C	C	C	CCC	5.5
115010_003	T	C	C	TCC	3.125
115010_004	C	C	C	CCC	6.29441
115010_005	C	C	C	CCC	6.49373
115010_006	T	C	G	TCG	1.125
115010_007	C	C	G	CCG	3.875
115010_008	T	C	C	TCC	2.75
115010_009	C	C	C	CCC	4.5796
115010_010	C	C	C	CCC	6
115010_011	C	C	C	CCC	5.125
115010_012	C	C	C	CCC	5.29441
115010_013	C	C	G	CCG	3.875
115010_014	T	C	C	TCC	1.75
115010_015	T	C	C	TCC	1.375
115010_016	C	C	C	CCC	6
115010_017	C	C	C	CCC	5.625
115010_018	C	C	C	CCC	6.25
115010_019	T	C	C	TCC	1.5427
115010_020	C	C	C	CCC	5.25
115010_021	C	C	C	CCC	5
115010_022	T	C	C	TCC	4.28502
115010_023	C	C	C	CCC	5.125
115010_025	C	C	G	CCG	3.375
115010_026	T	C	C	TCC	1.5
115010_028	C	C	G	CCG	2.625
115010_029	C	C	C	CCC	5.44475
115010_030	T	C	C	TCC	2.25
115010_031	C	C	C	CCC	6
115010_032	C	C	C	CCC	5.125
115010_033	C	C	C	CCC	5.83388
115010_034	C	C	C	CCC	5.875
115010_035	C	C	C	CCC	4.5
115010_036	C	C	C	CCC	6.125
115010_037	T	C	G	TCG	2.875
115010_038	C	C	G	CCG	4.25
115010_039	C	C	C	CCC	5.875
115010_040	T	C	G	TCG	3.625
115010_041	C	C	G	CCG	3.875
115010_042	T	C	C	TCC	2
115010_043	C	C	C	CCC	5.25
115010_044	T	C	G	TCG	2.6872
115010_046	C	C	C	CCC	5.75
115010_047	C	C	C	CCC	5.75
115010_048	T	C	C	TCC	4.25
115010_049	C	C	C	CCC	5.125
115010_050	T	C	C	TCC	3.75
115010_051	C	C	C	CCC	5.375
115010_052	C	C	C	CCC	5.75
115010_053	T	C	G	TCG	4.5
115010_054	C	C	C	CCC	5.5
115010_055	C	C	C	CCC	4.7396
115010_057	T	C	G	TCG	1.625
115010_060	T	C	C	TCC	2.875
115010_061	T	C	C	TCC	4.5744
115010_062	C	C	C	CCC	5.25
115010_063	C	C	G	CCG	3.625
115010_064	T	C	C	TCC	5.625
115010_065	C	C	G	CCG	5.625
115010_066	C	C	C	CCC	5
115010_067	T	C	C	TCC	1.75
115010_068	C	C	C	CCC	4.25
115010_069	C	C	G	CCG	3.375
115010_070	T	C	C	TCC	2.625
115010_071	C	C	C	CCC	5.97248
115010_072	C	C	G	CCG	3.97248
115010_073	T	C	C	TCC	2.21049
115010_074	C	C	C	CCC	5.70917
115010_075	C	C	C	CCC	5.875
115010_076	T	C	G	TCG	2.625
115010_077	C	C	C	CCC	5.25
115010_078	T	C	G	TCG	2.5
115010_079	T	C	C	TCC	1.875
115010_080	C	C	G	CCG	3.125
115010_081	C	C	C	CCC	5
115011_001	C	C	C	CCC	4.75
115011_002	C	C	C	CCC	5.18365
115011_004	C	C	C	CCC	4.75
115011_005	C	C	C	CCC	5.61122
115011_006	C	C	C	CCC	4.75
115011_007	C	C	C	CCC	5.375
115011_008	C	C	C	CCC	5.375
115011_009	C	C	C	CCC	6.04029
115011_010	C	C	C	CCC	5.25
115011_011	C	C	C	CCC	6
115011_013	C	C	C	CCC	4.25
115011_014	C	C	C	CCC	3.125
115011_015	C	C	C	CCC	4.19304
115011_017	C	C	C	CCC	3.25
115011_018	C	C	C	CCC	5.75
115011_019	C	C	C	CCC	5.75
115011_020	C	C	C	CCC	5.75
115011_021	C	C	C	CCC	5.25
115011_022	C	C	C	CCC	4.5
115011_023	C	C	C	CCC	5.5
115011_024	C	C	C	CCC	5.375
115011_025	C	C	C	CCC	5.125
115011_027	C	C	G	CCG	3.125
115011_028	C	C	C	CCC	5.125
115011_029	C	C	G	CCG	3
115011_030	C	C	G	CCG	3.625
115011_032	C	C	C	CCC	5.5
115011_033	C	C	C	CCC	5.5
115011_034	C	C	C	CCC	5.25
115011_035	C	C	C	CCC	4.875
115011_036	C	C	C	CCC	5.125
115011_037	C	C	C	CCC	5.6903
115011_038	C	T	G	CTG	2.875
115011_039	C	C	C	CCC	5.75
115011_041	C	C	C	CCC	5.125
115011_042	C	C	G	CCG	3.25
115011_043	C	C	C	CCC	4.875
115011_044	C	C	C	CCC	5.28599
115011_045	C	C	C	CCC	5.25
115011_046	C	C	C	CCC	4.625
115011_047	C	C	C	CCC	4.875
115011_048	C	C	C	CCC	6
115011_049	C	C	C	CCC	5.43536
115011_050	C	C	C	CCC	5.25
115011_051	C	C	C	CCC	5.75
115011_052	C	C	C	CCC	5.375
115011_053	C	C	C	CCC	4.5
115011_054	C	C	C	CCC	5
115011_055	C	C	C	CCC	5.5
115011_056	C	C	C	CCC	5.125
115011_057	C	C	C	CCC	4
115011_058	C	C	C	CCC	5
115011_060	C	C	C	CCC	5.25
115011_061	C	T	C	CTC	1.375
115011_062	C	C	C	CCC	4.125
115011_063	C	C	C	CCC	5.5
115011_064	C	T	C	CTC	1.5
115011_065	C	C	C	CCC	4.875
115011_066	C	C	G	CCG	2.875
115011_067	C	T	C	CTC	1.25
115011_068	C	C	G	CCG	2.375
115011_069	C	T	C	CTC	1.125
115011_070	C	C	C	CCC	5.75
115011_071	C	C	C	CCC	5
115011_072	C	C	C	CCC	5.125
115011_073	C	T	C	CTC	1.75
115011_074	C	C	C	CCC	5.375
115011_075	C	C	C	CCC	4.875
115011_076	C	C	C	CCC	4.75
115011_077	C	C	C	CCC	4.875
115011_078	C	C	C	CCC	5.5
115011_079	C	C	C	CCC	5.75
115011_080	C	C	G	CCG	3.375
115011_081	C	C	C	CCC	5.125
115011_082	C	T	G	CTG	1.125
115011_083	C	C	C	CCC	5.375
115011_084	C	T	G	CTG	1.375
115011_085	C	C	C	CCC	4.875
115011_086	C	C	C	CCC	5.125
115011_087	C	C	C	CCC	5.25
115011_088	C	C	C	CCC	5.125
115011_089	C	C	C	CCC	4.625
115011_090	C	C	C	CCC	4.75
115011_091	C	C	C	CCC	4.75
115011_092	C	C	C	CCC	5.375
115011_093	C	C	C	CCC	3.875
115011_094	C	T	C	CTC	1.5
115011_095	C	C	C	CCC	4.375
115011_096	C	T	G	CTG	1.125
115011_097	C	T	G	CTG	1.125
115011_098	C	C	C	CCC	4.625
115011_099	C	T	G	CTG	1.25
115011_100	C	C	C	CCC	5.125
115011_101	C	C	C	CCC	5.125
115011_102	C	T	C	CTC	1.25
115011_103	C	C	C	CCC	4.75
115011_104	C	T	C	CTC	4.25
115011_105	C	C	C	CCC	5.375
115011_106	C	C	C	CCC	3.875
115011_107	C	C	G	CCG	3.25
115011_108	C	C	C	CCC	5.375
115011_109	C	C	G	CCG	3
115011_110	C	C	C	CCC	5
115011_115	C	C	C	CCC	4.53665
115011_117	C	T	C	CTC	1
115011_118	C	T	C	CTC	1.375
115011_119	C	C	C	CCC	5
115011_120	C	C	C	CCC	5.625
115011_121	C	C	G	CCG	3.25
115011_122	C	C	C	CCC	3.875
115011_123	C	T	C	CTC	1.125
115011_124	C	T	G	CTG	0.984335
115011_126	C	C	C	CCC	3.875
115011_127	C	C	C	CCC	5.375
115011_128	C	C	C	CCC	4.625
115011_129	C	T	C	CTC	1.5
115011_131	C	C	G	CCG	2.625
115011_132	C	C	C	CCC	4.625
115011_133	C	C	C	CCC	5.25
115011_134	C	C	C	CCC	4.625
115011_135	C	T	C	CTC	1.375
115011_136	C	C	C	CCC	1.875
115011_137	C	T	C	CTC	2.375
115011_138	C	C	C	CCC	5.375
115011_139	C	C	C	CCC	4.625
115011_140	C	T	C	CTC	1.625
115011_141	C	C	C	CCC	5
115011_142	C	C	C	CCC	5.25
115011_143	C	C	C	CCC	5.375
115011_144	C	C	C	CCC	5
115011_145	C	C	C	CCC	5.625
115011_146	C	C	C	CCC	6
115011_147	C	C	C	CCC	5
115011_148	C	C	C	CCC	4.875
115011_149	C	C	C	CCC	4.75
115011_150	C	C	C	CCC	5.125
115011_151	C	C	C	CCC	5
115011_152	C	T	G	CTG	1
115011_153	C	C	C	CCC	3.5
115011_154	C	C	C	CCC	5.25
115011_155	C	C	C	CCC	5.125
115011_156	C	T	G	CTG	0.993727
115011_157	C	C	C	CCC	4.375
115011_158	C	T	G	CTG	1.125
115011_159	C	C	C	CCC	5.125
115011_160	C	C	C	CCC	5
115011_161	C	C	C	CCC	5
115011_162	C	C	G	CCG	2.375
115011_163	C	T	C	CTC	1.375
115011_164	C	C	C	CCC	4.625
115011_165	C	C	C	CCC	4.5
115011_166	C	T	C	CTC	2.125
115011_169	C	C	C	CCC	4.375
115011_170	C	C	C	CCC	5.375
115011_172	C	C	C	CCC	6
115011_173	C	C	C	CCC	5.5
115011_174	C	C	C	CCC	4.5
115011_176	C	C	C	CCC	5.75
115011_177	C	C	C	CCC	5.625
115011_178	C	T	C	CTC	1.75
115011_179	C	T	C	CTC	1.625
115011_180	C	C	G	CCG	3.125
115011_181	C	T	C	CTC	1.125
115011_182	C	C	C	CCC	5.292
115011_183	C	T	G	CTG	1.25
115011_184	C	T	G	CTG	1.125
115011_185	C	C	G	CCG	3.25
115011_186	C	C	C	CCC	5.25
115011_187	C	C	C	CCC	5.75
115011_188	C	T	G	CTG	1.625
115011_189	C	C	C	CCC	4.875
115011_190	C	T	C	CTC	2.5
115011_191	C	T	G	CTG	1
115011_194	C	C	G	CCG	3.125
115011_195	C	C	C	CCC	4.875
115011_196	C	T	G	CTG	1.75
115011_197	C	T	C	CTC	1.75
115011_198	C	C	C	CCC	5
115011_200	C	C	C	CCC	4.875
115011_202	C	C	C	CCC	5
115011_203	C	C	C	CCC	5.5
115011_204	C	C	C	CCC	5.25
115011_205	C	C	C	CCC	3.75
115011_206	C	C	C	CCC	5.625
115011_207	C	T	C	CTC	1.75
115011_208	C	C	C	CCC	4.5
115011_209	C	C	C	CCC	5.125
115011_210	C	C	C	CCC	4.75
115011_212	C	C	C	CCC	5
115011_214	C	C	C	CCC	5
115011_215	C	T	G	CTG	1.875
115011_216	C	T	C	CTC	1.75
115011_217	C	C	C	CCC	5.625
115011_219	C	T	C	CTC	3.25
115011_222	C	C	C	CCC	5
115011_223	C	C	C	CCC	4.625
115011_224	C	C	G	CCG	3.5
115011_225	C	T	C	CTC	1.875
115011_226	C	C	C	CCC	5.75
115011_227	C	C	C	CCC	4.25
115011_230	C	T	G	CTG	1.625
115011_231	C	C	C	CCC	4.5
115011_232	C	C	C	CCC	5.375
115011_233	C	C	C	CCC	4.875
115011_234	C	C	C	CCC	4.875
115011_235	C	C	C	CCC	5
115011_236	C	C	C	CCC	5.25
115011_237	C	C	C	CCC	5
115011_238	C	T	G	CTG	1.25
115011_239	C	T	C	CTC	1.125
115011_240	C	T	G	CTG	1.375
115011_241	C	C	C	CCC	5.86281
115011_243	C	T	C	CTC	1.25
115011_244	C	C	C	CCC	5.25
115011_245	C	T	G	CTG	1
115011_246	C	T	C	CTC	1.25
115011_247	C	C	C	CCC	4.375
115011_248	C	C	C	CCC	4.125
115011_249	C	C	C	CCC	5
115011_250	C	C	C	CCC	4.125
115011_251	C	C	G	CCG	3.25
115011_252	C	C	C	CCC	4.75
115011_253	C	T	C	CTC	1.625
115011_254	C	C	C	CCC	5.375
115011_255	C	C	C	CCC	5
115011_256	C	C	C	CCC	4.68097
115011_257	C	C	C	CCC	4.75
115011_258	C	T	C	CTC	1.49373
115011_259	C	C	C	CCC	5
115011_260	C	C	C	CCC	5.25
115011_261	C	C	C	CCC	6.125
115011_262	C	C	C	CCC	5.98165
115011_263	C	C	G	CCG	2.25
115011_264	C	C	C	CCC	4
115011_265	C	T	G	CTG	3.25
115011_266	C	T	G	CTG	1.25
115011_267	C	C	G	CCG	3.625
115011_268	C	C	C	CCC	4.875
115011_269	C	C	C	CCC	3.625
115011_270	C	C	C	CCC	4.5
115011_271	C	C	C	CCC	5.125
115011_272	C	C	C	CCC	4.125
115011_273	C	T	C	CTC	1.5
115011_274	C	C	C	CCC	4.75
115011_275	C	T	C	CTC	1.25
115011_276	C	C	C	CCC	4.5
115011_277	C	T	C	CTC	1.125
115011_278	C	C	C	CCC	4.75
115011_279	C	C	C	CCC	4.5
115011_280	C	T	C	CTC	1.375
115011_281	C	C	C	CCC	5.625
115011_282	C	T	C	CTC	1.73336
115011_283	C	T	G	CTG	1.75
115011_284	C	C	C	CCC	5
115011_285	C	C	C	CCC	5.375
115011_286	C	C	C	CCC	5.53062
115011_287	C	T	G	CTG	2.75
115011_288	C	C	C	CCC	4.875
115011_289	C	T	G	CTG	1.125
115011_290	C	C	C	CCC	5.25
115011_291	C	C	C	CCC	5.5
115011_292	C	T	C	CTC	1.375
115011_293	C	C	C	CCC	5.5427
115011_294	C	T	G	CTG	1.25
115011_295	C	C	C	CCC	4.5
115011_296	C	C	C	CCC	4.75
115011_297	C	T	C	CTC	1.625
115011_298	C	C	C	CCC	5.125
115011_299	C	C	G	CCG	3
115011_300	C	C	C	CCC	4.5
115011_301	C	T	C	CTC	1.75
115011_302	C	C	C	CCC	5.625
115011_303	C	C	C	CCC	4.875
Brage	C	C	G	CCG	3.91071
Chevron	C	C	C	CCC	3.78771
Fairytale	C	C	C	CCC	4.91071
Gaffelbyg	C	T	C	CTC	1.16683
GN06075	C	C	C	CCC	5.00779
GN09005	T	C	G	TCG	4.17857
GN09096	C	C	G	CCG	3.80357
Iron	C	C	C	CCC	5.10192
JLB06_034	C	T	C	CTC	2.48214
Krasnordarskij_35	C	C	C	CCC	4.04815
Lavrans	C	C	G	CCG	3.70347
Nordic	C	C	C	CCC	4.63725
Olve	C	C	C	CCC	5.67857
RGT_Planet	T	C	C	TCC	1.48621
SJ111998	C	T	C	CTC	1.96072
Ylitornion	C	C	C	CCC	1.42857
MBR-1012	C	C	C	CCC
